# Supplementary material for: Reactive Martini: Chemical Reactions in Coarse-Grained Molecular Dynamics Simulations
Source: J Chem Theory Comput. 2023 Jun 16;19(13):4040–6. doi: 10.1021/acs.jctc.2c01186 (PMC10339680; doi:10.1021/acs.jctc.2c01186)
Supplement: Supplementary file 2 — ct2c01186_si_002.zip [file ct2c01186_si_002.zip]

Archive with 47 entries (38 files):
- md_files/
- md_files/job_script/
- md_files/.DS_Store
- __MACOSX/md_files/._.DS_Store
- md_files/make_reactive.ipynb
- __MACOSX/md_files/._make_reactive.ipynb
- md_files/forcefields/
- md_files/mdp_files/
- md_files/.ipynb_checkpoints/
- md_files/job_script/submit_benzenedithiol.sh
- md_files/job_script/submit_thiphenol.sh
- __MACOSX/md_files/job_script/._submit_thiphenol.sh
- md_files/forcefields/benzenedithiol/
- md_files/forcefields/.DS_Store
- __MACOSX/md_files/forcefields/._.DS_Store
- md_files/forcefields/thiophene/
- md_files/mdp_files/em.mdp
- md_files/mdp_files/run.mdp
- md_files/mdp_files/eq.mdp
- md_files/.ipynb_checkpoints/make_reactive-checkpoint.ipynb
- __MACOSX/md_files/.ipynb_checkpoints/._make_reactive-checkpoint.ipynb
- md_files/forcefields/benzenedithiol/system.top
- md_files/forcefields/benzenedithiol/index.ndx
- md_files/forcefields/benzenedithiol/.DS_Store
- __MACOSX/md_files/forcefields/benzenedithiol/._.DS_Store
- md_files/forcefields/benzenedithiol/solvated.gro
- md_files/forcefields/benzenedithiol/no_barrier/
- md_files/forcefields/benzenedithiol/reactive_martini.itp
- md_files/forcefields/benzenedithiol/barrier/
- md_files/forcefields/benzenedithiol/martini_water.itp
- md_files/forcefields/benzenedithiol/bdt.itp
- md_files/forcefields/thiophene/table_martini3_VR_VR.xvg
- md_files/forcefields/thiophene/system.top
- md_files/forcefields/thiophene/table_martini3.xvg
- md_files/forcefields/thiophene/index.ndx
- __MACOSX/md_files/forcefields/thiophene/._index.ndx
- md_files/forcefields/thiophene/table_martini3_VD_VD.xvg
- md_files/forcefields/thiophene/solvated.gro
- md_files/forcefields/thiophene/reactive_martini.itp
- md_files/forcefields/thiophene/thph.itp
- md_files/forcefields/thiophene/martini_water.itp
- md_files/forcefields/benzenedithiol/no_barrier/table_martini3_VR_VR.xvg
- md_files/forcefields/benzenedithiol/no_barrier/table_martini3.xvg
- md_files/forcefields/benzenedithiol/no_barrier/table_martini3_VD_VD.xvg
- md_files/forcefields/benzenedithiol/barrier/table_martini3_VR_VR.xvg
- md_files/forcefields/benzenedithiol/barrier/table_martini3.xvg
- md_files/forcefields/benzenedithiol/barrier/table_martini3_VD_VD.xvg
