# Supplementary material for: Reactive Martini: Chemical Reactions in Coarse-Grained Molecular Dynamics Simulations
Source: J Chem Theory Comput. 2023 Jun 16;19(13):4040–6. doi: 10.1021/acs.jctc.2c01186 (PMC10339680; doi:10.1021/acs.jctc.2c01186)
Supplement: Supplementary file 2 — ct2c01186_si_002.zip [file ct2c01186_si_002.zip › md_files/make_reactive.ipynb]

# %% [code]
import matplotlib.pyplot as plt
import numpy as np
import seaborn as sns

# %% [code]
path = '.'

# %% [code]
# Reference Martini potential
sigma = 4.100000e-01
eps = 2.60000e+00

# Reactive bond parameters

len_SS = 0.28  # Reactive bond length (B_S - B_S)
len_SA = 0.02  # B_S- VS_R distance, change in increments of 0.002


ang_MSA = 128 # VS_COG - B_S - DS_R angle
fc_MSA = 600  # force constant for the above angle
ang_RSA = 25  # VS_P,U,D - B_S - DS_R angle

barrier = 0  # V_height - for barrier FF, 6 kJ/mol
barrier_width = 0.02  # w_barrier
barrier_peak = 0.40  # R_barrier

well_depth = 65  # V_depth
well_width = 0.033  # w_well

harmonic_fc = 2.5e4  # k_harmonic

# Reactive dihedral parameters

dih_depth = 8  # V_dihed
dih_width = 0.06  # w_dihed


# %% [markdown]
# Generating the force field files

# %% [code]
# 3 VS - 120 degree apart

def calc_oop(len_SS, len_SR, ang_RSR, ang_RSA):

    a = np.cos(np.radians(ang_RSR))
    b = 1-a
    len_oop = len_SR*np.sin(np.radians(ang_RSA))*np.sin(np.radians(ang_RSR))
    
    vec_SR = [np.cos(np.radians(ang_RSA))*len_SR, np.sin(np.radians(ang_RSA))*len_SR, 0]
    vec_SA = [(len_SS/2), 0, 0]
    
    cross = np.cross(vec_SA, vec_SR)[-1]
    c = len_oop/cross
    return a, b, c


def calc_dd_dist(len_SS, len_SR, ang_RSA):

    len_SR_opp = (len_SS**2 + len_SR**2 - 2*len_SS*len_SR*np.cos(np.radians(ang_RSA)))**0.5
    ang_SSRopp = np.degrees(np.arccos((len_SS**2 + len_SR_opp**2 - len_SR**2)/(2*len_SS*len_SR_opp)))
    len_DD_opp_far = (len_SR_opp**2 + len_SR**2 - 2*len_SR*len_SR_opp*np.cos(np.radians(ang_RSA + ang_SSRopp)))**0.5    
    len_DD_same = len_SR*np.sin(np.radians(ang_RSA))*np.sqrt(3)
    
    len_DD = np.sqrt(len_DD_opp_far**2-len_DD_same**2)  # opp_close
    return len_DD


def print_ff(a, b, c, len_SS, len_SA, len_SR, len_DD, ang_RSA, ang_MSA):
    
    theta = 180-ang_MSA-ang_RSA
  
    non_bonded = f"""

[ defaults ]  
1 1 ; c6-c12 format of LJ parameters
   

[ atomtypes ]

; standard Martini beads
 TC5  36.0 0.000 A 0.0 0.0
   W  72.0 0.000 A 0.0 0.0
 SC6  54.0 0.000 A 0.0 0.0

; reactive Martini sites
  VM   0.0    0.000 V 0.0 0.0
  DR   0.0    0.000 A 0.0 0.0
  VR   0.0    0.000 V 0.0 0.0
  VU   0.0    0.000 V 0.0 0.0
  VD   0.0    0.000 V 0.0 0.0
  VP   0.0    0.000 V 0.0 0.0
  
[ nonbond_params ]

; attractive

    VR    VR  1 {1:.6e}   {1:.6e}  ; dist = {len_SS-2*len_SA:.3f}

    VP    VP  1 {1:.6e}   {1:.6e}  ; dist = {len_DD:.3f}
    VU    VD  1 {1:.6e}   {1:.6e}  ; dist = {len_DD:.3f}
    

; default Martini
   SC6   SC6  1  0.049401084106399984   0.00023466029912380817
   SC6   TC5  1  0.01806552326324937    4.271768727421521e-05
   TC5   TC5  1  0.009330618672640003   1.4413980929506341e-05
   SC6     W  1  0.053272369082031236   0.0003139320030544422
     W     W  1  0.20049340511939995    0.002161161585826442
     W   TC5  1  0.018275307360672437   6.139464322188385e-05


"""

    with open(f'{path}/reactive_martini.itp', 'w') as file:
        file.write(non_bonded)
    
    bonded = f"""
; REACTIVE THIOPHENOL
  
[ moleculetype ]
; molname       nrexcl
  THPH          1

[ atoms ]
; id    type    resnr   residu   atom    cgnr    charge           mass
  1      SC6        1     THPH     S1       1         0        28.5475
  2      TC5        1     THPH     R2       2         0        26.0370
  3      TC5        1     THPH     R3       3         0        26.0370
  4       VM        1     THPH  VSCOG       4         0        
  5       DR        1     THPH    DSR       5         0        28.5475
  6       VR        1     THPH    VSR       6         0 
  7       VP        1     THPH    VSP       7         0
  8       VU        1     THPH    VSU       8         0 
  9       VD        1     THPH    VSD       9         0 


[ constraints ]
; i j   funct   length
  1 2       1     0.340
  1 3       1     0.340
  2 3       1     0.290

  1 5       1     {len_SS/2:.3f}

[ angles ]
4  1  5   2   {ang_MSA:.5f}   {fc_MSA}


 [ virtual_sites2 ]
; com   from          funct     a
  4     2   3         1         0.50000


[ virtual_sites3 ]
; Site  from               funct   a                len
  6     1   4   5     2   {1:.6f}    {len_SA:.6f}
;
  7     1   5   4     3         {ang_RSA:<10.5f} {len_SR:<10.5f}
; oop   from          funct     a          b          c
  8     1   7   5     4         {a:<10.5f} {b:<10.5f} {c:<10.5f} ; len = {len_SR:.3f}, angle= {ang_RSA:.3f}
  9     1   7   5     4         {a:<10.5f} {b:<10.5f} {-c:<10.5f} ; len = {len_SR:.3f}, angle= {ang_RSA:.3f}

[ exclusions ]
 1  2  3  4  5  6  7  8  9
 2  3  4  5  6  7  8  9
 3  4  5  6  7  8  9
 4  5  6  7  8  9
 5  6  7  8  9
 6  7  8  9
 7  8  9
 8  9
"""
    with open(f'{path}/thph.itp', 'w') as file:
        file.write(bonded)
    
def calc_3vs(path, len_SS, len_SA, ang_RSA, ang_MSA, ang_RSR=120):
    
    len_SR = (len_SS/2) / np.cos(np.radians(ang_RSA))
    len_DD = calc_dd_dist(len_SS, len_SR, ang_RSA)
    
    a, b, c = calc_oop(len_SS, len_SR, ang_RSR, ang_RSA)
    
    print_ff(a, b, c, len_SS, len_SA, len_SR, len_DD, ang_RSA, ang_MSA)
    return len_DD

# %% [code]
len_DD = calc_3vs(path, len_SS, len_SA, ang_RSA, ang_MSA)  # R_DD

# %% [markdown]
# Generating Reactive Tabulated potential

# %% [code]
def gauss_funct(r, a, b, c):
    return a * np.exp(-((r-b)**2)/(2*c**2))

def harm_pot(r, r0, k):
    return 0.5*k*(r-r0)**2

def sigma_to_dist(sigma):
    return sigma * 2**(1/6)

def calc_lj(r, sigma, eps):
    with np.errstate(divide='ignore', invalid='ignore'):
        div_6 = (sigma/r)**6
        div_12 = div_6**2

        if sigma < 0:
            div_6 = 0
        v_lj = 4*eps*(div_12-div_6)
    return v_lj

def get_raised_cos(r, len_DD, dih_depth, dih_width):
    return - 0.5 * dih_depth * (1 + np.cos(np.pi/dih_width*(r-len_DD)))

def plot_components(r, v_martini, v_barr, v_well, v_harm):
    sns.set(font_scale=0.8)
    sns.set_style('ticks')
    fig, axes = plt.subplots(1, 4)
    fig.set_size_inches(7, 2.5)

    axes[0].plot(r, v_martini, label='V_Martini')
    axes[0].set_xlim([0.4, 1.2])
    axes[0].set_xticks(np.arange(0.4, 1.3, 0.4))

    axes[1].plot(r, v_barr, label='V_Barrier')
    axes[1].set_xlim([0.3, 0.5])

    axes[2].plot(r, v_well, label='V_Well')
    axes[2].set_xlim([0.25, 0.45])

    axes[3].plot(r, v_harm, label='V_Harmonic')
    axes[3].set_xlim([0.2, 0.4])
    axes[3].set_ylim([-5, 50])

    for i in range(3):
        axes[i].set_xlabel('Distance (nm)')
    axes[0].set_ylabel('Energy (kJ/mol)')

    plt.tight_layout()
    
def plot_total(r, v_all, v_martini_orig, v_rr):
    sns.set(font_scale=1.2)
    sns.set_style('ticks')

    f = plt.figure()
    f.set_size_inches(5, 4)

    plt.plot(r, v_all, label='V_Reactive(r)')
    plt.plot(r, v_martini_orig, label='V_Martini(r)')
    plt.plot(r, v_rr, label=r'V$_{VS_{R}}$')

    plt.xticks(np.arange(0, 1.6, 0.1))
    plt.xlim([0.1, 0.8])
    plt.ylim([-70, 8])
    plt.xlabel('Distance (nm)')
    plt.ylabel('Energy (kJ/mol)')
    plt.legend()


# %% [code]
increments = 0.002

r = np.arange(0, 3+increments, increments).round(3)

rmin = round(sigma_to_dist(sigma), 3)

v_martini_orig = calc_lj(r, sigma, eps)
v_martini = v_martini_orig.copy()
v_martini[r<rmin] = v_martini[r==rmin]

v_harm = harm_pot(r, len_SS, harmonic_fc)
v_harm[r>len_SS] = v_harm[r==[len_SS]]

v_well = gauss_funct(r, -well_depth, len_SS, well_width)
v_well[r<len_SS] = v_well[r==[len_SS]]

v_barr = gauss_funct(r, barrier, barrier_peak, barrier_width)

v_all = v_martini + v_barr + v_well + v_harm

move = int(len_SA/increments)
v_rr = np.roll(v_all - v_martini_orig, -move*2)
gradient_rr = -np.gradient(v_rr, increments)

# %% [code]
plot_components(r, v_martini, v_barr, v_well, v_harm)

# %% [code]
plot_total(r, v_all, v_martini_orig, v_rr)

# %% [code]
v_dihed = get_raised_cos(r, len_DD, dih_depth, dih_width)

v_dihed[r>len_DD+dih_width] = 0
v_dihed[r<len_DD-dih_width] = 0

gradient_dihed = -np.gradient(v_dihed, increments)

plt.plot(r, v_dihed)
plt.xlim([len_DD-dih_width*1.2, len_DD+dih_width*1.2])
plt.show()

# %% [code]


# %% [markdown]
# Writing the GROMACS tables

# %% [code]
def set_to_zero(func, r, shift=False, cutoff=1.1, n_elem=20):
    cutoff_idx = np.argwhere(r.round(4)==cutoff)[0][0]
    if shift:
        func -= func[cutoff_idx]
    func[cutoff_idx:] = 0
    func[:n_elem] = 0
    return func

def calc_coulomb(r, eps_r=15):
    with np.errstate(divide='ignore', invalid='ignore'):
        v = 1/r/eps_r
    return v

def calc_coulomb_grad(r, eps_r=15):
    with np.errstate(divide='ignore', invalid='ignore'):
        grad = 1/r**2/eps_r
    return grad

# %% [code]
v_rr_set = set_to_zero(v_rr, r, shift=True)
grad_rr_set = set_to_zero(gradient_rr, r)

v_dd_set = set_to_zero(v_dihed, r, n_elem=0, shift=True)
grad_dd_set = set_to_zero(gradient_dihed, r, n_elem=0)

v_coul_set = set_to_zero(calc_coulomb(r), r, shift=True)
grad_coul_set = set_to_zero(calc_coulomb_grad(r), r)

# %% [code]
with open(f'{path}/table_martini3_VR_VR.xvg', 'w') as file:
    for ri, v, grad, c, cp in zip(r, v_rr_set, grad_rr_set, v_coul_set, grad_coul_set):
        file.write(f'{ri:.10e}   {c:.10e} {cp:.10e}   {v:.10e} {grad:.10e}   {0:.10e} {0:.10e}\n')

with open(f'{path}/table_martini3_VD_VD.xvg', 'w') as file:
    for ri, v, grad, c, cp in zip(r, v_dd_set, grad_dd_set, v_coul_set, grad_coul_set):
        file.write(f'{ri:.10e}   {c:.10e} {cp:.10e}   {v:.10e} {grad:.10e}   {0:.10e} {0:.10e}\n')

# %% [code]
