# Supplementary material for: Reactive Martini: Chemical Reactions in Coarse-Grained Molecular Dynamics Simulations
Source: J Chem Theory Comput. 2023 Jun 16;19(13):4040–6. doi: 10.1021/acs.jctc.2c01186 (PMC10339680; doi:10.1021/acs.jctc.2c01186)
Supplement: Supplementary file 2 — ct2c01186_si_002.zip [file ct2c01186_si_002.zip › md_files/job_script/submit_thiphenol.sh]

#!/bin/bash

n_cores=6

index_file="index.ndx"
rm -f ${index_file}
gmx make_ndx -f solvated.gro -o ${index_file}  << EOF
a VSR
a VSP VSU VSD
! a VSR VSP VSU VSD
name 3 VR
name 4 VD
name 5 STANDARD
q
EOF

mkdir em eq run

cd em
gmx grompp -f ../../em.mdp -p ../system.top  -c ../solvated.gro -n ../${index_file} -maxwarn 2 
gmx mdrun -nt ${n_cores} -table ../table_martini3.xvg
cd ..

cd eq
gmx grompp -f ../../eq.mdp -p ../system.top  -c ../em/confout.gro -n ../${index_file} -maxwarn 2 
gmx mdrun -nt ${n_cores} -table ../table_martini3.xvg
cd ..

cd run
gmx grompp -f ../../run.mdp -p ../system.top  -c ../eq/confout.gro  -n ../${index_file} -maxwarn 2   
gmx mdrun -nt ${n_cores} -table ../table_martini3.xvg
cd ..
