# Supplementary material for: Reactive Martini: Chemical Reactions in Coarse-Grained Molecular Dynamics Simulations
Source: J Chem Theory Comput. 2023 Jun 16;19(13):4040–6. doi: 10.1021/acs.jctc.2c01186 (PMC10339680; doi:10.1021/acs.jctc.2c01186)
Supplement: Supplementary file 2 — ct2c01186_si_002.zip [file ct2c01186_si_002.zip › md_files/forcefields/benzenedithiol/solvated.gro]

Reactive martini
224000
    1BDT     S1    1   3.174   0.828   1.875
    1BDT  VSCOG    2   3.269   1.028   2.086
    1BDT    DSR    3   3.051   0.818   1.810
    1BDT    VSR    4   3.156   0.826   1.866
    1BDT    VSP    5   3.029   0.870   1.843
    1BDT    VSU    6   3.043   0.758   1.834
    1BDT    VSD    7   3.081   0.826   1.752
    1BDT     S1    8   3.295   0.908   2.205
    1BDT  VSCOG    9   3.209   0.987   1.922
    1BDT    DSR   10   3.407   0.948   2.279
    1BDT    VSR   11   3.311   0.914   2.215
    1BDT    VSP   12   3.427   0.985   2.229
    1BDT    VSU   13   3.427   0.885   2.282
    1BDT    VSD   14   3.368   0.973   2.325
    1BDT     R1   15   3.243   1.147   1.968
    2BDT     S1   16   3.332   0.763   6.994
    2BDT  VSCOG   17   3.228   1.046   7.050
    2BDT    DSR   18   3.396   0.712   6.881
    2BDT    VSR   19   3.341   0.756   6.978
    2BDT    VSP   20   3.392   0.770   6.852
    2BDT    VSU   21   3.348   0.669   6.873
    2BDT    VSD   22   3.448   0.697   6.917
    2BDT     S1   23   3.067   0.996   7.069
    2BDT  VSCOG   24   3.360   0.930   7.013
    2BDT    DSR   25   3.010   1.074   7.169
    2BDT    VSR   26   3.059   1.007   7.083
    2BDT    VSP   27   3.069   1.087   7.193
    2BDT    VSU   28   2.976   1.023   7.191
    2BDT    VSD   29   2.984   1.114   7.124
    2BDT     R1   30   3.389   1.096   7.031
    3BDT     S1   31   3.236   0.740  12.087
    3BDT  VSCOG   32   3.210   1.043  12.053
    3BDT    DSR   33   3.322   0.666  12.168
    3BDT    VSR   34   3.248   0.730  12.099
    3BDT    VSP   35   3.349   0.721  12.191
    3BDT    VSU   36   3.347   0.637  12.115
    3BDT    VSD   37   3.271   0.639  12.199
    3BDT     S1   38   3.243   1.039  11.887
    3BDT  VSCOG   39   3.207   0.894  12.154
    3BDT    DSR   40   3.163   1.137  11.826
    3BDT    VSR   41   3.231   1.053  11.878
    3BDT    VSP   42   3.121   1.134  11.876
    3BDT    VSU   43   3.154   1.097  11.774
    3BDT    VSD   44   3.213   1.178  11.827
    3BDT     R1   45   3.177   1.047  12.220
    4BDT     S1   46   3.168   1.001  17.176
    4BDT  VSCOG   47   3.205   0.853  16.911
    4BDT    DSR   48   3.117   1.129  17.202
    4BDT    VSR   49   3.160   1.019  17.180
    4BDT    VSP   50   3.108   1.138  17.138
    4BDT    VSU   51   3.174   1.146  17.229
    4BDT    VSD   52   3.070   1.103  17.238
    4BDT     S1   53   3.374   0.839  16.929
    4BDT  VSCOG   54   3.102   0.934  17.034
    4BDT    DSR   55   3.413   0.713  16.882
    4BDT    VSR   56   3.379   0.821  16.922
    4BDT    VSP   57   3.353   0.690  16.894
    4BDT    VSU   58   3.459   0.710  16.929
    4BDT    VSD   59   3.428   0.739  16.824
    4BDT     R1   60   3.037   0.867  16.893
    5BDT     S1   61   3.207   0.846  22.197
    5BDT  VSCOG   62   3.178   0.974  21.921
    5BDT    DSR   63   3.197   0.903  22.324
    5BDT    VSR   64   3.205   0.854  22.215
    5BDT    VSP   65   3.185   0.961  22.297
    5BDT    VSU   66   3.258   0.885  22.337
    5BDT    VSD   67   3.147   0.863  22.339
    5BDT     S1   68   3.338   0.941  21.876
    5BDT  VSCOG   69   3.112   0.927  22.082
    5BDT    DSR   70   3.338   0.908  21.740
    5BDT    VSR   71   3.338   0.936  21.856
    5BDT    VSP   72   3.275   0.891  21.744
    5BDT    VSU   73   3.385   0.863  21.751
    5BDT    VSD   74   3.355   0.969  21.725
    5BDT     R1   75   3.018   1.008  21.966
    6BDT     S1   76   3.102   0.812  27.111
    6BDT  VSCOG   77   3.325   1.010  27.041
    6BDT    DSR   78   3.105   0.697  27.191
    6BDT    VSR   79   3.102   0.796  27.122
    6BDT    VSP   80   3.168   0.708  27.203
    6BDT    VSU   81   3.087   0.661  27.140
    6BDT    VSD   82   3.060   0.724  27.230
    6BDT     S1   83   3.321   0.974  26.875
    6BDT  VSCOG   84   3.216   0.929  27.159
    6BDT    DSR   85   3.342   1.094  26.805
    6BDT    VSR   86   3.324   0.991  26.865
    6BDT    VSP   87   3.321   1.128  26.857
    6BDT    VSU   88   3.300   1.074  26.759
    6BDT    VSD   89   3.405   1.079  26.799
    6BDT     R1   90   3.329   1.046  27.208
    7BDT     S1   91   3.155   5.916   1.859
    7BDT  VSCOG   92   3.249   5.975   2.144
    7BDT    DSR   93   3.027   5.885   1.811
    7BDT    VSR   94   3.136   5.911   1.852
    7BDT    VSP   95   3.003   5.890   1.872
    7BDT    VSU   96   3.049   5.828   1.789
    7BDT    VSD   97   3.029   5.938   1.773
    7BDT     S1   98   3.354   5.841   2.150
    7BDT  VSCOG   99   3.149   6.012   1.999
    7BDT    DSR  100   3.465   5.880   2.226
    7BDT    VSR  101   3.370   5.847   2.161
    7BDT    VSP  102   3.451   5.943   2.214
    7BDT    VSU  103   3.504   5.847   2.186
    7BDT    VSD  104   3.439   5.850   2.278
    7BDT     R1  105   3.144   6.109   2.139
    8BDT     S1  106   3.242   6.085   6.956
    8BDT  VSCOG  107   3.279   5.791   7.033
    8BDT    DSR  108   3.325   6.195   6.979
    8BDT    VSR  109   3.254   6.100   6.959
    8BDT    VSP  110   3.368   6.156   7.009
    8BDT    VSU  111   3.277   6.224   7.012
    8BDT    VSD  112   3.330   6.205   6.914
    8BDT     S1  113   3.140   5.787   7.131
    8BDT  VSCOG  114   3.330   5.939   6.945
    8BDT    DSR  115   3.083   5.660   7.117
    8BDT    VSR  116   3.132   5.769   7.129
    8BDT    VSP  117   3.114   5.653   7.059
    8BDT    VSU  118   3.024   5.686   7.119
    8BDT    VSD  119   3.112   5.641   7.172
    8BDT     R1  120   3.418   5.794   6.935
    9BDT     S1  121   3.127   5.806  12.134
    9BDT  VSCOG  122   3.348   5.976  12.008
    9BDT    DSR  123   3.121   5.667  12.155
    9BDT    VSR  124   3.126   5.786  12.137
    9BDT    VSP  125   3.180   5.661  12.128
    9BDT    VSU  126   3.067   5.664  12.118
    9BDT    VSD  127   3.115   5.677  12.219
    9BDT     S1  128   3.248   6.032  11.882
    9BDT  VSCOG  129   3.287   5.863  12.134
    9BDT    DSR  130   3.287   6.164  11.855
    9BDT    VSR  131   3.254   6.051  11.878
    9BDT    VSP  132   3.312   6.169  11.915
    9BDT    VSU  133   3.224   6.180  11.846
    9BDT    VSD  134   3.323   6.144  11.806
    9BDT     R1  135   3.447   5.920  12.134
   10BDT     S1  136   3.157   6.020  17.161
   10BDT  VSCOG  137   3.256   5.794  16.980
   10BDT    DSR  138   3.026   6.060  17.192
   10BDT    VSR  139   3.138   6.025  17.165
   10BDT    VSP  140   3.003   6.012  17.153
   10BDT    VSU  141   3.038   6.119  17.167
   10BDT    VSD  142   3.037   6.048  17.255
   10BDT     S1  143   3.339   5.899  16.875
   10BDT  VSCOG  144   3.165   5.854  17.123
   10BDT    DSR  145   3.455   5.832  16.834
   10BDT    VSR  146   3.356   5.889  16.869
   10BDT    VSP  147   3.452   5.793  16.886
   10BDT    VSU  148   3.488   5.888  16.836
   10BDT    VSD  149   3.425   5.814  16.779
   10BDT     R1  150   3.173   5.689  17.085
   11BDT     S1  151   3.393   5.832  22.062
   11BDT  VSCOG  152   3.154   6.022  22.043
   11BDT    DSR  153   3.521   5.842  22.007
   11BDT    VSR  154   3.411   5.833  22.054
   11BDT    VSP  155   3.505   5.900  21.980
   11BDT    VSU  156   3.512   5.787  21.974
   11BDT    VSD  157   3.547   5.841  22.067
   11BDT     S1  158   3.056   5.910  21.960
   11BDT  VSCOG  159   3.322   5.983  22.094
   11BDT    DSR  160   2.925   5.928  22.005
   11BDT    VSR  161   3.038   5.912  21.967
   11BDT    VSP  162   2.948   5.955  22.060
   11BDT    VSU  163   2.915   5.863  22.003
   11BDT    VSD  164   2.912   5.965  21.953
   11BDT     R1  165   3.251   6.134  22.125
   12BDT     S1  166   3.059   5.864  26.995
   12BDT  VSCOG  167   3.363   5.892  27.009
   12BDT    DSR  168   2.973   5.871  26.884
   12BDT    VSR  169   3.046   5.865  26.979
   12BDT    VSP  170   3.024   5.882  26.845
   12BDT    VSU  171   2.941   5.921  26.912
   12BDT    VSD  172   2.953   5.810  26.896
   12BDT     S1  173   3.357   6.026  27.113
   12BDT  VSCOG  174   3.214   5.811  26.950
   12BDT    DSR  175   3.459   6.014  27.208
   12BDT    VSR  176   3.372   6.025  27.127
   12BDT    VSP  177   3.459   5.950  27.200
   12BDT    VSU  178   3.420   6.042  27.253
   12BDT    VSD  179   3.498   6.052  27.172
   12BDT     R1  180   3.369   5.758  26.905
   13BDT     S1  181   3.054  10.956   1.996
   13BDT  VSCOG  182   3.325  10.822   2.044
   13BDT    DSR  183   2.973  10.956   1.882
   13BDT    VSR  184   3.042  10.956   1.980
   13BDT    VSP  185   3.017  10.919   1.851
   13BDT    VSU  186   2.977  11.021   1.880
   13BDT    VSD  187   2.925  10.928   1.916
   13BDT     S1  188   3.405  10.969   2.074
   13BDT  VSCOG  189   3.150  10.815   2.005
   13BDT    DSR  190   3.502  10.944   2.172
   13BDT    VSR  191   3.419  10.966   2.088
   13BDT    VSP  192   3.468  10.892   2.192
   13BDT    VSU  193   3.489  11.003   2.199
   13BDT    VSD  194   3.547  10.939   2.126
   13BDT     R1  195   3.245  10.675   2.014
   14BDT     S1  196   3.406  10.950   7.076
   14BDT  VSCOG  197   3.144  10.832   6.969
   14BDT    DSR  198   3.490  10.904   7.178
   14BDT    VSR  199   3.418  10.943   7.091
   14BDT    VSP  200   3.450  10.853   7.188
   14BDT    VSU  201   3.481  10.960   7.211
   14BDT    VSD  202   3.539  10.899   7.136
   14BDT     S1  203   3.053  10.970   7.010
   14BDT  VSCOG  204   3.321  10.822   7.003
   14BDT    DSR  205   2.957  10.988   6.909
   14BDT    VSR  206   3.039  10.972   6.996
   14BDT    VSP  207   2.995  10.954   6.868
   14BDT    VSU  208   2.964  11.053   6.914
   14BDT    VSD  209   2.913  10.957   6.946
   14BDT     R1  210   3.236  10.695   6.929
   15BDT     S1  211   3.099  10.820  11.942
   15BDT  VSCOG  212   3.302  11.028  12.038
   15BDT    DSR  213   2.959  10.821  11.947
   15BDT    VSR  214   3.079  10.820  11.942
   15BDT    VSP  215   2.961  10.880  11.977
   15BDT    VSU  216   2.960  10.767  11.983
   15BDT    VSD  217   2.956  10.818  11.882
   15BDT     S1  218   3.374  10.922  12.149
   15BDT  VSCOG  219   3.164  10.977  11.934
   15BDT    DSR  220   3.511  10.952  12.151
   15BDT    VSR  221   3.394  10.926  12.150
   15BDT    VSP  222   3.506  10.979  12.092
   15BDT    VSU  223   3.525  10.889  12.157
   15BDT    VSD  224   3.502  10.989  12.205
   15BDT     R1  225   3.229  11.134  11.926
   16BDT     S1  226   3.083  10.949  17.131
   16BDT  VSCOG  227   3.325  10.828  16.987
   16BDT    DSR  228   2.947  10.918  17.120
   16BDT    VSR  229   3.063  10.944  17.129
   16BDT    VSP  230   2.961  10.872  17.075
   16BDT    VSU  231   2.934  10.979  17.101
   16BDT    VSD  232   2.945  10.902  17.183
   16BDT     S1  233   3.370  10.975  16.915
   16BDT  VSCOG  234   3.181  10.815  17.095
   16BDT    DSR  235   3.510  10.981  16.913
   16BDT    VSR  236   3.390  10.976  16.915
   16BDT    VSP  237   3.512  10.938  16.963
   16BDT    VSU  238   3.507  11.045  16.926
   16BDT    VSD  239   3.509  10.959  16.852
   16BDT     R1  240   3.279  10.681  17.059
   17BDT     S1  241   3.410  10.913  22.069
   17BDT  VSCOG  242   3.135  10.958  21.942
   17BDT    DSR  243   3.522  10.847  22.019
   17BDT    VSR  244   3.426  10.904  22.062
   17BDT    VSP  245   3.490  10.834  21.964
   17BDT    VSU  246   3.520  10.806  22.069
   17BDT    VSD  247   3.557  10.903  22.024
   17BDT     S1  248   3.052  10.871  22.063
   17BDT  VSCOG  249   3.314  10.979  21.946
   17BDT    DSR  250   2.933  10.938  22.094
   17BDT    VSR  251   3.035  10.881  22.067
   17BDT    VSP  252   2.959  10.994  22.073
   17BDT    VSU  253   2.939  10.920  22.156
   17BDT    VSD  254   2.901  10.900  22.052
   17BDT     R1  255   3.217  11.045  21.822
   18BDT     S1  256   3.163  10.768  26.938
   18BDT  VSCOG  257   3.246  11.046  27.034
   18BDT    DSR  258   3.036  10.708  26.934
   18BDT    VSR  259   3.145  10.759  26.937
   18BDT    VSP  260   3.010  10.762  26.959
   18BDT    VSU  261   3.057  10.661  26.973
   18BDT    VSD  262   3.041  10.701  26.869
   18BDT     S1  263   3.344  10.986  27.159
   18BDT  VSCOG  264   3.155  10.937  26.923
   18BDT    DSR  265   3.452  11.075  27.170
   18BDT    VSR  266   3.360  10.999  27.160
   18BDT    VSP  267   3.441  11.096  27.110
   18BDT    VSU  268   3.492  11.025  27.181
   18BDT    VSD  269   3.422  11.104  27.221
   18BDT     R1  270   3.147  11.106  26.909
   19BDT     S1  271   3.163  15.889   2.197
   19BDT  VSCOG  272   3.336  15.909   1.945
   19BDT    DSR  273   3.123  15.776   2.269
   19BDT    VSR  274   3.157  15.872   2.207
   19BDT    VSP  275   3.155  15.737   2.227
   19BDT    VSU  276   3.060  15.791   2.258
   19BDT    VSD  277   3.153  15.799   2.322
   19BDT     S1  278   3.213  15.982   1.853
   19BDT  VSCOG  279   3.311  15.862   2.117
   19BDT    DSR  280   3.273  16.078   1.770
   19BDT    VSR  281   3.222  15.996   1.841
   19BDT    VSP  282   3.323  16.082   1.811
   19BDT    VSU  283   3.221  16.117   1.778
   19BDT    VSD  284   3.274  16.035   1.721
   19BDT     R1  285   3.459  15.836   2.037
   20BDT     S1  286   3.233  15.977   6.854
   20BDT  VSCOG  287   3.203  15.817   7.113
   20BDT    DSR  288   3.314  15.953   6.742
   20BDT    VSR  289   3.245  15.974   6.838
   20BDT    VSP  290   3.337  15.899   6.771
   20BDT    VSU  291   3.344  16.010   6.752
   20BDT    VSD  292   3.261  15.950   6.705
   20BDT     S1  293   3.255  15.945   7.212
   20BDT  VSCOG  294   3.192  15.833   6.934
   20BDT    DSR  295   3.181  15.939   7.331
   20BDT    VSR  296   3.244  15.944   7.229
   20BDT    VSP  297   3.134  15.905   7.300
   20BDT    VSU  298   3.178  16.004   7.332
   20BDT    VSD  299   3.230  15.907   7.360
   20BDT     R1  300   3.151  15.688   7.014
   21BDT     S1  301   3.343  16.055  12.070
   21BDT  VSCOG  302   3.219  15.791  11.978
   21BDT    DSR  303   3.426  16.082  12.179
   21BDT    VSR  304   3.355  16.059  12.085
   21BDT    VSP  305   3.424  16.020  12.197
   21BDT    VSU  306   3.381  16.124  12.203
   21BDT    VSD  307   3.473  16.103  12.139
   21BDT     S1  308   3.060  15.842  12.006
   21BDT  VSCOG  309   3.361  15.897  12.010
   21BDT    DSR  310   2.980  15.784  11.907
   21BDT    VSR  311   3.048  15.834  11.992
   21BDT    VSP  312   3.033  15.776  11.869
   21BDT    VSU  313   2.945  15.839  11.903
   21BDT    VSD  314   2.963  15.737  11.949
   21BDT     R1  315   3.379  15.739  11.950
   22BDT     S1  316   3.180  15.890  17.203
   22BDT  VSCOG  317   3.197  15.946  16.903
   22BDT    DSR  318   3.155  15.977  17.310
   22BDT    VSR  319   3.176  15.902  17.218
   22BDT    VSP  320   3.151  16.027  17.268
   22BDT    VSU  321   3.213  15.961  17.336
   22BDT    VSD  322   3.102  15.943  17.326
   22BDT     S1  323   3.360  15.899  16.892
   22BDT  VSCOG  324   3.107  15.942  17.058
   22BDT    DSR  325   3.377  15.835  16.768
   22BDT    VSR  326   3.362  15.889  16.874
   22BDT    VSP  327   3.313  15.822  16.766
   22BDT    VSU  328   3.418  15.792  16.796
   22BDT    VSD  329   3.399  15.890  16.743
   22BDT     R1  330   3.034  15.994  16.914
   23BDT     S1  331   3.091  15.985  21.929
   23BDT  VSCOG  332   3.268  15.837  22.131
   23BDT    DSR  333   3.022  15.936  21.817
   23BDT    VSR  334   3.082  15.978  21.913
   23BDT    VSP  335   3.044  15.876  21.830
   23BDT    VSU  336   3.057  15.976  21.778
   23BDT    VSD  337   2.966  15.956  21.843
   23BDT     S1  338   3.411  15.910  22.076
   23BDT  VSCOG  339   3.108  15.874  22.057
   23BDT    DSR  340   3.492  15.932  22.188
   23BDT    VSR  341   3.423  15.913  22.092
   23BDT    VSP  342   3.439  15.931  22.227
   23BDT    VSU  343   3.512  15.989  22.162
   23BDT    VSD  344   3.525  15.877  22.176
   23BDT     R1  345   3.124  15.764  22.186
   24BDT     S1  346   3.305  15.948  27.193
   24BDT  VSCOG  347   3.172  15.965  26.918
   24BDT    DSR  348   3.427  16.001  27.237
   24BDT    VSR  349   3.323  15.955  27.199
   24BDT    VSP  350   3.437  16.027  27.178
   24BDT    VSU  351   3.448  15.941  27.251
   24BDT    VSD  352   3.395  16.036  27.283
   24BDT     S1  353   3.173  15.796  26.894
   24BDT  VSCOG  354   3.238  16.040  27.067
   24BDT    DSR  355   3.054  15.760  26.831
   24BDT    VSR  356   3.156  15.791  26.885
   24BDT    VSP  357   3.025  15.814  26.854
   24BDT    VSU  358   3.052  15.705  26.865
   24BDT    VSD  359   3.084  15.762  26.773
   24BDT     R1  360   3.170  16.133  26.942
   25BDT     S1  361   3.215  21.083   1.955
   25BDT  VSCOG  362   3.183  20.789   2.038
   25BDT    DSR  363   3.247  21.138   1.831
   25BDT    VSR  364   3.219  21.091   1.937
   25BDT    VSP  365   3.251  21.078   1.805
   25BDT    VSU  366   3.300  21.166   1.857
   25BDT    VSD  367   3.190  21.170   1.830
   25BDT     S1  368   3.313  20.794   2.147
   25BDT  VSCOG  369   3.134  20.934   1.942
   25BDT    DSR  370   3.280  20.716   2.258
   25BDT    VSR  371   3.309  20.783   2.162
   25BDT    VSP  372   3.216  20.725   2.244
   25BDT    VSU  373   3.311  20.758   2.297
   25BDT    VSD  374   3.312  20.666   2.232
   25BDT     R1  375   3.053  20.785   1.929
   26BDT     S1  376   3.123  20.841   7.158
   26BDT  VSCOG  377   3.352  20.963   6.995
   26BDT    DSR  378   3.106  20.711   7.206
   26BDT    VSR  379   3.121  20.823   7.165
   26BDT    VSP  380   3.163  20.694   7.180
   26BDT    VSU  381   3.051  20.705   7.171
   26BDT    VSD  382   3.104  20.734   7.267
   26BDT     S1  383   3.256  20.990   6.858
   26BDT  VSCOG  384   3.286  20.889   7.145
   26BDT    DSR  385   3.295  21.111   6.801
   26BDT    VSR  386   3.261  21.007   6.850
   26BDT    VSP  387   3.319  21.131   6.858
   26BDT    VSU  388   3.233  21.124   6.785
   26BDT    VSD  389   3.333  21.079   6.759
   26BDT     R1  390   3.449  20.936   7.133
   27BDT     S1  391   3.174  21.047  12.144
   27BDT  VSCOG  392   3.213  20.790  11.983
   27BDT    DSR  393   3.077  21.148  12.131
   27BDT    VSR  394   3.161  21.062  12.142
   27BDT    VSP  395   3.050  21.115  12.082
   27BDT    VSU  396   3.124  21.192  12.120
   27BDT    VSD  397   3.058  21.136  12.193
   27BDT     S1  398   3.357  20.843  11.910
   27BDT  VSCOG  399   3.121  20.892  12.099
   27BDT    DSR  400   3.440  20.731  11.896
   27BDT    VSR  401   3.369  20.827  11.908
   27BDT    VSP  402   3.406  20.700  11.943
   27BDT    VSU  403   3.492  20.767  11.911
   27BDT    VSD  404   3.421  20.725  11.834
   27BDT     R1  405   3.069  20.737  12.055
   28BDT     S1  406   3.391  20.888  16.940
   28BDT  VSCOG  407   3.111  20.867  17.061
   28BDT    DSR  408   3.506  20.811  16.964
   28BDT    VSR  409   3.408  20.877  16.944
   28BDT    VSP  410   3.473  20.775  17.008
   28BDT    VSU  411   3.538  20.865  16.984
   28BDT    VSD  412   3.507  20.794  16.902
   28BDT     S1  413   3.114  21.024  17.125
   28BDT  VSCOG  414   3.250  20.799  16.969
   28BDT    DSR  415   2.986  21.080  17.110
   28BDT    VSR  416   3.096  21.032  17.122
   28BDT    VSP  417   2.974  21.038  17.061
   28BDT    VSU  418   3.013  21.138  17.098
   28BDT    VSD  419   2.972  21.063  17.171
   28BDT     R1  420   3.108  20.709  16.998
   29BDT     S1  421   3.176  20.859  22.194
   29BDT  VSCOG  422   3.313  20.890  21.922
   29BDT    DSR  423   3.088  20.761  22.240
   29BDT    VSR  424   3.163  20.845  22.201
   29BDT    VSP  425   3.091  20.731  22.182
   29BDT    VSU  426   3.042  20.806  22.250
   29BDT    VSD  427   3.130  20.745  22.287
   29BDT     S1  428   3.233  21.036  21.886
   29BDT  VSCOG  429   3.284  20.802  22.076
   29BDT    DSR  430   3.323  21.123  21.824
   29BDT    VSR  431   3.246  21.049  21.877
   29BDT    VSP  432   3.373  21.092  21.853
   29BDT    VSU  433   3.295  21.174  21.854
   29BDT    VSD  434   3.302  21.104  21.766
   29BDT     R1  435   3.392  20.745  21.958
   30BDT     S1  436   3.208  20.896  27.212
   30BDT  VSCOG  437   3.272  20.994  26.929
   30BDT    DSR  438   3.295  20.857  27.315
   30BDT    VSR  439   3.221  20.890  27.226
   30BDT    VSP  440   3.346  20.869  27.276
   30BDT    VSU  441   3.267  20.797  27.315
   30BDT    VSD  442   3.270  20.904  27.353
   30BDT     S1  443   3.201  20.859  26.854
   30BDT  VSCOG  444   3.275  21.013  27.108
   30BDT    DSR  445   3.143  20.904  26.735
   30BDT    VSR  446   3.193  20.865  26.837
   30BDT    VSP  447   3.141  20.965  26.759
   30BDT    VSU  448   3.093  20.863  26.744
   30BDT    VSD  449   3.196  20.884  26.701
   30BDT     R1  450   3.342  21.130  27.004
   31BDT     S1  451   3.137  26.041   2.121
   31BDT  VSCOG  452   3.325  25.818   2.028
   31BDT    DSR  453   3.031  26.037   2.212
   31BDT    VSR  454   3.122  26.040   2.134
   31BDT    VSP  455   3.042  25.973   2.222
   31BDT    VSU  456   2.990  26.056   2.165
   31BDT    VSD  457   3.061  26.081   2.249
   31BDT     S1  458   3.279  25.831   1.865
   31BDT  VSCOG  459   3.254  25.923   2.156
   31BDT    DSR  460   3.392  25.815   1.785
   31BDT    VSR  461   3.295  25.828   1.854
   31BDT    VSP  462   3.430  25.835   1.834
   31BDT    VSU  463   3.368  25.859   1.743
   31BDT    VSD  464   3.378  25.752   1.777
   31BDT     R1  465   3.371  25.805   2.191
   32BDT     S1  466   3.148  26.007   6.889
   32BDT  VSCOG  467   3.318  25.818   7.060
   32BDT    DSR  468   3.184  26.123   6.821
   32BDT    VSR  469   3.153  26.023   6.879
   32BDT    VSP  470   3.246  26.116   6.841
   32BDT    VSU  471   3.141  26.158   6.856
   32BDT    VSD  472   3.166  26.096   6.764
   32BDT     S1  473   3.247  25.868   7.206
   32BDT  VSCOG  474   3.268  25.887   6.902
   32BDT    DSR  475   3.240  25.755   7.289
   32BDT    VSR  476   3.246  25.852   7.218
   32BDT    VSP  477   3.244  25.717   7.237
   32BDT    VSU  478   3.182  25.775   7.311
   32BDT    VSD  479   3.295  25.774   7.319
   32BDT     R1  480   3.389  25.768   6.914
   33BDT     S1  481   3.351  25.933  12.168
   33BDT  VSCOG  482   3.159  25.830  11.953
   33BDT    DSR  483   3.337  25.937  12.307
   33BDT    VSR  484   3.349  25.934  12.187
   33BDT    VSP  485   3.278  25.909  12.301
   33BDT    VSU  486   3.343  26.002  12.306
   33BDT    VSD  487   3.390  25.899  12.313
   33BDT     S1  488   3.137  25.984  11.882
   33BDT  VSCOG  489   3.266  25.805  12.095
   33BDT    DSR  490   3.127  25.965  11.744
   33BDT    VSR  491   3.136  25.981  11.863
   33BDT    VSP  492   3.159  25.909  11.749
   33BDT    VSU  493   3.160  26.021  11.734
   33BDT    VSD  494   3.062  25.967  11.749
   33BDT     R1  495   3.181  25.677  12.023
   34BDT     S1  496   3.241  25.749  16.945
   34BDT  VSCOG  497   3.208  26.046  17.013
   34BDT    DSR  498   3.145  25.654  16.910
   34BDT    VSR  499   3.228  25.736  16.940
   34BDT    VSP  500   3.098  25.699  16.915
   34BDT    VSU  501   3.162  25.618  16.962
   34BDT    VSD  502   3.175  25.644  16.853
   34BDT     S1  503   3.260  26.027  17.173
   34BDT  VSCOG  504   3.199  25.907  16.898
   34BDT    DSR  505   3.334  26.140  17.208
   34BDT    VSR  506   3.271  26.043  17.178
   34BDT    VSP  507   3.347  26.151  17.145
   34BDT    VSU  508   3.375  26.103  17.243
   34BDT    VSD  509   3.282  26.166  17.236
   34BDT     R1  510   3.157  26.065  16.852
   35BDT     S1  511   3.172  25.768  21.933
   35BDT  VSCOG  512   3.221  26.047  22.047
   35BDT    DSR  513   3.065  25.680  21.952
   35BDT    VSR  514   3.157  25.755  21.935
   35BDT    VSP  515   3.037  25.723  21.992
   35BDT    VSU  516   3.106  25.635  21.977
   35BDT    VSD  517   3.053  25.681  21.888
   35BDT     S1  518   3.352  25.998  22.143
   35BDT  VSCOG  519   3.131  25.932  21.942
   35BDT    DSR  520   3.445  26.103  22.145
   35BDT    VSR  521   3.366  26.013  22.144
   35BDT    VSP  522   3.419  26.126  22.089
   35BDT    VSU  523   3.494  26.060  22.143
   35BDT    VSD  524   3.421  26.123  22.202
   35BDT     R1  525   3.090  26.097  21.951
   36BDT     S1  526   3.372  25.802  26.987
   36BDT  VSCOG  527   3.172  26.033  27.003
   36BDT    DSR  528   3.395  25.710  26.884
   36BDT    VSR  529   3.375  25.789  26.972
   36BDT    VSP  530   3.348  25.738  26.848
   36BDT    VSU  531   3.380  25.661  26.924
   36BDT    VSD  532   3.457  25.731  26.880
   36BDT     S1  533   3.083  25.963  27.130
   36BDT  VSCOG  534   3.316  25.953  26.932
   36BDT    DSR  535   3.045  26.064  27.219
   36BDT    VSR  536   3.078  25.977  27.143
   36BDT    VSP  537   3.095  26.101  27.199
   36BDT    VSU  538   3.053  26.023  27.269
   36BDT    VSD  539   2.987  26.068  27.189
   36BDT     R1  540   3.260  26.103  26.876
   37BDT     S1  541   8.184   0.801   1.890
   37BDT  VSCOG  542   8.201   0.972   2.144
   37BDT    DSR  543   8.178   0.662   1.876
   37BDT    VSR  544   8.183   0.781   1.888
   37BDT    VSP  545   8.180   0.655   1.941
   37BDT    VSU  546   8.233   0.663   1.841
   37BDT    VSD  547   8.120   0.668   1.846
   37BDT     S1  548   8.349   1.044   2.099
   37BDT  VSCOG  549   8.119   0.851   2.039
   37BDT    DSR  550   8.346   1.176   2.145
   37BDT    VSR  551   8.348   1.063   2.106
   37BDT    VSP  552   8.281   1.174   2.146
   37BDT    VSU  553   8.377   1.195   2.091
   37BDT    VSD  554   8.380   1.159   2.198
   37BDT     R1  555   8.053   0.901   2.188
   38BDT     S1  556   8.414   0.946   7.031
   38BDT  VSCOG  557   8.118   0.898   7.094
   38BDT    DSR  558   8.492   1.060   7.049
   38BDT    VSR  559   8.425   0.962   7.034
   38BDT    VSP  560   8.441   1.092   7.073
   38BDT    VSU  561   8.504   1.062   6.984
   38BDT    VSD  562   8.532   1.027   7.088
   38BDT     S1  563   8.077   0.866   6.933
   38BDT  VSCOG  564   8.287   0.938   7.144
   38BDT    DSR  565   7.977   0.768   6.935
   38BDT    VSR  566   8.062   0.852   6.933
   38BDT    VSP  567   7.996   0.750   6.995
   38BDT    VSU  568   8.003   0.740   6.883
   38BDT    VSD  569   7.931   0.815   6.928
   38BDT     R1  570   8.159   0.931   7.256
   39BDT     S1  571   8.412   0.892  12.073
   39BDT  VSCOG  572   8.133   0.997  12.003
   39BDT    DSR  573   8.531   0.900  12.000
   39BDT    VSR  574   8.429   0.893  12.062
   39BDT    VSP  575   8.501   0.932  11.953
   39BDT    VSU  576   8.535   0.835  11.999
   39BDT    VSD  577   8.559   0.933  12.049
   39BDT     S1  578   8.062   0.843  12.002
   39BDT  VSCOG  579   8.308   1.022  12.038
   39BDT    DSR  580   7.933   0.856  12.053
   39BDT    VSR  581   8.044   0.845  12.009
   39BDT    VSP  582   7.950   0.912  12.083
   39BDT    VSU  583   7.939   0.799  12.084
   39BDT    VSD  584   7.909   0.858  11.992
   39BDT     R1  585   8.203   1.152  12.003
   40BDT     S1  586   8.245   1.075  16.940
   40BDT  VSCOG  587   8.163   0.802  17.049
   40BDT    DSR  588   8.278   1.114  16.809
   40BDT    VSR  589   8.250   1.081  16.921
   40BDT    VSP  590   8.269   1.052  16.789
   40BDT    VSU  591   8.338   1.132  16.830
   40BDT    VSD  592   8.229   1.156  16.809
   40BDT     S1  593   8.294   0.792  17.157
   40BDT  VSCOG  594   8.138   0.943  16.941
   40BDT    DSR  595   8.250   0.736  17.277
   40BDT    VSR  596   8.288   0.784  17.174
   40BDT    VSP  597   8.189   0.756  17.264
   40BDT    VSU  598   8.291   0.775  17.310
   40BDT    VSD  599   8.270   0.677  17.257
   40BDT     R1  600   8.031   0.811  16.942
   41BDT     S1  601   8.177   0.818  21.880
   41BDT  VSCOG  602   8.314   0.923  22.133
   41BDT    DSR  603   8.227   0.806  21.749
   41BDT    VSR  604   8.184   0.817  21.861
   41BDT    VSP  605   8.284   0.830  21.769
   41BDT    VSU  606   8.180   0.846  21.728
   41BDT    VSD  607   8.216   0.741  21.752
   41BDT     S1  608   8.210   1.056  22.148
   41BDT  VSCOG  609   8.298   0.804  21.998
   41BDT    DSR  610   8.186   1.076  22.285
   41BDT    VSR  611   8.206   1.059  22.168
   41BDT    VSP  612   8.202   1.013  22.297
   41BDT    VSU  613   8.124   1.092  22.272
   41BDT    VSD  614   8.232   1.122  22.286
   41BDT     R1  615   8.419   0.790  22.117
   42BDT     S1  616   8.218   0.777  26.907
   42BDT  VSCOG  617   8.305   1.014  27.080
   42BDT    DSR  618   8.197   0.769  26.769
   42BDT    VSR  619   8.215   0.776  26.887
   42BDT    VSP  620   8.213   0.832  26.763
   42BDT    VSU  621   8.135   0.752  26.779
   42BDT    VSD  622   8.243   0.723  26.765
   42BDT     S1  623   8.162   1.013  27.173
   42BDT  VSCOG  624   8.333   0.896  26.947
   42BDT    DSR  625   8.197   1.043  27.305
   42BDT    VSR  626   8.167   1.018  27.192
   42BDT    VSP  627   8.258   1.022  27.294
   42BDT    VSU  628   8.151   1.002  27.326
   42BDT    VSD  629   8.182   1.106  27.295
   42BDT     R1  630   8.447   1.015  26.987
   43BDT     S1  631   8.365   6.014   2.110
   43BDT  VSCOG  632   8.173   5.878   1.915
   43BDT    DSR  633   8.502   5.993   2.131
   43BDT    VSR  634   8.385   6.011   2.113
   43BDT    VSP  635   8.503   5.948   2.085
   43BDT    VSU  636   8.491   5.977   2.193
   43BDT    VSD  637   8.514   6.056   2.115
   43BDT     S1  638   8.077   5.811   2.038
   43BDT  VSCOG  639   8.318   5.979   1.951
   43BDT    DSR  640   7.945   5.812   1.992
   43BDT    VSR  641   8.058   5.811   2.031
   43BDT    VSP  642   7.960   5.860   1.950
   43BDT    VSU  643   7.924   5.827   2.052
   43BDT    VSD  644   7.950   5.750   1.974
   43BDT     R1  645   8.270   5.945   1.792
   44BDT     S1  646   8.097   5.933   6.902
   44BDT  VSCOG  647   8.277   5.940   7.150
   44BDT    DSR  648   7.974   5.869   6.882
   44BDT    VSR  649   8.079   5.923   6.899
   44BDT    VSP  650   7.976   5.846   6.943
   44BDT    VSU  651   8.000   5.834   6.834
   44BDT    VSD  652   7.946   5.927   6.870
   44BDT     S1  653   8.407   5.864   7.072
   44BDT  VSCOG  654   8.121   5.974   7.065
   44BDT    DSR  655   8.524   5.921   7.123
   44BDT    VSR  656   8.424   5.872   7.079
   44BDT    VSP  657   8.490   5.974   7.142
   44BDT    VSU  658   8.551   5.919   7.064
   44BDT    VSD  659   8.531   5.871   7.164
   44BDT     R1  660   8.146   6.016   7.228
   45BDT     S1  661   8.258   5.862  11.853
   45BDT  VSCOG  662   8.155   5.913  12.137
   45BDT    DSR  663   8.302   5.743  11.794
   45BDT    VSR  664   8.264   5.845  11.845
   45BDT    VSP  665   8.291   5.711  11.849
   45BDT    VSU  666   8.360   5.770  11.783
   45BDT    VSD  667   8.255   5.748  11.749
   45BDT     S1  668   8.280   6.022  12.175
   45BDT  VSCOG  669   8.144   5.833  11.976
   45BDT    DSR  670   8.225   6.120  12.258
   45BDT    VSR  671   8.273   6.036  12.186
   45BDT    VSP  672   8.166   6.106  12.235
   45BDT    VSU  673   8.261   6.166  12.228
   45BDT    VSD  674   8.249   6.089  12.310
   45BDT     R1  675   8.030   5.804  12.099
   46BDT     S1  676   8.321   6.072  17.068
   46BDT  VSCOG  677   8.134   5.829  17.060
   46BDT    DSR  678   8.293   6.207  17.045
   46BDT    VSR  679   8.317   6.091  17.065
   46BDT    VSP  680   8.231   6.192  17.033
   46BDT    VSU  681   8.336   6.207  16.996
   46BDT    VSD  682   8.313   6.221  17.105
   46BDT     S1  683   8.216   5.756  16.929
   46BDT  VSCOG  684   8.187   5.986  17.129
   46BDT    DSR  685   8.214   5.618  16.950
   46BDT    VSR  686   8.216   5.737  16.932
   46BDT    VSP  687   8.205   5.628  17.014
   46BDT    VSU  688   8.274   5.614  16.926
   46BDT    VSD  689   8.162   5.613  16.911
   46BDT     R1  690   8.053   5.901  17.190
   47BDT     S1  691   8.097   6.040  22.037
   47BDT  VSCOG  692   8.268   5.787  22.018
   47BDT    DSR  693   8.009   6.096  21.943
   47BDT    VSR  694   8.085   6.048  22.023
   47BDT    VSP  695   8.023   6.048  21.902
   47BDT    VSU  696   8.045   6.151  21.943
   47BDT    VSD  697   7.960   6.090  21.986
   47BDT     S1  698   8.415   5.870  22.038
   47BDT  VSCOG  699   8.109   5.871  22.017
   47BDT    DSR  700   8.499   5.791  22.117
   47BDT    VSR  701   8.427   5.859  22.050
   47BDT    VSP  702   8.447   5.761  22.142
   47BDT    VSU  703   8.522   5.845  22.146
   47BDT    VSD  704   8.528   5.768  22.064
   47BDT     R1  705   8.122   5.703  21.997
   48BDT     S1  706   8.127   5.980  26.889
   48BDT  VSCOG  707   8.318   5.820  27.067
   48BDT    DSR  708   8.154   6.059  26.776
   48BDT    VSR  709   8.131   5.991  26.873
   48BDT    VSP  710   8.217   6.045  26.781
   48BDT    VSU  711   8.129   6.111  26.806
   48BDT    VSD  712   8.115   6.020  26.740
   48BDT     S1  713   8.288   5.916  27.204
   48BDT  VSCOG  714   8.237   5.852  26.909
   48BDT    DSR  715   8.285   5.832  27.316
   48BDT    VSR  716   8.287   5.904  27.220
   48BDT    VSP  717   8.270   5.781  27.278
   48BDT    VSU  718   8.238   5.868  27.343
   48BDT    VSD  719   8.348   5.846  27.328
   48BDT     R1  720   8.348   5.725  26.930
   49BDT     S1  721   8.294  10.741   2.036
   49BDT  VSCOG  722   8.172  11.010   1.957
   49BDT    DSR  723   8.232  10.616   2.055
   49BDT    VSR  724   8.285  10.723   2.039
   49BDT    VSP  725   8.174  10.642   2.041
   49BDT    VSU  726   8.253  10.615   2.117
   49BDT    VSD  727   8.269  10.591   2.008
   49BDT     S1  728   8.219  11.087   2.101
   49BDT  VSCOG  729   8.209  10.837   1.925
   49BDT    DSR  730   8.255  11.218   2.069
   49BDT    VSR  731   8.224  11.105   2.097
   49BDT    VSP  732   8.267  11.200   2.008
   49BDT    VSU  733   8.303  11.216   2.113
   49BDT    VSD  734   8.196  11.239   2.087
   49BDT     R1  735   8.124  10.933   1.813
   50BDT     S1  736   8.225  10.771   6.913
   50BDT  VSCOG  737   8.182  11.034   7.064
   50BDT    DSR  738   8.140  10.661   6.899
   50BDT    VSR  739   8.213  10.755   6.911
   50BDT    VSP  740   8.095  10.690   6.936
   50BDT    VSU  741   8.186  10.623   6.927
   50BDT    VSD  742   8.140  10.669   6.834
   50BDT     S1  743   8.315  11.009   7.168
   50BDT  VSCOG  744   8.138  10.915   6.937
   50BDT    DSR  745   8.376  11.133   7.190
   50BDT    VSR  746   8.323  11.027   7.171
   50BDT    VSP  747   8.350  11.156   7.134
   50BDT    VSU  748   8.434  11.104   7.190
   50BDT    VSD  749   8.342  11.139   7.246
   50BDT     R1  750   8.050  11.059   6.960
   51BDT     S1  751   8.210  10.744  11.963
   51BDT  VSCOG  752   8.181  11.037  12.047
   51BDT    DSR  753   8.142  10.630  12.009
   51BDT    VSR  754   8.200  10.727  11.970
   51BDT    VSP  755   8.108  10.667  12.050
   51BDT    VSU  756   8.199  10.604  12.028
   51BDT    VSD  757   8.120  10.619  11.949
   51BDT     S1  758   8.342  11.050  12.098
   51BDT  VSCOG  759   8.114  10.883  11.979
   51BDT    DSR  760   8.386  11.179  12.065
   51BDT    VSR  761   8.348  11.068  12.093
   51BDT    VSP  762   8.340  11.183  12.020
   51BDT    VSU  763   8.445  11.155  12.050
   51BDT    VSD  764   8.373  11.199  12.126
   51BDT     R1  765   8.019  11.023  11.995
   52BDT     S1  766   8.254  11.082  17.103
   52BDT  VSCOG  767   8.222  10.782  17.049
   52BDT    DSR  768   8.168  11.170  17.170
   52BDT    VSR  769   8.241  11.094  17.113
   52BDT    VSP  770   8.126  11.122  17.180
   52BDT    VSU  771   8.163  11.206  17.115
   52BDT    VSD  772   8.215  11.183  17.213
   52BDT     S1  773   8.220  10.802  16.880
   52BDT  VSCOG  774   8.239  10.922  17.160
   52BDT    DSR  775   8.289  10.693  16.824
   52BDT    VSR  776   8.230  10.786  16.872
   52BDT    VSP  777   8.321  10.685  16.880
   52BDT    VSU  778   8.314  10.733  16.778
   52BDT    VSD  779   8.233  10.663  16.813
   52BDT     R1  780   8.224  10.763  17.217
   53BDT     S1  781   8.086  10.883  21.920
   53BDT  VSCOG  782   8.323  11.001  22.073
   53BDT    DSR  783   7.949  10.913  21.929
   53BDT    VSR  784   8.066  10.887  21.922
   53BDT    VSP  785   7.962  10.957  21.975
   53BDT    VSU  786   7.937  10.851  21.946
   53BDT    VSD  787   7.949  10.930  21.867
   53BDT     S1  788   8.368  10.852  22.141
   53BDT  VSCOG  789   8.182  11.017  21.962
   53BDT    DSR  790   8.508  10.848  22.146
   53BDT    VSR  791   8.388  10.852  22.142
   53BDT    VSP  792   8.511  10.892  22.098
   53BDT    VSU  793   8.507  10.784  22.131
   53BDT    VSD  794   8.507  10.867  22.208
   53BDT     R1  795   8.278  11.150  22.004
   54BDT     S1  796   8.127  10.806  27.133
   54BDT  VSCOG  797   8.291  10.935  26.908
   54BDT    DSR  798   7.990  10.783  27.142
   54BDT    VSR  799   8.108  10.803  27.134
   54BDT    VSP  800   7.981  10.810  27.083
   54BDT    VSU  801   7.987  10.821  27.195
   54BDT    VSD  802   8.001  10.719  27.147
   54BDT     S1  803   8.343  11.064  27.004
   54BDT  VSCOG  804   8.183  10.806  26.972
   54BDT    DSR  805   8.476  11.093  26.971
   54BDT    VSR  806   8.362  11.068  27.000
   54BDT    VSP  807   8.483  11.032  26.949
   54BDT    VSU  808   8.489  11.106  27.033
   54BDT    VSD  809   8.456  11.140  26.930
   54BDT     R1  810   8.238  10.805  26.811
   55BDT     S1  811   8.383  15.967   2.116
   55BDT  VSCOG  812   8.101  15.938   2.001
   55BDT    DSR  813   8.479  16.067   2.095
   55BDT    VSR  814   8.397  15.982   2.113
   55BDT    VSP  815   8.438  16.098   2.055
   55BDT    VSU  816   8.521  16.022   2.072
   55BDT    VSD  817   8.479  16.081   2.159
   55BDT     S1  818   8.136  15.792   1.922
   55BDT  VSCOG  819   8.225  16.026   2.098
   55BDT    DSR  820   8.024  15.709   1.932
   55BDT    VSR  821   8.120  15.780   1.923
   55BDT    VSP  822   8.004  15.742   1.985
   55BDT    VSU  823   8.063  15.657   1.939
   55BDT    VSD  824   8.004  15.728   1.873
   55BDT     R1  825   8.066  16.085   2.079
   56BDT     S1  826   8.201  15.907   7.209
   56BDT  VSCOG  827   8.204  15.974   6.910
   56BDT    DSR  828   8.240  15.984   7.319
   56BDT    VSR  829   8.207  15.918   7.225
   56BDT    VSP  830   8.257  16.033   7.279
   56BDT    VSU  831   8.285  15.939   7.335
   56BDT    VSD  832   8.180  15.981   7.343
   56BDT     S1  833   8.310  15.847   6.871
   56BDT  VSCOG  834   8.150  16.004   7.079
   56BDT    DSR  835   8.270  15.793   6.749
   56BDT    VSR  836   8.304  15.839   6.854
   56BDT    VSP  837   8.209  15.816   6.759
   56BDT    VSU  838   8.286  15.733   6.769
   56BDT    VSD  839   8.314  15.830   6.718
   56BDT     R1  840   8.099  16.102   6.950
   57BDT     S1  841   8.375  16.028  12.054
   57BDT  VSCOG  842   8.185  15.804  11.968
   57BDT    DSR  843   8.490  16.022  12.133
   57BDT    VSR  844   8.392  16.027  12.065
   57BDT    VSP  845   8.482  15.958  12.140
   57BDT    VSU  846   8.463  16.064  12.176
   57BDT    VSD  847   8.526  16.045  12.084
   57BDT     S1  848   8.051  15.872  12.048
   57BDT  VSCOG  849   8.347  15.882  11.971
   57BDT    DSR  850   7.938  15.847  11.969
   57BDT    VSR  851   8.035  15.868  12.037
   57BDT    VSP  852   7.976  15.840  11.916
   57BDT    VSU  853   7.914  15.906  11.984
   57BDT    VSD  854   7.924  15.795  12.006
   57BDT     R1  855   8.318  15.737  11.888
   58BDT     S1  856   8.167  15.990  17.185
   58BDT  VSCOG  857   8.334  15.897  16.946
   58BDT    DSR  858   8.174  15.951  17.320
   58BDT    VSR  859   8.168  15.984  17.205
   58BDT    VSP  860   8.223  15.911  17.306
   58BDT    VSU  861   8.112  15.930  17.317
   58BDT    VSD  862   8.186  16.013  17.337
   58BDT     S1  863   8.202  15.830  16.865
   58BDT  VSCOG  864   8.317  15.977  17.107
   58BDT    DSR  865   8.223  15.850  16.728
   58BDT    VSR  866   8.205  15.833  16.845
   58BDT    VSP  867   8.263  15.900  16.742
   58BDT    VSU  868   8.159  15.862  16.720
   58BDT    VSD  869   8.246  15.790  16.722
   58BDT     R1  870   8.467  15.965  17.028
   59BDT     S1  871   8.219  15.816  21.871
   59BDT  VSCOG  872   8.309  15.963  22.124
   59BDT    DSR  873   8.244  15.845  21.737
   59BDT    VSR  874   8.223  15.820  21.852
   59BDT    VSP  875   8.279  15.898  21.754
   59BDT    VSU  876   8.180  15.851  21.726
   59BDT    VSD  877   8.274  15.787  21.729
   59BDT     S1  878   8.151  16.002  22.172
   59BDT  VSCOG  879   8.344  15.870  21.974
   59BDT    DSR  880   8.147  15.995  22.312
   59BDT    VSR  881   8.150  16.001  22.192
   59BDT    VSP  882   8.199  15.955  22.311
   59BDT    VSU  883   8.087  15.969  22.309
   59BDT    VSD  884   8.155  16.059  22.315
   59BDT     R1  885   8.468  15.925  22.076
   60BDT     S1  886   8.093  15.818  27.105
   60BDT  VSCOG  887   8.362  15.916  26.998
   60BDT    DSR  888   8.015  15.709  27.065
   60BDT    VSR  889   8.082  15.802  27.099
   60BDT    VSP  890   8.059  15.693  27.020
   60BDT    VSU  891   7.966  15.749  27.051
   60BDT    VSD  892   8.019  15.684  27.126
   60BDT     S1  893   8.301  16.066  26.948
   60BDT  VSCOG  894   8.258  15.792  27.076
   60BDT    DSR  895   8.397  16.165  26.975
   60BDT    VSR  896   8.315  16.080  26.952
   60BDT    VSP  897   8.423  16.127  27.022
   60BDT    VSU  898   8.349  16.207  26.990
   60BDT    VSD  899   8.419  16.160  26.914
   60BDT     R1  900   8.424  15.766  27.047
   61BDT     S1  901   8.219  21.065   1.922
   61BDT  VSCOG  902   8.183  20.842   2.128
   61BDT    DSR  903   8.136  21.104   1.815
   61BDT    VSR  904   8.207  21.071   1.906
   61BDT    VSP  905   8.094  21.057   1.831
   61BDT    VSU  906   8.185  21.091   1.773
   61BDT    VSD  907   8.131  21.163   1.842
   61BDT     S1  908   8.326  20.762   2.083
   61BDT  VSCOG  909   8.129  20.994   2.047
   61BDT    DSR  910   8.384  20.710   2.200
   61BDT    VSR  911   8.334  20.754   2.100
   61BDT    VSP  912   8.352  20.755   2.235
   61BDT    VSU  913   8.443  20.724   2.176
   61BDT    VSD  914   8.357  20.652   2.188
   61BDT     R1  915   8.040  20.922   2.172
   62BDT     S1  916   8.380  20.946   7.130
   62BDT  VSCOG  917   8.100  20.939   7.006
   62BDT    DSR  918   8.469  21.054   7.146
   62BDT    VSR  919   8.393  20.962   7.132
   62BDT    VSP  920   8.426  21.093   7.117
   62BDT    VSU  921   8.513  21.022   7.109
   62BDT    VSD  922   8.468  21.045   7.210
   62BDT     S1  923   8.144  20.827   6.886
   62BDT  VSCOG  924   8.218  20.999   7.128
   62BDT    DSR  925   8.041  20.734   6.869
   62BDT    VSR  926   8.129  20.814   6.883
   62BDT    VSP  927   8.021  20.746   6.930
   62BDT    VSU  928   8.084  20.687   6.858
   62BDT    VSD  929   8.017  20.770   6.820
   62BDT     R1  930   8.057  21.052   7.126
   63BDT     S1  931   8.167  20.759  12.107
   63BDT  VSCOG  932   8.328  20.972  11.958
   63BDT    DSR  933   8.101  20.645  12.058
   63BDT    VSR  934   8.157  20.742  12.100
   63BDT    VSP  935   8.121  20.660  11.997
   63BDT    VSU  936   8.045  20.668  12.080
   63BDT    VSD  937   8.139  20.607  12.096
   63BDT     S1  938   8.221  21.097  11.998
   63BDT  VSCOG  939   8.301  20.802  12.013
   63BDT    DSR  940   8.298  21.213  12.019
   63BDT    VSR  941   8.232  21.114  12.001
   63BDT    VSP  942   8.350  21.176  12.031
   63BDT    VSU  943   8.258  21.230  12.068
   63BDT    VSD  944   8.285  21.232  11.958
   63BDT     R1  945   8.436  20.846  11.919
   64BDT     S1  946   8.405  20.882  16.975
   64BDT  VSCOG  947   8.122  20.992  17.014
   64BDT    DSR  948   8.461  20.815  16.865
   64BDT    VSR  949   8.413  20.872  16.959
   64BDT    VSP  950   8.405  20.820  16.833
   64BDT    VSU  951   8.473  20.764  16.903
   64BDT    VSD  952   8.506  20.863  16.860
   64BDT     S1  953   8.084  20.883  17.139
   64BDT  VSCOG  954   8.282  20.992  16.932
   64BDT    DSR  955   8.008  20.951  17.235
   64BDT    VSR  956   8.073  20.893  17.152
   64BDT    VSP  957   8.034  21.008  17.215
   64BDT    VSU  958   8.038  20.917  17.282
   64BDT    VSD  959   7.954  20.929  17.207
   64BDT     R1  960   8.160  21.102  16.889
   65BDT     S1  961   8.062  20.924  21.960
   65BDT  VSCOG  962   8.359  20.961  22.023
   65BDT    DSR  963   7.955  21.013  21.975
   65BDT    VSR  964   8.047  20.937  21.962
   65BDT    VSP  965   7.996  21.058  21.999
   65BDT    VSU  966   7.926  20.971  22.016
   65BDT    VSD  967   7.943  21.010  21.911
   65BDT     S1  968   8.362  20.837  22.139
   65BDT  VSCOG  969   8.209  21.005  21.934
   65BDT    DSR  970   8.482  20.766  22.127
   65BDT    VSR  971   8.379  20.827  22.138
   65BDT    VSP  972   8.486  20.785  22.064
   65BDT    VSU  973   8.450  20.710  22.142
   65BDT    VSD  974   8.508  20.802  22.174
   65BDT     R1  975   8.357  21.085  21.907
   66BDT     S1  976   8.055  20.865  27.030
   66BDT  VSCOG  977   8.361  20.874  27.030
   66BDT    DSR  978   7.967  20.814  26.934
   66BDT    VSR  979   8.042  20.858  27.016
   66BDT    VSP  980   8.017  20.797  26.897
   66BDT    VSU  981   7.940  20.874  26.927
   66BDT    VSD  982   7.943  20.773  26.978
   66BDT     S1  983   8.368  21.044  27.032
   66BDT  VSCOG  984   8.205  20.785  27.029
   66BDT    DSR  985   8.474  21.083  27.115
   66BDT    VSR  986   8.383  21.049  27.044
   66BDT    VSP  987   8.470  21.026  27.146
   66BDT    VSU  988   8.439  21.134  27.135
   66BDT    VSD  989   8.512  21.088  27.062
   66BDT     R1  990   8.354  20.704  27.028
   67BDT     S1  991   8.281  25.807   1.888
   67BDT  VSCOG  992   8.268  26.001   2.125
   67BDT    DSR  993   8.323  25.828   1.756
   67BDT    VSR  994   8.287  25.810   1.869
   67BDT    VSP  995   8.335  25.891   1.770
   67BDT    VSU  996   8.263  25.811   1.735
   67BDT    VSD  997   8.369  25.783   1.764
   67BDT     S1  998   8.100  25.982   2.146
   67BDT  VSCOG  999   8.358  25.913   1.996
   67BDT    DSR 1000   8.073  25.980   2.283
   67BDT    VSR 1001   8.096  25.981   2.165
   67BDT    VSP 1002   8.134  25.960   2.295
   67BDT    VSU 1003   8.026  25.936   2.273
   67BDT    VSD 1004   8.059  26.044   2.281
   67BDT     R1 1005   8.436  26.020   2.103
   68BDT     S1 1006   8.389  25.956   6.944
   68BDT  VSCOG 1007   8.105  25.869   7.019
   68BDT    DSR 1008   8.495  25.881   6.892
   68BDT    VSR 1009   8.404  25.945   6.936
   68BDT    VSP 1010   8.458  25.827   6.893
   68BDT    VSU 1011   8.531  25.896   6.945
   68BDT    VSD 1012   8.497  25.919   6.839
   68BDT     S1 1013   8.122  25.915   7.182
   68BDT  VSCOG 1014   8.239  25.889   6.900
   68BDT    DSR 1015   8.002  25.973   7.224
   68BDT    VSR 1016   8.105  25.924   7.188
   68BDT    VSP 1017   7.987  25.989   7.162
   68BDT    VSU 1018   8.035  26.015   7.261
   68BDT    VSD 1019   7.983  25.916   7.249
   68BDT     R1 1020   8.089  25.822   6.856
   69BDT     S1 1021   8.370  25.862  12.140
   69BDT  VSCOG 1022   8.191  26.004  11.937
   69BDT    DSR 1023   8.482  25.780  12.120
   69BDT    VSR 1024   8.386  25.850  12.137
   69BDT    VSP 1025   8.476  25.787  12.055
   69BDT    VSU 1026   8.451  25.730  12.150
   69BDT    VSD 1027   8.518  25.821  12.154
   69BDT     S1 1028   8.056  25.906  11.969
   69BDT  VSCOG 1029   8.348  25.982  12.022
   69BDT    DSR 1030   7.943  25.987  11.959
   69BDT    VSR 1031   8.040  25.918  11.968
   69BDT    VSP 1032   7.979  26.040  11.970
   69BDT    VSU 1033   7.916  25.955  12.009
   69BDT    VSD 1034   7.933  25.966  11.898
   69BDT     R1 1035   8.326  26.102  11.904
   70BDT     S1 1036   8.381  26.015  16.984
   70BDT  VSCOG 1037   8.139  25.886  17.121
   70BDT    DSR 1038   8.396  26.144  16.932
   70BDT    VSR 1039   8.383  26.033  16.977
   70BDT    VSP 1040   8.335  26.158  16.949
   70BDT    VSU 1041   8.408  26.118  16.873
   70BDT    VSD 1042   8.446  26.154  16.973
   70BDT     S1 1043   8.112  25.775  16.996
   70BDT  VSCOG 1044   8.273  26.006  17.115
   70BDT    DSR 1045   8.070  25.655  17.054
   70BDT    VSR 1046   8.106  25.758  17.004
   70BDT    VSP 1047   8.099  25.672  17.110
   70BDT    VSU 1048   8.104  25.621  17.009
   70BDT    VSD 1049   8.008  25.671  17.042
   70BDT     R1 1050   8.165  25.998  17.247
   71BDT     S1 1051   8.376  25.827  21.954
   71BDT  VSCOG 1052   8.168  26.032  22.046
   71BDT    DSR 1053   8.402  25.777  21.826
   71BDT    VSR 1054   8.380  25.820  21.936
   71BDT    VSP 1055   8.354  25.814  21.802
   71BDT    VSU 1056   8.389  25.716  21.848
   71BDT    VSD 1057   8.463  25.800  21.829
   71BDT     S1 1058   8.082  25.919  22.141
   71BDT  VSCOG 1059   8.315  25.986  21.953
   71BDT    DSR 1060   8.037  25.986  22.255
   71BDT    VSR 1061   8.076  25.929  22.157
   71BDT    VSP 1062   8.085  26.030  22.248
   71BDT    VSU 1063   8.048  25.932  22.291
   71BDT    VSD 1064   7.979  25.995  22.227
   71BDT     R1 1065   8.253  26.144  21.952
   72BDT     S1 1066   8.068  25.976  27.087
   72BDT  VSCOG 1067   8.308  25.808  26.999
   72BDT    DSR 1068   7.948  26.003  27.020
   72BDT    VSR 1069   8.050  25.980  27.077
   72BDT    VSP 1070   7.967  25.967  26.970
   72BDT    VSU 1071   7.961  26.067  27.022
   72BDT    VSD 1072   7.914  25.976  27.069
   72BDT     S1 1073   8.411  25.942  26.984
   72BDT  VSCOG 1074   8.136  25.825  27.050
   72BDT    DSR 1075   8.538  25.903  27.028
   72BDT    VSR 1076   8.429  25.936  26.990
   72BDT    VSP 1077   8.511  25.855  27.063
   72BDT    VSU 1078   8.547  25.962  27.054
   72BDT    VSD 1079   8.556  25.892  26.966
   72BDT     R1 1080   8.204  25.673  27.013
   73BDT     S1 1081  13.275   0.756   2.112
   73BDT  VSCOG 1082  13.145   1.013   2.011
   73BDT    DSR 1083  13.324   0.723   2.239
   73BDT    VSR 1084  13.282   0.751   2.130
   73BDT    VSP 1085  13.307   0.783   2.260
   73BDT    VSU 1086  13.383   0.714   2.214
   73BDT    VSD 1087  13.282   0.674   2.242
   73BDT     S1 1088  13.266   1.044   1.896
   73BDT  VSCOG 1089  13.149   0.869   2.119
   73BDT    DSR 1090  13.204   1.102   1.785
   73BDT    VSR 1091  13.257   1.052   1.880
   73BDT    VSP 1092  13.147   1.076   1.804
   73BDT    VSU 1093  13.243   1.069   1.745
   73BDT    VSD 1094  13.221   1.161   1.806
   73BDT     R1 1095  13.023   0.983   2.126
   74BDT     S1 1096  13.404   0.966   6.988
   74BDT  VSCOG 1097  13.109   0.950   7.066
   74BDT    DSR 1098  13.465   1.024   6.876
   74BDT    VSR 1099  13.413   0.974   6.972
   74BDT    VSP 1100  13.406   1.042   6.854
   74BDT    VSU 1101  13.489   0.966   6.859
   74BDT    VSD 1102  13.499   1.064   6.915
   74BDT     S1 1103  13.105   0.780   7.060
   74BDT  VSCOG 1104  13.259   1.043   7.030
   74BDT    DSR 1105  13.017   0.738   7.161
   74BDT    VSR 1106  13.092   0.774   7.075
   74BDT    VSP 1107  13.025   0.795   7.192
   74BDT    VSU 1108  13.056   0.687   7.174
   74BDT    VSD 1109  12.969   0.732   7.117
   74BDT     R1 1110  13.113   1.119   7.072
   75BDT     S1 1111  13.200   0.900  11.847
   75BDT  VSCOG 1112  13.194   0.962  12.147
   75BDT    DSR 1113  13.108   0.830  11.768
   75BDT    VSR 1114  13.187   0.890  11.836
   75BDT    VSP 1115  13.071   0.819  11.820
   75BDT    VSU 1116  13.155   0.787  11.752
   75BDT    VSD 1117  13.099   0.883  11.731
   75BDT     S1 1118  13.342   0.885  12.177
   75BDT  VSCOG 1119  13.123   0.970  11.981
   75BDT    DSR 1120  13.409   0.959  12.275
   75BDT    VSR 1121  13.352   0.895  12.191
   75BDT    VSP 1122  13.375   1.012  12.258
   75BDT    VSU 1123  13.466   0.947  12.245
   75BDT    VSD 1124  13.387   0.919  12.321
   75BDT     R1 1125  13.046   1.039  12.116
   76BDT     S1 1126  13.275   0.781  17.150
   76BDT  VSCOG 1127  13.180   1.036  17.009
   76BDT    DSR 1128  13.382   0.762  17.238
   76BDT    VSR 1129  13.291   0.779  17.162
   76BDT    VSP 1130  13.397   0.825  17.234
   76BDT    VSU 1131  13.409   0.719  17.197
   76BDT    VSD 1132  13.340   0.742  17.284
   76BDT     S1 1133  13.212   0.975  16.853
   76BDT  VSCOG 1134  13.212   0.939  17.157
   76BDT    DSR 1135  13.111   1.023  16.768
   76BDT    VSR 1136  13.197   0.982  16.841
   76BDT    VSP 1137  13.072   1.032  16.820
   76BDT    VSU 1138  13.111   0.966  16.736
   76BDT    VSD 1139  13.150   1.071  16.749
   76BDT     R1 1140  13.149   1.096  17.165
   77BDT     S1 1141  13.317   1.036  21.917
   77BDT  VSCOG 1142  13.209   0.788  22.060
   77BDT    DSR 1143  13.448   1.085  21.909
   77BDT    VSR 1144  13.336   1.043  21.916
   77BDT    VSP 1145  13.469   1.035  21.945
   77BDT    VSU 1146  13.429   1.140  21.938
   77BDT    VSD 1147  13.446   1.079  21.844
   77BDT     S1 1148  13.107   0.877  22.162
   77BDT  VSCOG 1149  13.314   0.867  21.937
   77BDT    DSR 1150  12.989   0.803  22.180
   77BDT    VSR 1151  13.090   0.866  22.165
   77BDT    VSP 1152  13.000   0.772  22.124
   77BDT    VSU 1153  12.954   0.859  22.179
   77BDT    VSD 1154  13.012   0.779  22.236
   77BDT     R1 1155  13.310   0.698  21.957
   78BDT     S1 1156  13.144   0.784  27.124
   78BDT  VSCOG 1157  13.348   0.971  26.992
   78BDT    DSR 1158  13.119   0.648  27.102
   78BDT    VSR 1159  13.140   0.765  27.121
   78BDT    VSP 1160  13.166   0.647  27.057
   78BDT    VSU 1161  13.057   0.662  27.085
   78BDT    VSD 1162  13.133   0.635  27.164
   78BDT     S1 1163  13.229   1.071  26.925
   78BDT  VSCOG 1164  13.305   0.827  27.092
   78BDT    DSR 1165  13.277   1.202  26.929
   78BDT    VSR 1166  13.235   1.090  26.925
   78BDT    VSP 1167  13.318   1.186  26.977
   78BDT    VSU 1168  13.217   1.224  26.942
   78BDT    VSD 1169  13.297   1.197  26.867
   78BDT     R1 1170  13.467   0.870  27.060
   79BDT     S1 1171  13.113   5.898   2.169
   79BDT  VSCOG 1172  13.346   5.878   1.972
   79BDT    DSR 1173  13.013   5.805   2.200
   79BDT    VSR 1174  13.098   5.885   2.173
   79BDT    VSP 1175  13.039   5.763   2.158
   79BDT    VSU 1176  12.967   5.847   2.180
   79BDT    VSD 1177  13.033   5.805   2.263
   79BDT     S1 1178  13.290   6.004   1.874
   79BDT  VSCOG 1179  13.258   5.825   2.119
   79BDT    DSR 1180  13.402   6.073   1.826
   79BDT    VSR 1181  13.306   6.014   1.867
   79BDT    VSP 1182  13.437   6.050   1.876
   79BDT    VSU 1183  13.370   6.129   1.832
   79BDT    VSD 1184  13.399   6.039   1.770
   79BDT     R1 1185  13.403   5.751   2.070
   80BDT     S1 1186  13.387   5.819   6.995
   80BDT  VSCOG 1187  13.172   6.018   7.085
   80BDT    DSR 1188  13.497   5.838   6.911
   80BDT    VSR 1189  13.403   5.822   6.983
   80BDT    VSP 1190  13.480   5.900   6.902
   80BDT    VSU 1191  13.474   5.792   6.870
   80BDT    VSD 1192  13.537   5.821   6.959
   80BDT     S1 1193  13.045   5.928   7.018
   80BDT  VSCOG 1194  13.344   5.964   7.074
   80BDT    DSR 1195  12.935   5.944   7.102
   80BDT    VSR 1196  13.029   5.931   7.030
   80BDT    VSP 1197  12.975   5.960   7.151
   80BDT    VSU 1198  12.918   5.882   7.093
   80BDT    VSD 1199  12.911   5.991   7.063
   80BDT     R1 1200  13.300   6.108   7.153
   81BDT     S1 1201  13.072   5.890  11.938
   81BDT  VSCOG 1202  13.338   5.991  12.051
   81BDT    DSR 1203  12.942   5.940  11.955
   81BDT    VSR 1204  13.053   5.897  11.940
   81BDT    VSP 1205  12.966   5.988  11.993
   81BDT    VSU 1206  12.924   5.884  11.981
   81BDT    VSD 1207  12.937   5.950  11.890
   81BDT     S1 1208  13.369   5.847  12.137
   81BDT  VSCOG 1209  13.189   6.012  11.952
   81BDT    DSR 1210  13.507   5.825  12.132
   81BDT    VSR 1211  13.389   5.844  12.136
   81BDT    VSP 1212  13.511   5.863  12.078
   81BDT    VSU 1213  13.497   5.761  12.126
   81BDT    VSD 1214  13.514   5.852  12.191
   81BDT     R1 1215  13.307   6.134  11.965
   82BDT     S1 1216  13.138   5.764  17.077
   82BDT  VSCOG 1217  13.299   5.980  16.931
   82BDT    DSR 1218  13.008   5.718  17.054
   82BDT    VSR 1219  13.120   5.758  17.073
   82BDT    VSP 1220  13.002   5.760  17.004
   82BDT    VSU 1221  12.991   5.736  17.114
   82BDT    VSD 1222  13.031   5.658  17.043
   82BDT     S1 1223  13.312   6.079  17.068
   82BDT  VSCOG 1224  13.212   5.822  16.935
   82BDT    DSR 1225  13.440   6.136  17.068
   82BDT    VSR 1226  13.331   6.087  17.068
   82BDT    VSP 1227  13.462   6.087  17.031
   82BDT    VSU 1228  13.442   6.132  17.133
   82BDT    VSD 1229  13.416   6.190  17.040
   82BDT     R1 1230  13.285   5.881  16.793
   83BDT     S1 1231  13.254   5.969  21.852
   83BDT  VSCOG 1232  13.248   5.821  22.120
   83BDT    DSR 1233  13.362   6.019  21.779
   83BDT    VSR 1234  13.269   5.976  21.842
   83BDT    VSP 1235  13.403   5.997  21.825
   83BDT    VSU 1236  13.337   6.079  21.784
   83BDT    VSD 1237  13.346   5.980  21.729
   83BDT     S1 1238  13.158   5.942  22.198
   83BDT  VSCOG 1239  13.296   5.834  21.947
   83BDT    DSR 1240  13.072   5.877  22.289
   83BDT    VSR 1241  13.145   5.932  22.211
   83BDT    VSP 1242  13.078   5.822  22.254
   83BDT    VSU 1243  13.025   5.920  22.275
   83BDT    VSD 1244  13.115   5.889  22.337
   83BDT     R1 1245  13.338   5.700  22.042
   84BDT     S1 1246  13.263   6.097  27.027
   84BDT  VSCOG 1247  13.158   5.813  27.072
   84BDT    DSR 1248  13.205   6.204  26.958
   84BDT    VSR 1249  13.255   6.112  27.017
   84BDT    VSP 1250  13.154   6.167  26.943
   84BDT    VSU 1251  13.257   6.206  26.917
   84BDT    VSD 1252  13.206   6.240  27.012
   84BDT     S1 1253  13.282   5.740  26.981
   84BDT  VSCOG 1254  13.148   5.991  27.094
   84BDT    DSR 1255  13.315   5.620  27.044
   84BDT    VSR 1256  13.287   5.723  26.990
   84BDT    VSP 1257  13.290   5.642  27.100
   84BDT    VSU 1258  13.378   5.629  27.030
   84BDT    VSD 1259  13.276   5.588  27.002
   84BDT     R1 1260  13.033   5.886  27.162
   85BDT     S1 1261  13.225  10.769   2.141
   85BDT  VSCOG 1262  13.288  10.974   1.923
   85BDT    DSR 1263  13.172  10.640   2.131
   85BDT    VSR 1264  13.217  10.750   2.140
   85BDT    VSP 1265  13.169  10.646   2.066
   85BDT    VSU 1266  13.121  10.657   2.168
   85BDT    VSD 1267  13.226  10.615   2.159
   85BDT     S1 1268  13.179  11.089   1.984
   85BDT  VSCOG 1269  13.311  10.814   2.002
   85BDT    DSR 1270  13.237  11.215   1.963
   85BDT    VSR 1271  13.188  11.107   1.981
   85BDT    VSP 1272  13.296  11.188   1.960
   85BDT    VSU 1273  13.213  11.236   2.021
   85BDT    VSD 1274  13.201  11.223   1.909
   85BDT     R1 1275  13.397  10.859   1.863
   86BDT     S1 1276  13.337  11.046   6.950
   86BDT  VSCOG 1277  13.202  10.843   7.135
   86BDT    DSR 1278  13.338  11.186   6.956
   86BDT    VSR 1279  13.337  11.066   6.951
   86BDT    VSP 1280  13.300  11.184   7.009
   86BDT    VSU 1281  13.310  11.188   6.897
   86BDT    VSD 1282  13.403  11.185   6.961
   86BDT     S1 1283  13.104  10.779   7.011
   86BDT  VSCOG 1284  13.318  10.976   7.104
   86BDT    DSR 1285  13.091  10.641   7.036
   86BDT    VSR 1286  13.102  10.759   7.015
   86BDT    VSP 1287  13.146  10.643   7.071
   86BDT    VSU 1288  13.094  10.629   6.972
   86BDT    VSD 1289  13.033  10.652   7.065
   86BDT     R1 1290  13.299  10.907   7.258
   87BDT     S1 1291  13.179  10.779  11.914
   87BDT  VSCOG 1292  13.224  11.043  12.062
   87BDT    DSR 1293  13.064  10.700  11.904
   87BDT    VSR 1294  13.163  10.768  11.912
   87BDT    VSP 1295  13.032  10.742  11.941
   87BDT    VSU 1296  13.096  10.650  11.931
   87BDT    VSD 1297  13.065  10.707  11.839
   87BDT     S1 1298  13.342  10.979  12.165
   87BDT  VSCOG 1299  13.142  10.943  11.936
   87BDT    DSR 1300  13.437  11.080  12.186
   87BDT    VSR 1301  13.356  10.993  12.168
   87BDT    VSP 1302  13.418  11.109  12.131
   87BDT    VSU 1303  13.485  11.035  12.185
   87BDT    VSD 1304  13.408  11.095  12.243
   87BDT     R1 1305  13.105  11.108  11.959
   88BDT     S1 1306  13.095  10.973  17.136
   88BDT  VSCOG 1307  13.272  10.883  16.904
   88BDT    DSR 1308  13.041  11.099  17.165
   88BDT    VSR 1309  13.087  10.991  17.141
   88BDT    VSP 1310  13.070  11.123  17.111
   88BDT    VSU 1311  13.073  11.100  17.222
   88BDT    VSD 1312  12.981  11.074  17.162
   88BDT     S1 1313  13.403  10.843  17.004
   88BDT  VSCOG 1314  13.118  10.948  16.970
   88BDT    DSR 1315  13.464  10.729  16.951
   88BDT    VSR 1316  13.412  10.827  16.996
   88BDT    VSP 1317  13.408  10.713  16.920
   88BDT    VSU 1318  13.476  10.707  17.011
   88BDT    VSD 1319  13.508  10.766  16.921
   88BDT     R1 1320  13.140  10.922  16.803
   89BDT     S1 1321  13.096  10.849  22.134
   89BDT  VSCOG 1322  13.360  10.913  21.994
   89BDT    DSR 1323  13.021  10.730  22.135
   89BDT    VSR 1324  13.086  10.832  22.134
   89BDT    VSP 1325  13.065  10.702  22.096
   89BDT    VSU 1326  12.971  10.762  22.109
   89BDT    VSD 1327  13.028  10.727  22.200
   89BDT     S1 1328  13.293  11.039  21.901
   89BDT  VSCOG 1329  13.262  10.818  22.110
   89BDT    DSR 1330  13.391  11.139  21.890
   89BDT    VSR 1331  13.307  11.054  21.899
   89BDT    VSP 1332  13.420  11.116  21.943
   89BDT    VSU 1333  13.345  11.185  21.895
   89BDT    VSD 1334  13.408  11.116  21.831
   89BDT     R1 1335  13.427  10.787  22.086
   90BDT     S1 1336  13.100  11.028  26.964
   90BDT  VSCOG 1337  13.362  10.894  27.048
   90BDT    DSR 1338  13.035  11.140  27.017
   90BDT    VSR 1339  13.090  11.044  26.971
   90BDT    VSP 1340  13.082  11.146  27.061
   90BDT    VSU 1341  12.982  11.103  27.030
   90BDT    VSD 1342  13.039  11.170  26.959
   90BDT     S1 1343  13.287  10.748  27.092
   90BDT  VSCOG 1344  13.268  11.034  26.984
   90BDT    DSR 1345  13.375  10.644  27.057
   90BDT    VSR 1346  13.300  10.733  27.087
   90BDT    VSP 1347  13.404  10.684  27.013
   90BDT    VSU 1348  13.324  10.608  27.039
   90BDT    VSD 1349  13.396  10.642  27.118
   90BDT     R1 1350  13.437  11.041  27.004
   91BDT     S1 1351  13.218  15.747   2.099
   91BDT  VSCOG 1352  13.173  16.031   1.994
   91BDT    DSR 1353  13.208  15.696   2.229
   91BDT    VSR 1354  13.217  15.740   2.117
   91BDT    VSP 1355  13.192  15.756   2.251
   91BDT    VSU 1356  13.271  15.679   2.227
   91BDT    VSD 1357  13.162  15.655   2.209
   91BDT     S1 1358  13.331  16.048   1.936
   91BDT  VSCOG 1359  13.116  15.881   2.076
   91BDT    DSR 1360  13.325  16.122   1.818
   91BDT    VSR 1361  13.331  16.058   1.919
   91BDT    VSP 1362  13.263  16.105   1.810
   91BDT    VSU 1363  13.372  16.085   1.792
   91BDT    VSD 1364  13.340  16.176   1.851
   91BDT     R1 1365  13.014  16.015   2.052
   92BDT     S1 1366  13.280  15.742   7.076
   92BDT  VSCOG 1367  13.269  16.039   7.001
   92BDT    DSR 1368  13.336  15.634   7.007
   92BDT    VSR 1369  13.288  15.727   7.066
   92BDT    VSP 1370  13.355  15.674   6.959
   92BDT    VSU 1371  13.278  15.605   7.004
   92BDT    VSD 1372  13.376  15.623   7.058
   92BDT     S1 1373  13.099  16.043   6.996
   92BDT  VSCOG 1374  13.359  15.889   7.041
   92BDT    DSR 1375  13.058  16.167   7.045
   92BDT    VSR 1376  13.093  16.061   7.003
   92BDT    VSP 1377  13.115  16.173   7.078
   92BDT    VSU 1378  13.007  16.139   7.074
   92BDT    VSD 1379  13.053  16.190   6.985
   92BDT     R1 1380  13.439  16.035   7.007
   93BDT     S1 1381  13.378  15.923  12.139
   93BDT  VSCOG 1382  13.117  15.972  11.986
   93BDT    DSR 1383  13.497  15.996  12.139
   93BDT    VSR 1384  13.395  15.934  12.139
   93BDT    VSP 1385  13.472  16.038  12.096
   93BDT    VSU 1386  13.530  15.944  12.117
   93BDT    VSD 1387  13.491  16.007  12.203
   93BDT     S1 1388  13.125  15.823  11.903
   93BDT  VSCOG 1389  13.244  16.022  12.103
   93BDT    DSR 1390  12.994  15.773  11.893
   93BDT    VSR 1391  13.106  15.816  11.902
   93BDT    VSP 1392  12.976  15.809  11.944
   93BDT    VSU 1393  13.017  15.713  11.902
   93BDT    VSD 1394  12.990  15.798  11.833
   93BDT     R1 1395  13.110  16.120  12.068
   94BDT     S1 1396  13.286  15.759  17.114
   94BDT  VSCOG 1397  13.208  15.973  16.910
   94BDT    DSR 1398  13.218  15.642  17.152
   94BDT    VSR 1399  13.276  15.742  17.119
   94BDT    VSP 1400  13.170  15.656  17.110
   94BDT    VSU 1401  13.215  15.664  17.213
   94BDT    VSD 1402  13.269  15.606  17.133
   94BDT     S1 1403  13.190  16.095  17.027
   94BDT  VSCOG 1404  13.256  15.805  16.953
   94BDT    DSR 1405  13.235  16.214  16.970
   94BDT    VSR 1406  13.197  16.112  17.019
   94BDT    VSP 1407  13.271  16.181  16.927
   94BDT    VSU 1408  13.261  16.232  17.028
   94BDT    VSD 1409  13.174  16.231  16.956
   94BDT     R1 1410  13.226  15.851  16.792
   95BDT     S1 1411  13.272  15.925  21.847
   95BDT  VSCOG 1412  13.157  15.863  22.123
   95BDT    DSR 1413  13.344  15.843  21.759
   95BDT    VSR 1414  13.283  15.914  21.834
   95BDT    VSP 1415  13.340  15.794  21.801
   95BDT    VSU 1416  13.395  15.885  21.761
   95BDT    VSD 1417  13.298  15.852  21.713
   95BDT     S1 1418  13.252  15.980  22.202
   95BDT  VSCOG 1419  13.167  15.836  21.946
   95BDT    DSR 1420  13.174  16.035  22.304
   95BDT    VSR 1421  13.241  15.988  22.217
   95BDT    VSP 1422  13.120  16.016  22.273
   95BDT    VSU 1423  13.200  16.094  22.293
   95BDT    VSD 1424  13.202  15.995  22.348
   95BDT     R1 1425  13.061  15.747  22.044
   96BDT     S1 1426  13.082  15.989  26.950
   96BDT  VSCOG 1427  13.363  15.925  27.052
   96BDT    DSR 1428  12.994  16.091  26.986
   96BDT    VSR 1429  13.069  16.003  26.955
   96BDT    VSP 1430  13.038  16.114  27.029
   96BDT    VSU 1431  12.950  16.047  27.005
   96BDT    VSD 1432  12.994  16.113  26.924
   96BDT     S1 1433  13.318  15.773  27.114
   96BDT  VSCOG 1434  13.244  16.033  26.970
   96BDT    DSR 1435  13.425  15.685  27.091
   96BDT    VSR 1436  13.334  15.760  27.111
   96BDT    VSP 1437  13.446  15.723  27.043
   96BDT    VSU 1438  13.383  15.637  27.079
   96BDT    VSD 1439  13.446  15.695  27.152
   96BDT     R1 1440  13.407  16.077  26.991
   97BDT     S1 1441  13.249  20.971   2.201
   97BDT  VSCOG 1442  13.175  20.935   1.907
   97BDT    DSR 1443  13.312  21.078   2.266
   97BDT    VSR 1444  13.258  20.987   2.211
   97BDT    VSP 1445  13.317  21.110   2.209
   97BDT    VSU 1446  13.360  21.038   2.285
   97BDT    VSD 1447  13.260  21.086   2.304
   97BDT     S1 1448  13.270  20.796   1.888
   97BDT  VSCOG 1449  13.164  21.023   2.063
   97BDT    DSR 1450  13.201  20.701   1.812
   97BDT    VSR 1451  13.260  20.782   1.877
   97BDT    VSP 1452  13.144  20.727   1.831
   97BDT    VSU 1453  13.228  20.653   1.847
   97BDT    VSD 1454  13.231  20.722   1.758
   97BDT     R1 1455  13.080  21.075   1.925
   98BDT     S1 1456  13.389  20.998   7.074
   98BDT  VSCOG 1457  13.145  20.880   6.932
   98BDT    DSR 1458  13.525  20.964   7.063
   98BDT    VSR 1459  13.409  20.993   7.072
   98BDT    VSP 1460  13.510  20.917   7.020
   98BDT    VSU 1461  13.526  20.949   7.127
   98BDT    VSD 1462  13.538  21.024   7.043
   98BDT     S1 1463  13.071  20.830   7.077
   98BDT  VSCOG 1464  13.304  20.964   6.931
   98BDT    DSR 1465  12.933  20.850   7.063
   98BDT    VSR 1466  13.051  20.833   7.075
   98BDT    VSP 1467  12.944  20.895   7.017
   98BDT    VSU 1468  12.929  20.868   7.126
   98BDT    VSD 1469  12.925  20.788   7.046
   98BDT     R1 1470  13.219  20.929   6.787
   99BDT     S1 1471  13.168  21.050  12.137
   99BDT  VSCOG 1472  13.225  20.784  11.995
   99BDT    DSR 1473  13.057  21.134  12.129
   99BDT    VSR 1474  13.153  21.062  12.136
   99BDT    VSP 1475  13.030  21.094  12.086
   99BDT    VSU 1476  13.096  21.183  12.108
   99BDT    VSD 1477  13.047  21.127  12.192
   99BDT     S1 1478  13.354  20.847  11.904
   99BDT  VSCOG 1479  13.132  20.885  12.111
   99BDT    DSR 1480  13.450  20.746  11.892
   99BDT    VSR 1481  13.368  20.833  11.902
   99BDT    VSP 1482  13.425  20.717  11.945
   99BDT    VSU 1483  13.497  20.790  11.898
   99BDT    VSD 1484  13.426  20.731  11.833
   99BDT     R1 1485  13.096  20.721  12.086
  100BDT     S1 1486  13.094  21.037  17.044
  100BDT  VSCOG 1487  13.295  20.826  16.949
  100BDT    DSR 1488  13.076  21.169  17.002
  100BDT    VSR 1489  13.092  21.056  17.038
  100BDT    VSP 1490  13.125  21.163  16.960
  100BDT    VSU 1491  13.089  21.190  17.063
  100BDT    VSD 1492  13.015  21.156  16.984
  100BDT     S1 1493  13.372  20.815  17.101
  100BDT  VSCOG 1494  13.156  20.938  16.921
  100BDT    DSR 1495  13.405  20.680  17.122
  100BDT    VSR 1496  13.376  20.795  17.104
  100BDT    VSP 1497  13.358  20.662  17.080
  100BDT    VSU 1498  13.391  20.687  17.185
  100BDT    VSD 1499  13.466  20.692  17.100
  100BDT     R1 1500  13.219  20.838  16.798
  101BDT     S1 1501  13.365  20.989  21.924
  101BDT  VSCOG 1502  13.200  20.830  22.128
  101BDT    DSR 1503  13.454  21.095  21.943
  101BDT    VSR 1504  13.377  21.004  21.927
  101BDT    VSP 1505  13.443  21.092  22.008
  101BDT    VSU 1506  13.417  21.133  21.906
  101BDT    VSD 1507  13.502  21.059  21.917
  101BDT     S1 1508  13.051  20.887  22.069
  101BDT  VSCOG 1509  13.357  20.881  22.055
  101BDT    DSR 1510  12.959  20.781  22.071
  101BDT    VSR 1511  13.038  20.872  22.069
  101BDT    VSP 1512  13.008  20.739  22.069
  101BDT    VSU 1513  12.932  20.804  22.016
  101BDT    VSD 1514  12.937  20.802  22.129
  101BDT     R1 1515  13.350  20.773  22.187
  102BDT     S1 1516  13.317  20.777  27.116
  102BDT  VSCOG 1517  13.175  21.037  27.038
  102BDT    DSR 1518  13.450  20.756  27.157
  102BDT    VSR 1519  13.336  20.774  27.122
  102BDT    VSP 1520  13.462  20.820  27.151
  102BDT    VSU 1521  13.459  20.716  27.106
  102BDT    VSD 1522  13.428  20.732  27.214
  102BDT     S1 1523  13.149  20.987  26.877
  102BDT  VSCOG 1524  13.259  20.932  27.157
  102BDT    DSR 1525  13.022  21.032  26.838
  102BDT    VSR 1526  13.131  20.994  26.872
  102BDT    VSP 1527  13.003  21.034  26.900
  102BDT    VSU 1528  13.014  20.977  26.803
  102BDT    VSD 1529  13.049  21.084  26.810
  102BDT     R1 1530  13.201  21.086  27.198
  103BDT     S1 1531  13.287  25.767   1.932
  103BDT  VSCOG 1532  13.137  26.008   2.046
  103BDT    DSR 1533  13.257  25.631   1.938
  103BDT    VSR 1534  13.283  25.748   1.933
  103BDT    VSP 1535  13.203  25.645   1.972
  103BDT    VSU 1536  13.313  25.620   1.970
  103BDT    VSD 1537  13.254  25.628   1.873
  103BDT     S1 1538  13.261  26.050   2.154
  103BDT  VSCOG 1539  13.150  25.867   1.935
  103BDT    DSR 1540  13.269  26.189   2.159
  103BDT    VSR 1541  13.262  26.070   2.155
  103BDT    VSP 1542  13.241  26.193   2.100
  103BDT    VSU 1543  13.334  26.186   2.164
  103BDT    VSD 1544  13.232  26.190   2.213
  103BDT     R1 1545  13.012  25.967   1.938
  104BDT     S1 1546  13.412  25.919   7.070
  104BDT  VSCOG 1547  13.108  25.884   7.066
  104BDT    DSR 1548  13.491  26.010   7.141
  104BDT    VSR 1549  13.423  25.932   7.080
  104BDT    VSP 1550  13.438  26.036   7.168
  104BDT    VSU 1551  13.514  26.034   7.085
  104BDT    VSD 1552  13.522  25.960   7.171
  104BDT     S1 1553  13.093  25.934   6.904
  104BDT  VSCOG 1554  13.267  25.877   7.149
  104BDT    DSR 1555  12.989  25.859   6.848
  104BDT    VSR 1556  13.078  25.923   6.896
  104BDT    VSP 1557  12.998  25.813   6.894
  104BDT    VSU 1558  13.023  25.855   6.792
  104BDT    VSD 1559  12.948  25.908   6.858
  104BDT     R1 1560  13.123  25.834   7.228
  105BDT     S1 1561  13.343  26.059  12.069
  105BDT  VSCOG 1562  13.108  25.868  12.022
  105BDT    DSR 1563  13.378  26.176  12.001
  105BDT    VSR 1564  13.348  26.075  12.059
  105BDT    VSP 1565  13.327  26.169  11.962
  105BDT    VSU 1566  13.436  26.149  11.985
  105BDT    VSD 1567  13.372  26.210  12.057
  105BDT     S1 1568  13.208  25.736  11.983
  105BDT  VSCOG 1569  13.175  26.029  12.065
  105BDT    DSR 1570  13.145  25.621  12.033
  105BDT    VSR 1571  13.199  25.720  11.990
  105BDT    VSP 1572  13.111  25.658  12.075
  105BDT    VSU 1573  13.203  25.597  12.050
  105BDT    VSD 1574  13.120  25.609  11.973
  105BDT     R1 1575  13.008  26.000  12.062
  106BDT     S1 1576  13.202  25.816  17.181
  106BDT  VSCOG 1577  13.319  25.968  16.942
  106BDT    DSR 1578  13.202  25.679  17.209
  106BDT    VSR 1579  13.202  25.797  17.185
  106BDT    VSP 1580  13.235  25.668  17.154
  106BDT    VSU 1581  13.137  25.679  17.209
  106BDT    VSD 1582  13.235  25.691  17.264
  106BDT     S1 1583  13.168  26.024  16.889
  106BDT  VSCOG 1584  13.336  25.864  17.088
  106BDT    DSR 1585  13.187  26.153  16.838
  106BDT    VSR 1586  13.171  26.043  16.881
  106BDT    VSP 1587  13.242  26.159  16.874
  106BDT    VSU 1588  13.130  26.172  16.863
  106BDT    VSD 1589  13.191  26.129  16.778
  106BDT     R1 1590  13.471  25.912  16.996
  107BDT     S1 1591  13.199  25.934  21.848
  107BDT  VSCOG 1592  13.292  25.964  22.138
  107BDT    DSR 1593  13.115  26.015  21.771
  107BDT    VSR 1594  13.187  25.945  21.837
  107BDT    VSP 1595  13.108  26.055  21.822
  107BDT    VSU 1596  13.074  25.965  21.763
  107BDT    VSD 1597  13.164  26.025  21.728
  107BDT     S1 1598  13.219  25.818  22.188
  107BDT  VSCOG 1599  13.282  26.021  21.968
  107BDT    DSR 1600  13.304  25.756  22.280
  107BDT    VSR 1601  13.231  25.810  22.201
  107BDT    VSP 1602  13.355  25.789  22.255
  107BDT    VSU 1603  13.288  25.698  22.256
  107BDT    VSD 1604  13.270  25.783  22.329
  107BDT     R1 1605  13.364  26.109  22.088
  108BDT     S1 1606  13.133  25.966  27.177
  108BDT  VSCOG 1607  13.352  25.894  26.976
  108BDT    DSR 1608  13.092  25.899  27.293
  108BDT    VSR 1609  13.127  25.956  27.194
  108BDT    VSP 1610  13.137  25.853  27.282
  108BDT    VSU 1611  13.032  25.892  27.268
  108BDT    VSD 1612  13.107  25.951  27.329
  108BDT     S1 1613  13.243  25.873  26.847
  108BDT  VSCOG 1614  13.297  25.940  27.141
  108BDT    DSR 1615  13.305  25.920  26.731
  108BDT    VSR 1616  13.252  25.879  26.831
  108BDT    VSP 1617  13.345  25.957  26.767
  108BDT    VSU 1618  13.248  25.944  26.710
  108BDT    VSD 1619  13.323  25.859  26.716
  108BDT     R1 1620  13.461  25.915  27.104
  109BDT     S1 1621  18.304   0.986   1.872
  109BDT  VSCOG 1622  18.133   0.840   2.079
  109BDT    DSR 1623  18.403   0.937   1.785
  109BDT    VSR 1624  18.318   0.979   1.860
  109BDT    VSP 1625  18.393   0.877   1.809
  109BDT    VSU 1626  18.447   0.977   1.813
  109BDT    VSD 1627  18.368   0.957   1.734
  109BDT     S1 1628  18.216   0.907   2.212
  109BDT  VSCOG 1629  18.178   0.880   1.910
  109BDT    DSR 1630  18.121   0.926   2.313
  109BDT    VSR 1631  18.202   0.910   2.226
  109BDT    VSP 1632  18.073   0.925   2.269
  109BDT    VSU 1633  18.149   0.982   2.330
  109BDT    VSD 1634  18.140   0.870   2.341
  109BDT     R1 1635  18.051   0.773   1.947
  110BDT     S1 1636  18.384   0.849   7.109
  110BDT  VSCOG 1637  18.163   0.936   6.916
  110BDT    DSR 1638  18.428   0.720   7.143
  110BDT    VSR 1639  18.390   0.830   7.114
  110BDT    VSP 1640  18.384   0.694   7.103
  110BDT    VSU 1641  18.412   0.731   7.206
  110BDT    VSD 1642  18.488   0.735   7.122
  110BDT     S1 1643  18.071   1.012   7.037
  110BDT  VSCOG 1644  18.320   0.854   6.952
  110BDT    DSR 1645  18.013   1.126   6.979
  110BDT    VSR 1646  18.063   1.028   7.028
  110BDT    VSP 1647  18.059   1.126   6.933
  110BDT    VSU 1648  18.022   1.159   7.035
  110BDT    VSD 1649  17.958   1.092   6.969
  110BDT     R1 1650  18.255   0.860   6.795
  111BDT     S1 1651  18.070   0.873  11.948
  111BDT  VSCOG 1652  18.301   0.930  12.140
  111BDT    DSR 1653  18.005   0.753  11.918
  111BDT    VSR 1654  18.060   0.856  11.943
  111BDT    VSP 1655  18.044   0.721  11.960
  111BDT    VSU 1656  18.022   0.758  11.856
  111BDT    VSD 1657  17.948   0.778  11.939
  111BDT     S1 1658  18.406   0.982  12.016
  111BDT  VSCOG 1659  18.133   0.875  12.105
  111BDT    DSR 1660  18.484   1.085  12.070
  111BDT    VSR 1661  18.417   0.997  12.024
  111BDT    VSP 1662  18.439   1.095  12.116
  111BDT    VSU 1663  18.481   1.117  12.013
  111BDT    VSD 1664  18.532   1.042  12.081
  111BDT     R1 1665  18.197   0.878  12.263
  112BDT     S1 1666  18.148   0.811  16.901
  112BDT  VSCOG 1667  18.221   1.013  17.120
  112BDT    DSR 1668  18.062   0.700  16.906
  112BDT    VSR 1669  18.135   0.795  16.902
  112BDT    VSP 1670  18.050   0.713  16.969
  112BDT    VSU 1671  18.112   0.661  16.890
  112BDT    VSD 1672  18.026   0.726  16.859
  112BDT     S1 1673  18.386   0.973  17.117
  112BDT  VSCOG 1674  18.101   0.932  17.012
  112BDT    DSR 1675  18.460   1.091  17.133
  112BDT    VSR 1676  18.397   0.990  17.119
  112BDT    VSP 1677  18.409   1.126  17.110
  112BDT    VSU 1678  18.505   1.068  17.092
  112BDT    VSD 1679  18.465   1.079  17.197
  112BDT     R1 1680  18.055   1.052  17.122
  113BDT     S1 1681  18.191   0.976  21.858
  113BDT  VSCOG 1682  18.327   0.900  22.121
  113BDT    DSR 1683  18.154   1.102  21.809
  113BDT    VSR 1684  18.185   0.994  21.851
  113BDT    VSP 1685  18.178   1.130  21.863
  113BDT    VSU 1686  18.092   1.083  21.807
  113BDT    VSD 1687  18.193   1.093  21.757
  113BDT     S1 1688  18.191   0.819  22.182
  113BDT  VSCOG 1689  18.327   0.979  21.960
  113BDT    DSR 1690  18.236   0.707  22.253
  113BDT    VSR 1691  18.197   0.803  22.192
  113BDT    VSP 1692  18.291   0.708  22.219
  113BDT    VSU 1693  18.185   0.673  22.232
  113BDT    VSD 1694  18.231   0.741  22.309
  113BDT     R1 1695  18.464   0.981  22.061
  114BDT     S1 1696  18.130   0.762  27.050
  114BDT  VSCOG 1697  18.356   0.967  27.032
  114BDT    DSR 1698  18.091   0.663  26.959
  114BDT    VSR 1699  18.124   0.748  27.037
  114BDT    VSP 1700  18.138   0.682  26.918
  114BDT    VSU 1701  18.032   0.690  26.954
  114BDT    VSD 1702  18.102   0.617  27.003
  114BDT     S1 1703  18.251   1.098  27.008
  114BDT  VSCOG 1704  18.296   0.799  27.053
  114BDT    DSR 1705  18.304   1.209  27.076
  114BDT    VSR 1706  18.258   1.114  27.018
  114BDT    VSP 1707  18.337   1.168  27.116
  114BDT    VSU 1708  18.243   1.227  27.093
  114BDT    VSD 1709  18.331   1.230  27.021
  114BDT     R1 1710  18.462   0.836  27.056
  115BDT     S1 1711  18.138   5.792   1.930
  115BDT  VSCOG 1712  18.325   5.940   2.123
  115BDT    DSR 1713  18.169   5.704   1.825
  115BDT    VSR 1714  18.143   5.779   1.915
  115BDT    VSP 1715  18.232   5.712   1.837
  115BDT    VSU 1716  18.139   5.745   1.783
  115BDT    VSD 1717  18.135   5.657   1.854
  115BDT     S1 1718  18.269   6.093   2.077
  115BDT  VSCOG 1719  18.260   5.789   2.049
  115BDT    DSR 1720  18.256   6.174   2.190
  115BDT    VSR 1721  18.267   6.105   2.093
  115BDT    VSP 1722  18.248   6.121   2.227
  115BDT    VSU 1723  18.204   6.203   2.164
  115BDT    VSD 1724  18.316   6.198   2.180
  115BDT     R1 1725  18.381   5.786   2.168
  116BDT     S1 1726  18.310   5.830   7.171
  116BDT  VSCOG 1727  18.198   6.030   6.968
  116BDT    DSR 1728  18.442   5.805   7.209
  116BDT    VSR 1729  18.329   5.826   7.176
  116BDT    VSP 1730  18.463   5.850   7.167
  116BDT    VSU 1731  18.436   5.743   7.189
  116BDT    VSD 1732  18.428   5.821   7.270
  116BDT     S1 1733  18.131   5.909   6.869
  116BDT  VSCOG 1734  18.287   5.990   7.119
  116BDT    DSR 1735  18.008   5.955   6.820
  116BDT    VSR 1736  18.113   5.915   6.862
  116BDT    VSP 1737  18.003   5.996   6.871
  116BDT    VSU 1738  17.983   5.895   6.825
  116BDT    VSD 1739  18.037   5.974   6.765
  116BDT     R1 1740  18.265   6.150   7.067
  117BDT     S1 1741  18.162   5.915  12.200
  117BDT  VSCOG 1742  18.206   5.907  11.897
  117BDT    DSR 1743  18.099   6.011  12.279
  117BDT    VSR 1744  18.153   5.928  12.211
  117BDT    VSP 1745  18.087   6.047  12.226
  117BDT    VSU 1746  18.155   6.020  12.312
  117BDT    VSD 1747  18.056   5.966  12.299
  117BDT     S1 1748  18.375   5.910  11.910
  117BDT  VSCOG 1749  18.099   5.910  12.042
  117BDT    DSR 1750  18.426   5.828  11.808
  117BDT    VSR 1751  18.383   5.898  11.895
  117BDT    VSP 1752  18.370   5.796  11.805
  117BDT    VSU 1753  18.473   5.807  11.848
  117BDT    VSD 1754  18.436   5.881  11.771
  117BDT     R1 1755  18.036   5.904  11.884
  118BDT     S1 1756  18.345   5.830  17.146
  118BDT  VSCOG 1757  18.182   6.029  16.980
  118BDT    DSR 1758  18.484   5.808  17.149
  118BDT    VSR 1759  18.365   5.827  17.146
  118BDT    VSP 1760  18.492   5.854  17.104
  118BDT    VSU 1761  18.474   5.746  17.130
  118BDT    VSD 1762  18.485   5.823  17.212
  118BDT     S1 1763  18.094   5.908  16.900
  118BDT  VSCOG 1764  18.307   5.990  17.103
  118BDT    DSR 1765  17.963   5.954  16.883
  118BDT    VSR 1766  18.075   5.914  16.898
  118BDT    VSP 1767  17.972   5.996  16.933
  118BDT    VSU 1768  17.940   5.894  16.894
  118BDT    VSD 1769  17.978   5.973  16.822
  118BDT     R1 1770  18.269   6.150  17.061
  119BDT     S1 1771  18.177   5.787  21.906
  119BDT  VSCOG 1772  18.233   6.046  22.060
  119BDT    DSR 1773  18.057   5.718  21.887
  119BDT    VSR 1774  18.160   5.777  21.903
  119BDT    VSP 1775  18.026   5.762  21.923
  119BDT    VSU 1776  18.083   5.665  21.916
  119BDT    VSD 1777  18.063   5.725  21.823
  119BDT     S1 1778  18.328   5.968  22.178
  119BDT  VSCOG 1779  18.157   5.955  21.924
  119BDT    DSR 1780  18.438   6.050  22.208
  119BDT    VSR 1781  18.344   5.980  22.182
  119BDT    VSP 1782  18.433   6.078  22.150
  119BDT    VSU 1783  18.475   5.997  22.217
  119BDT    VSD 1784  18.405   6.075  22.259
  119BDT     R1 1785  18.138   6.123  21.942
  120BDT     S1 1786  18.266   5.748  26.959
  120BDT  VSCOG 1787  18.149   6.022  27.030
  120BDT    DSR 1788  18.216   5.619  26.984
  120BDT    VSR 1789  18.259   5.729  26.963
  120BDT    VSP 1790  18.164   5.646  27.013
  120BDT    VSU 1791  18.269   5.605  27.019
  120BDT    VSD 1792  18.215   5.608  26.919
  120BDT     S1 1793  18.280   6.064  27.130
  120BDT  VSCOG 1794  18.143   5.864  26.944
  120BDT    DSR 1795  18.308   6.200  27.111
  120BDT    VSR 1796  18.284   6.084  27.128
  120BDT    VSP 1797  18.280   6.197  27.052
  120BDT    VSU 1798  18.371   6.188  27.118
  120BDT    VSD 1799  18.271   6.215  27.163
  120BDT     R1 1800  18.019   5.979  26.929
  121BDT     S1 1801  18.083  10.813   1.977
  121BDT  VSCOG 1802  18.281  11.035   2.049
  121BDT    DSR 1803  17.970  10.767   2.045
  121BDT    VSR 1804  18.067  10.806   1.987
  121BDT    VSP 1805  17.981  10.811   2.092
  121BDT    VSU 1806  17.997  10.708   2.050
  121BDT    VSD 1807  17.933  10.782   1.994
  121BDT     S1 1808  18.413  10.929   2.064
  121BDT  VSCOG 1809  18.116  10.977   2.006
  121BDT    DSR 1810  18.525  11.001   2.022
  121BDT    VSR 1811  18.429  10.939   2.058
  121BDT    VSP 1812  18.487  11.042   1.990
  121BDT    VSU 1813  18.548  10.948   1.993
  121BDT    VSD 1814  18.541  11.013   2.085
  121BDT     R1 1815  18.149  11.141   2.034
  122BDT     S1 1816  18.262  10.739   7.078
  122BDT  VSCOG 1817  18.285  11.029   6.983
  122BDT    DSR 1818  18.276  10.620   7.007
  122BDT    VSR 1819  18.264  10.722   7.068
  122BDT    VSP 1820  18.288  10.653   6.952
  122BDT    VSU 1821  18.215  10.603   7.022
  122BDT    VSD 1822  18.325  10.602   7.046
  122BDT     S1 1823  18.123  11.066   7.017
  122BDT  VSCOG 1824  18.355  10.866   7.013
  122BDT    DSR 1825  18.118  11.198   7.063
  122BDT    VSR 1826  18.122  11.084   7.023
  122BDT    VSP 1827  18.181  11.194   7.080
  122BDT    VSU 1828  18.072  11.181   7.106
  122BDT    VSD 1829  18.102  11.218   7.003
  122BDT     R1 1830  18.448  10.993   6.948
  123BDT     S1 1831  18.342  10.802  12.124
  123BDT  VSCOG 1832  18.108  10.967  12.015
  123BDT    DSR 1833  18.419  10.821  12.239
  123BDT    VSR 1834  18.353  10.805  12.140
  123BDT    VSP 1835  18.384  10.874  12.254
  123BDT    VSU 1836  18.473  10.827  12.202
  123BDT    VSD 1837  18.401  10.762  12.261
  123BDT     S1 1838  18.193  11.020  11.878
  123BDT  VSCOG 1839  18.182  10.858  12.138
  123BDT    DSR 1840  18.101  11.027  11.773
  123BDT    VSR 1841  18.180  11.021  11.863
  123BDT    VSP 1842  18.062  10.985  11.804
  123BDT    VSU 1843  18.146  11.005  11.732
  123BDT    VSD 1844  18.095  11.091  11.783
  123BDT     R1 1845  18.022  10.913  12.152
  124BDT     S1 1846  18.343  11.059  17.002
  124BDT  VSCOG 1847  18.105  10.869  17.035
  124BDT    DSR 1848  18.392  11.123  16.887
  124BDT    VSR 1849  18.350  11.068  16.985
  124BDT    VSP 1850  18.345  11.095  16.851
  124BDT    VSU 1851  18.449  11.093  16.895
  124BDT    VSD 1852  18.381  11.181  16.915
  124BDT     S1 1853  18.203  10.737  17.080
  124BDT  VSCOG 1854  18.176  11.030  16.996
  124BDT    DSR 1855  18.133  10.664  17.177
  124BDT    VSR 1856  18.193  10.726  17.094
  124BDT    VSP 1857  18.098  10.718  17.192
  124BDT    VSU 1858  18.189  10.652  17.208
  124BDT    VSD 1859  18.112  10.623  17.131
  124BDT     R1 1860  18.008  11.001  16.990
  125BDT     S1 1861  18.155  11.082  22.035
  125BDT  VSCOG 1862  18.306  10.822  22.089
  125BDT    DSR 1863  18.043  11.137  22.099
  125BDT    VSR 1864  18.139  11.090  22.044
  125BDT    VSP 1865  18.042  11.086  22.140
  125BDT    VSU 1866  18.010  11.135  22.043
  125BDT    VSD 1867  18.078  11.190  22.115
  125BDT     S1 1868  18.271  10.756  21.937
  125BDT  VSCOG 1869  18.248  10.985  22.138
  125BDT    DSR 1870  18.384  10.687  21.892
  125BDT    VSR 1871  18.287  10.746  21.930
  125BDT    VSP 1872  18.422  10.723  21.930
  125BDT    VSU 1873  18.371  10.706  21.831
  125BDT    VSD 1874  18.359  10.631  21.914
  125BDT     R1 1875  18.341  10.888  22.242
  126BDT     S1 1876  18.344  10.772  26.997
  126BDT  VSCOG 1877  18.107  10.955  27.061
  126BDT    DSR 1878  18.424  10.696  27.083
  126BDT    VSR 1879  18.355  10.761  27.009
  126BDT    VSP 1880  18.390  10.717  27.134
  126BDT    VSU 1881  18.477  10.729  27.063
  126BDT    VSD 1882  18.406  10.641  27.051
  126BDT     S1 1883  18.190  11.097  27.018
  126BDT  VSCOG 1884  18.184  10.792  27.050
  126BDT    DSR 1885  18.099  11.182  26.955
  126BDT    VSR 1886  18.177  11.109  27.009
  126BDT    VSP 1887  18.062  11.131  26.939
  126BDT    VSU 1888  18.146  11.202  26.914
  126BDT    VSD 1889  18.089  11.214  27.011
  126BDT     R1 1890  18.023  10.813  27.103
  127BDT     S1 1891  18.371  15.877   2.147
  127BDT  VSCOG 1892  18.199  15.954   1.906
  127BDT    DSR 1893  18.454  15.766   2.166
  127BDT    VSR 1894  18.383  15.861   2.150
  127BDT    VSP 1895  18.438  15.744   2.107
  127BDT    VSU 1896  18.418  15.749   2.218
  127BDT    VSD 1897  18.505  15.806   2.174
  127BDT     S1 1898  18.052  15.940   1.991
  127BDT  VSCOG 1899  18.358  15.923   1.983
  127BDT    DSR 1900  17.967  16.040   1.943
  127BDT    VSR 1901  18.040  15.955   1.984
  127BDT    VSP 1902  18.018  16.074   1.922
  127BDT    VSU 1903  17.944  16.050   2.003
  127BDT    VSD 1904  17.938  15.996   1.904
  127BDT     R1 1905  18.345  15.968   1.820
  128BDT     S1 1906  18.264  16.048   7.149
  128BDT  VSCOG 1907  18.251  15.868   6.902
  128BDT    DSR 1908  18.373  16.081   7.231
  128BDT    VSR 1909  18.280  16.053   7.161
  128BDT    VSP 1910  18.412  16.043   7.195
  128BDT    VSU 1911  18.341  16.055   7.283
  128BDT    VSD 1912  18.365  16.144   7.217
  128BDT     S1 1913  18.149  15.754   6.976
  128BDT  VSCOG 1914  18.309  16.015   6.988
  128BDT    DSR 1915  18.051  15.713   6.885
  128BDT    VSR 1916  18.135  15.748   6.963
  128BDT    VSP 1917  18.057  15.769   6.853
  128BDT    VSU 1918  18.008  15.708   6.934
  128BDT    VSD 1919  18.088  15.661   6.869
  128BDT     R1 1920  18.353  15.982   6.828
  129BDT     S1 1921  18.153  15.772  11.940
  129BDT  VSCOG 1922  18.337  15.998  12.034
  129BDT    DSR 1923  18.072  15.763  11.826
  129BDT    VSR 1924  18.142  15.770  11.924
  129BDT    VSP 1925  18.091  15.822  11.808
  129BDT    VSU 1926  18.019  15.756  11.864
  129BDT    VSD 1927  18.105  15.710  11.807
  129BDT     S1 1928  18.243  16.033  12.171
  129BDT  VSCOG 1929  18.292  15.867  11.918
  129BDT    DSR 1930  18.331  16.067  12.274
  129BDT    VSR 1931  18.255  16.038  12.186
  129BDT    VSP 1932  18.379  16.035  12.244
  129BDT    VSU 1933  18.292  16.037  12.317
  129BDT    VSD 1934  18.321  16.131  12.261
  129BDT     R1 1935  18.431  15.963  11.896
  130BDT     S1 1936  18.070  15.916  17.116
  130BDT  VSCOG 1937  18.360  15.878  17.028
  130BDT    DSR 1938  17.966  15.822  17.128
  130BDT    VSR 1939  18.055  15.902  17.118
  130BDT    VSP 1940  18.007  15.775  17.108
  130BDT    VSU 1941  17.931  15.855  17.084
  130BDT    VSD 1942  17.961  15.835  17.191
  130BDT     S1 1943  18.343  15.976  16.890
  130BDT  VSCOG 1944  18.224  15.848  17.141
  130BDT    DSR 1945  18.462  16.047  16.874
  130BDT    VSR 1946  18.360  15.986  16.888
  130BDT    VSP 1947  18.475  16.040  16.937
  130BDT    VSU 1948  18.428  16.099  16.853
  130BDT    VSD 1949  18.483  16.003  16.831
  130BDT     R1 1950  18.378  15.780  17.166
  131BDT     S1 1951  18.144  15.899  22.189
  131BDT  VSCOG 1952  18.234  15.971  21.906
  131BDT    DSR 1953  18.139  15.978  22.305
  131BDT    VSR 1954  18.143  15.910  22.206
  131BDT    VSP 1955  18.162  16.029  22.271
  131BDT    VSU 1956  18.180  15.937  22.335
  131BDT    VSD 1957  18.074  15.967  22.309
  131BDT     S1 1958  18.365  15.862  21.907
  131BDT  VSCOG 1959  18.124  15.989  22.047
  131BDT    DSR 1960  18.375  15.806  21.779
  131BDT    VSR 1961  18.366  15.854  21.889
  131BDT    VSP 1962  18.312  15.820  21.768
  131BDT    VSU 1963  18.392  15.749  21.805
  131BDT    VSD 1964  18.421  15.850  21.764
  131BDT     R1 1965  18.104  16.080  21.904
  132BDT     S1 1966  18.328  16.060  26.965
  132BDT  VSCOG 1967  18.155  15.867  27.127
  132BDT    DSR 1968  18.292  16.174  26.891
  132BDT    VSR 1969  18.323  16.077  26.954
  132BDT    VSP 1970  18.229  16.165  26.908
  132BDT    VSU 1971  18.316  16.147  26.837
  132BDT    VSD 1972  18.330  16.211  26.929
  132BDT     S1 1973  18.181  15.736  27.021
  132BDT  VSCOG 1974  18.228  16.029  27.098
  132BDT    DSR 1975  18.191  15.620  27.099
  132BDT    VSR 1976  18.183  15.720  27.032
  132BDT    VSP 1977  18.208  15.656  27.150
  132BDT    VSU 1978  18.237  15.597  27.058
  132BDT    VSD 1979  18.128  15.607  27.087
  132BDT     R1 1980  18.128  15.998  27.232
  133BDT     S1 1981  18.317  21.078   2.041
  133BDT  VSCOG 1982  18.125  20.841   2.065
  133BDT    DSR 1983  18.301  21.201   1.976
  133BDT    VSR 1984  18.315  21.096   2.032
  133BDT    VSP 1985  18.241  21.183   1.956
  133BDT    VSU 1986  18.353  21.188   1.938
  133BDT    VSD 1987  18.309  21.232   2.032
  133BDT     S1 1988  18.222  20.738   1.972
  133BDT  VSCOG 1989  18.172  21.012   2.099
  133BDT    DSR 1990  18.219  20.610   2.029
  133BDT    VSR 1991  18.222  20.720   1.980
  133BDT    VSP 1992  18.204  20.636   2.087
  133BDT    VSU 1993  18.282  20.601   2.013
  133BDT    VSD 1994  18.172  20.593   1.987
  133BDT     R1 1995  18.027  20.945   2.157
  134BDT     S1 1996  18.355  20.966   7.155
  134BDT  VSCOG 1997  18.142  20.955   6.935
  134BDT    DSR 1998  18.489  21.008   7.149
  134BDT    VSR 1999  18.374  20.972   7.154
  134BDT    VSP 2000  18.482  21.022   7.085
  134BDT    VSU 2001  18.508  20.949   7.168
  134BDT    VSD 2002  18.476  21.054   7.193
  134BDT     S1 2003  18.128  20.786   6.941
  134BDT  VSCOG 2004  18.256  21.045   7.042
  134BDT    DSR 2005  17.993  20.754   6.923
  134BDT    VSR 2006  18.109  20.782   6.939
  134BDT    VSP 2007  17.976  20.813   6.944
  134BDT    VSU 2008  17.999  20.704   6.966
  134BDT    VSD 2009  18.004  20.743   6.860
  134BDT     R1 2010  18.157  21.125   6.929
  135BDT     S1 2011  18.275  20.918  12.207
  135BDT  VSCOG 2012  18.133  20.912  11.936
  135BDT    DSR 2013  18.286  21.022  12.301
  135BDT    VSR 2014  18.277  20.933  12.221
  135BDT    VSP 2015  18.251  21.061  12.262
  135BDT    VSU 2016  18.351  21.020  12.295
  135BDT    VSD 2017  18.256  20.985  12.345
  135BDT     S1 2018  18.278  20.895  11.848
  135BDT  VSCOG 2019  18.132  20.923  12.116
  135BDT    DSR 2020  18.253  20.809  11.741
  135BDT    VSR 2021  18.274  20.883  11.833
  135BDT    VSP 2022  18.202  20.783  11.773
  135BDT    VSU 2023  18.312  20.783  11.747
  135BDT    VSD 2024  18.243  20.860  11.701
  135BDT     R1 2025  17.989  20.929  12.024
  136BDT     S1 2026  18.385  21.016  17.054
  136BDT  VSCOG 2027  18.181  20.799  16.983
  136BDT    DSR 2028  18.483  21.018  17.155
  136BDT    VSR 2029  18.399  21.016  17.069
  136BDT    VSP 2030  18.464  20.958  17.174
  136BDT    VSU 2031  18.455  21.071  17.181
  136BDT    VSD 2032  18.529  21.024  17.109
  136BDT     S1 2033  18.047  20.894  17.029
  136BDT  VSCOG 2034  18.350  20.860  16.996
  136BDT    DSR 2035  17.944  20.868  16.938
  136BDT    VSR 2036  18.033  20.891  17.016
  136BDT    VSP 2037  17.987  20.848  16.894
  136BDT    VSU 2038  17.926  20.931  16.941
  136BDT    VSD 2039  17.918  20.825  16.980
  136BDT     R1 2040  18.314  20.705  16.937
  137BDT     S1 2041  18.177  20.877  22.200
  137BDT  VSCOG 2042  18.199  20.922  21.898
  137BDT    DSR 2043  18.102  20.946  22.296
  137BDT    VSR 2044  18.166  20.887  22.213
  137BDT    VSP 2045  18.078  20.985  22.249
  137BDT    VSU 2046  18.156  20.962  22.327
  137BDT    VSD 2047  18.070  20.891  22.310
  137BDT     S1 2048  18.365  20.957  21.903
  137BDT  VSCOG 2049  18.105  20.881  22.046
  137BDT    DSR 2050  18.425  20.901  21.790
  137BDT    VSR 2051  18.373  20.949  21.887
  137BDT    VSP 2052  18.376  20.858  21.785
  137BDT    VSU 2053  18.478  20.887  21.825
  137BDT    VSD 2054  18.421  20.959  21.759
  137BDT     R1 2055  18.032  20.886  21.892
  138BDT     S1 2056  18.053  20.895  26.985
  138BDT  VSCOG 2057  18.351  20.966  26.992
  138BDT    DSR 2058  17.941  20.977  27.000
  138BDT    VSR 2059  18.037  20.906  26.987
  138BDT    VSP 2060  17.980  21.029  27.007
  138BDT    VSU 2061  17.922  20.942  27.052
  138BDT    VSD 2062  17.920  20.959  26.940
  138BDT     S1 2063  18.381  20.876  27.132
  138BDT  VSCOG 2064  18.187  20.976  26.918
  138BDT    DSR 2065  18.506  20.813  27.119
  138BDT    VSR 2066  18.399  20.867  27.130
  138BDT    VSP 2067  18.500  20.816  27.054
  138BDT    VSU 2068  18.483  20.761  27.151
  138BDT    VSD 2069  18.534  20.862  27.151
  138BDT     R1 2070  18.320  21.057  26.851
  139BDT     S1 2071  18.327  26.073   2.020
  139BDT  VSCOG 2072  18.161  25.823   1.962
  139BDT    DSR 2073  18.459  26.104   1.984
  139BDT    VSR 2074  18.346  26.078   2.015
  139BDT    VSP 2075  18.464  26.047   1.953
  139BDT    VSU 2076  18.475  26.109   2.047
  139BDT    VSD 2077  18.437  26.156   1.951
  139BDT     S1 2078  18.151  25.777   2.126
  139BDT  VSCOG 2079  18.249  25.970   1.909
  139BDT    DSR 2080  18.024  25.722   2.146
  139BDT    VSR 2081  18.133  25.770   2.128
  139BDT    VSP 2082  18.001  25.754   2.094
  139BDT    VSU 2083  18.021  25.750   2.205
  139BDT    VSD 2084  18.049  25.662   2.139
  139BDT     R1 2085  18.171  25.868   1.798
  140BDT     S1 2086  18.211  26.063   7.137
  140BDT  VSCOG 2087  18.173  25.833   6.939
  140BDT    DSR 2088  18.219  26.201   7.114
  140BDT    VSR 2089  18.212  26.083   7.134
  140BDT    VSP 2090  18.211  26.191   7.050
  140BDT    VSU 2091  18.279  26.202   7.140
  140BDT    VSD 2092  18.166  26.210   7.152
  140BDT     S1 2093  18.326  25.766   6.969
  140BDT  VSCOG 2094  18.115  25.981   7.023
  140BDT    DSR 2095  18.313  25.627   6.964
  140BDT    VSR 2096  18.324  25.746   6.969
  140BDT    VSP 2097  18.250  25.632   6.977
  140BDT    VSU 2098  18.356  25.621   7.013
  140BDT    VSD 2099  18.334  25.627   6.902
  140BDT     R1 2100  18.019  25.900   6.909
  141BDT     S1 2101  18.167  25.950  11.859
  141BDT  VSCOG 2102  18.202  25.876  12.154
  141BDT    DSR 2103  18.130  25.869  11.750
  141BDT    VSR 2104  18.161  25.938  11.843
  141BDT    VSP 2105  18.126  25.818  11.790
  141BDT    VSU 2106  18.187  25.883  11.721
  141BDT    VSD 2107  18.078  25.907  11.740
  141BDT     S1 2108  18.367  25.915  12.156
  141BDT  VSCOG 2109  18.102  25.893  12.006
  141BDT    DSR 2110  18.397  25.979  12.277
  141BDT    VSR 2111  18.372  25.925  12.173
  141BDT    VSP 2112  18.335  25.998  12.283
  141BDT    VSU 2113  18.440  26.017  12.246
  141BDT    VSD 2114  18.417  25.922  12.302
  141BDT     R1 2115  18.037  25.837  12.152
  142BDT     S1 2116  18.240  25.969  16.852
  142BDT  VSCOG 2117  18.164  25.918  17.144
  142BDT    DSR 2118  18.176  25.928  16.734
  142BDT    VSR 2119  18.231  25.963  16.835
  142BDT    VSP 2120  18.130  25.897  16.770
  142BDT    VSU 2121  18.230  25.896  16.717
  142BDT    VSD 2122  18.168  25.990  16.717
  142BDT     S1 2123  18.306  25.831  17.178
  142BDT  VSCOG 2124  18.131  25.987  16.982
  142BDT    DSR 2125  18.349  25.865  17.307
  142BDT    VSR 2126  18.312  25.836  17.196
  142BDT    VSP 2127  18.316  25.921  17.303
  142BDT    VSU 2128  18.411  25.861  17.288
  142BDT    VSD 2129  18.319  25.812  17.331
  142BDT     R1 2130  18.022  26.005  17.111
  143BDT     S1 2131  18.371  25.937  22.147
  143BDT  VSCOG 2132  18.157  25.829  21.956
  143BDT    DSR 2133  18.382  25.925  22.286
  143BDT    VSR 2134  18.373  25.935  22.167
  143BDT    VSP 2135  18.326  25.890  22.287
  143BDT    VSU 2136  18.380  25.990  22.291
  143BDT    VSD 2137  18.439  25.894  22.279
  143BDT     S1 2138  18.104  25.984  21.910
  143BDT  VSCOG 2139  18.291  25.805  22.074
  143BDT    DSR 2140  18.072  25.980  21.774
  143BDT    VSR 2141  18.099  25.983  21.891
  143BDT    VSP 2142  18.111  25.928  21.766
  143BDT    VSU 2143  18.095  26.040  21.767
  143BDT    VSD 2144  18.009  25.971  21.789
  143BDT     R1 2145  18.211  25.674  22.001
  144BDT     S1 2146  18.373  25.893  27.143
  144BDT  VSCOG 2147  18.131  25.994  26.986
  144BDT    DSR 2148  18.505  25.939  27.145
  144BDT    VSR 2149  18.392  25.900  27.144
  144BDT    VSP 2150  18.490  25.986  27.102
  144BDT    VSU 2151  18.526  25.881  27.124
  144BDT    VSD 2152  18.500  25.952  27.209
  144BDT     S1 2153  18.114  25.850  26.897
  144BDT  VSCOG 2154  18.261  26.016  27.109
  144BDT    DSR 2155  17.978  25.824  26.882
  144BDT    VSR 2156  18.095  25.846  26.895
  144BDT    VSP 2157  17.965  25.860  26.935
  144BDT    VSU 2158  17.989  25.760  26.888
  144BDT    VSD 2159  17.979  25.852  26.823
  144BDT     R1 2160  18.148  26.138  27.074
  145BDT     S1 2161  23.169   0.829   2.177
  145BDT  VSCOG 2162  23.298   1.020   1.975
  145BDT    DSR 2163  23.228   0.753   2.279
  145BDT    VSR 2164  23.178   0.818   2.191
  145BDT    VSP 2165  23.287   0.777   2.263
  145BDT    VSU 2166  23.206   0.698   2.251
  145BDT    VSD 2167  23.191   0.784   2.323
  145BDT     S1 2168  23.247   0.930   1.840
  145BDT  VSCOG 2169  23.259   0.969   2.143
  145BDT    DSR 2170  23.205   1.018   1.740
  145BDT    VSR 2171  23.241   0.943   1.826
  145BDT    VSP 2172  23.192   1.064   1.785
  145BDT    VSU 2173  23.158   0.976   1.722
  145BDT    VSD 2174  23.264   1.016   1.712
  145BDT     R1 2175  23.349   1.110   2.110
  146BDT     S1 2176  23.053   0.875   7.000
  146BDT  VSCOG 2177  23.342   0.973   6.983
  146BDT    DSR 2178  22.934   0.947   7.016
  146BDT    VSR 2179  23.036   0.885   7.003
  146BDT    VSP 2180  22.968   1.003   7.017
  146BDT    VSU 2181  22.921   0.915   7.071
  146BDT    VSD 2182  22.912   0.923   6.959
  146BDT     S1 2183  23.390   0.891   7.124
  146BDT  VSCOG 2184  23.173   0.965   6.921
  146BDT    DSR 2185  23.522   0.848   7.104
  146BDT    VSR 2186  23.409   0.885   7.121
  146BDT    VSP 2187  23.513   0.851   7.039
  146BDT    VSU 2188  23.508   0.792   7.136
  146BDT    VSD 2189  23.544   0.899   7.136
  146BDT     R1 2190  23.294   1.055   6.842
  147BDT     S1 2191  23.328   1.056  11.960
  147BDT  VSCOG 2192  23.151   0.868  12.125
  147BDT    DSR 2193  23.294   1.171  11.886
  147BDT    VSR 2194  23.323   1.073  11.949
  147BDT    VSP 2195  23.231   1.163  11.904
  147BDT    VSU 2196  23.316   1.142  11.832
  147BDT    VSD 2197  23.334   1.206  11.923
  147BDT     S1 2198  23.182   0.734  12.025
  147BDT  VSCOG 2199  23.224   1.030  12.092
  147BDT    DSR 2200  23.193   0.621  12.107
  147BDT    VSR 2201  23.184   0.718  12.037
  147BDT    VSP 2202  23.209   0.659  12.158
  147BDT    VSU 2203  23.240   0.597  12.068
  147BDT    VSD 2204  23.130   0.606  12.096
  147BDT     R1 2205  23.121   1.003  12.224
  148BDT     S1 2206  23.094   0.945  17.148
  148BDT  VSCOG 2207  23.339   0.841  16.997
  148BDT    DSR 2208  22.968   0.888  17.164
  148BDT    VSR 2209  23.076   0.937  17.150
  148BDT    VSP 2210  22.986   0.837  17.129
  148BDT    VSU 2211  22.940   0.940  17.135
  148BDT    VSD 2212  22.976   0.888  17.229
  148BDT     S1 2213  23.333   0.963  16.879
  148BDT  VSCOG 2214  23.220   0.832  17.131
  148BDT    DSR 2215  23.464   0.999  16.848
  148BDT    VSR 2216  23.352   0.969  16.875
  148BDT    VSP 2217  23.484   0.977  16.905
  148BDT    VSU 2218  23.446   1.062  16.841
  148BDT    VSD 2219  23.463   0.960  16.796
  148BDT     R1 2220  23.345   0.718  17.114
  149BDT     S1 2221  23.268   0.846  21.860
  149BDT  VSCOG 2222  23.142   0.923  22.128
  149BDT    DSR 2223  23.322   0.724  21.818
  149BDT    VSR 2224  23.276   0.829  21.854
  149BDT    VSP 2225  23.309   0.698  21.876
  149BDT    VSU 2226  23.380   0.753  21.808
  149BDT    VSD 2227  23.279   0.721  21.770
  149BDT     S1 2228  23.268   1.029  22.170
  149BDT  VSCOG 2229  23.142   0.831  21.974
  149BDT    DSR 2230  23.212   1.138  22.237
  149BDT    VSR 2231  23.260   1.045  22.180
  149BDT    VSP 2232  23.154   1.126  22.208
  149BDT    VSU 2233  23.254   1.178  22.208
  149BDT    VSD 2234  23.226   1.111  22.294
  149BDT     R1 2235  23.016   0.817  22.087
  150BDT     S1 2236  23.241   1.012  27.184
  150BDT  VSCOG 2237  23.167   0.898  26.910
  150BDT    DSR 2238  23.308   1.130  27.217
  150BDT    VSR 2239  23.251   1.029  27.189
  150BDT    VSP 2240  23.313   1.145  27.154
  150BDT    VSU 2241  23.355   1.096  27.247
  150BDT    VSD 2242  23.256   1.150  27.251
  150BDT     S1 2243  23.278   0.769  26.921
  150BDT  VSCOG 2244  23.148   1.019  27.042
  150BDT    DSR 2245  23.219   0.657  26.861
  150BDT    VSR 2246  23.269   0.753  26.912
  150BDT    VSP 2247  23.160   0.683  26.872
  150BDT    VSU 2248  23.246   0.619  26.906
  150BDT    VSD 2249  23.250   0.670  26.806
  150BDT     R1 2250  23.056   1.026  26.899
  151BDT     S1 2251  23.069   5.867   1.955
  151BDT  VSCOG 2252  23.364   5.894   2.032
  151BDT    DSR 2253  23.004   5.898   1.835
  151BDT    VSR 2254  23.060   5.871   1.938
  151BDT    VSP 2255  23.061   5.917   1.810
  151BDT    VSU 2256  22.966   5.940   1.867
  151BDT    VSD 2257  22.986   5.835   1.830
  151BDT     S1 2258  23.334   6.010   2.153
  151BDT  VSCOG 2259  23.232   5.823   1.933
  151BDT    DSR 2260  23.422   5.985   2.259
  151BDT    VSR 2261  23.347   6.006   2.168
  151BDT    VSP 2262  23.429   5.923   2.239
  151BDT    VSU 2263  23.376   6.001   2.302
  151BDT    VSD 2264  23.463   6.031   2.236
  151BDT     R1 2265  23.395   5.779   1.911
  152BDT     S1 2266  23.342   5.852   6.895
  152BDT  VSCOG 2267  23.107   5.915   7.080
  152BDT    DSR 2268  23.417   5.734   6.880
  152BDT    VSR 2269  23.353   5.835   6.893
  152BDT    VSP 2270  23.380   5.706   6.926
  152BDT    VSU 2271  23.471   5.766   6.897
  152BDT    VSD 2272  23.399   5.730   6.818
  152BDT     S1 2273  23.194   6.031   7.169
  152BDT  VSCOG 2274  23.181   5.826   6.943
  152BDT    DSR 2275  23.104   6.133   7.204
  152BDT    VSR 2276  23.181   6.046   7.174
  152BDT    VSP 2277  23.066   6.116   7.154
  152BDT    VSU 2278  23.151   6.177   7.195
  152BDT    VSD 2279  23.096   6.106   7.262
  152BDT     R1 2280  23.021   5.799   6.991
  153BDT     S1 2281  23.105   6.019  11.943
  153BDT  VSCOG 2282  23.361   5.881  12.038
  153BDT    DSR 2283  23.063   6.151  11.959
  153BDT    VSR 2284  23.099   6.038  11.946
  153BDT    VSP 2285  23.118   6.165  11.992
  153BDT    VSU 2286  23.010   6.131  11.991
  153BDT    VSD 2287  23.061   6.158  11.894
  153BDT     S1 2288  23.279   5.775  12.143
  153BDT  VSCOG 2289  23.274   6.003  11.939
  153BDT    DSR 2290  23.345   5.652  12.139
  153BDT    VSR 2291  23.288   5.757  12.142
  153BDT    VSP 2292  23.370   5.667  12.080
  153BDT    VSU 2293  23.288   5.621  12.143
  153BDT    VSD 2294  23.378   5.668  12.193
  153BDT     R1 2295  23.443   5.987  11.934
  154BDT     S1 2296  23.078   5.922  16.922
  154BDT  VSCOG 2297  23.282   5.930  17.150
  154BDT    DSR 2298  22.974   5.832  16.898
  154BDT    VSR 2299  23.063   5.909  16.919
  154BDT    VSP 2300  22.990   5.799  16.951
  154BDT    VSU 2301  23.001   5.816  16.840
  154BDT    VSD 2302  22.931   5.881  16.901
  154BDT     S1 2303  23.415   5.901  17.047
  154BDT  VSCOG 2304  23.114   5.940  17.087
  154BDT    DSR 2305  23.523   5.974  17.098
  154BDT    VSR 2306  23.430   5.912  17.054
  154BDT    VSP 2307  23.481   6.014  17.130
  154BDT    VSU 2308  23.542   5.989  17.038
  154BDT    VSD 2309  23.545   5.921  17.128
  154BDT     R1 2310  23.150   5.958  17.252
  155BDT     S1 2311  23.351   5.845  22.150
  155BDT  VSCOG 2312  23.212   6.004  21.929
  155BDT    DSR 2313  23.457   5.754  22.142
  155BDT    VSR 2314  23.366   5.832  22.149
  155BDT    VSP 2315  23.460   5.762  22.078
  155BDT    VSU 2316  23.419   5.707  22.168
  155BDT    VSD 2317  23.493   5.792  22.182
  155BDT     S1 2318  23.062   5.928  21.953
  155BDT  VSCOG 2319  23.357   5.962  22.027
  155BDT    DSR 2320  22.961   6.024  21.938
  155BDT    VSR 2321  23.047   5.942  21.951
  155BDT    VSP 2322  23.003   6.071  21.953
  155BDT    VSU 2323  22.926   5.995  21.986
  155BDT    VSD 2324  22.952   6.006  21.876
  155BDT     R1 2325  23.362   6.080  21.904
  156BDT     S1 2326  23.324   5.967  27.180
  156BDT  VSCOG 2327  23.138   5.947  26.937
  156BDT    DSR 2328  23.441   6.041  27.197
  156BDT    VSR 2329  23.341   5.977  27.182
  156BDT    VSP 2330  23.436   6.064  27.137
  156BDT    VSU 2331  23.474   5.986  27.208
  156BDT    VSD 2332  23.414   6.072  27.247
  156BDT     S1 2333  23.182   5.787  26.901
  156BDT  VSCOG 2334  23.209   6.037  27.076
  156BDT    DSR 2335  23.068   5.721  26.856
  156BDT    VSR 2336  23.166   5.778  26.895
  156BDT    VSP 2337  23.030   5.764  26.887
  156BDT    VSU 2338  23.087   5.667  26.887
  156BDT    VSD 2339  23.086   5.731  26.794
  156BDT     R1 2340  23.094   6.108  26.973
  157BDT     S1 2341  23.080  10.988   2.107
  157BDT  VSCOG 2342  23.295  10.806   1.987
  157BDT    DSR 2343  22.951  11.019   2.060
  157BDT    VSR 2344  23.061  10.993   2.100
  157BDT    VSP 2345  22.961  10.980   2.008
  157BDT    VSU 2346  22.968  11.082   2.057
  157BDT    VSD 2347  22.926  10.994   2.115
  157BDT     S1 2348  23.406  10.933   1.964
  157BDT  VSCOG 2349  23.132  10.834   2.058
  157BDT    DSR 2350  23.533  10.880   1.987
  157BDT    VSR 2351  23.424  10.925   1.968
  157BDT    VSP 2352  23.507  10.831   2.022
  157BDT    VSU 2353  23.551  10.935   2.016
  157BDT    VSD 2354  23.542  10.872   1.923
  157BDT     R1 2355  23.184  10.679   2.010
  158BDT     S1 2356  23.158  11.024   7.156
  158BDT  VSCOG 2357  23.231  10.795   6.966
  158BDT    DSR 2358  23.040  11.098   7.166
  158BDT    VSR 2359  23.142  11.034   7.158
  158BDT    VSP 2360  23.014  11.064   7.118
  158BDT    VSU 2361  23.074  11.153   7.154
  158BDT    VSD 2362  23.033  11.078   7.228
  158BDT     S1 2363  23.360  10.880   6.895
  158BDT  VSCOG 2364  23.131  10.867   7.097
  158BDT    DSR 2365  23.467  10.792   6.874
  158BDT    VSR 2366  23.375  10.868   6.892
  158BDT    VSP 2367  23.445  10.754   6.922
  158BDT    VSU 2368  23.509  10.840   6.887
  158BDT    VSD 2369  23.446  10.782   6.812
  158BDT     R1 2370  23.103  10.710   7.038
  159BDT     S1 2371  23.081  10.965  12.123
  159BDT  VSCOG 2372  23.342  10.840  12.022
  159BDT    DSR 2373  22.955  10.907  12.143
  159BDT    VSR 2374  23.063  10.957  12.126
  159BDT    VSP 2375  22.979  10.850  12.123
  159BDT    VSU 2376  22.929  10.949  12.100
  159BDT    VSD 2377  22.958  10.924  12.207
  159BDT     S1 2378  23.348  10.937  11.883
  159BDT  VSCOG 2379  23.208  10.854  12.142
  159BDT    DSR 2380  23.483  10.968  11.859
  159BDT    VSR 2381  23.367  10.941  11.880
  159BDT    VSP 2382  23.496  10.957  11.922
  159BDT    VSU 2383  23.465  11.028  11.839
  159BDT    VSD 2384  23.486  10.919  11.816
  159BDT     R1 2385  23.335  10.743  12.162
  160BDT     S1 2386  23.234  10.745  16.956
  160BDT  VSCOG 2387  23.281  11.040  17.022
  160BDT    DSR 2388  23.171  10.686  16.846
  160BDT    VSR 2389  23.225  10.737  16.940
  160BDT    VSP 2390  23.159  10.746  16.821
  160BDT    VSU 2391  23.127  10.658  16.886
  160BDT    VSD 2392  23.226  10.655  16.831
  160BDT     S1 2393  23.177  11.039  17.157
  160BDT  VSCOG 2394  23.309  10.894  16.922
  160BDT    DSR 2395  23.234  11.117  17.258
  160BDT    VSR 2396  23.185  11.050  17.171
  160BDT    VSP 2397  23.293  11.108  17.231
  160BDT    VSU 2398  23.211  11.076  17.303
  160BDT    VSD 2399  23.198  11.168  17.238
  160BDT     R1 2400  23.384  11.042  16.887
  161BDT     S1 2401  23.116  10.805  22.122
  161BDT  VSCOG 2402  23.356  10.960  22.012
  161BDT    DSR 2403  23.087  10.668  22.115
  161BDT    VSR 2404  23.112  10.785  22.121
  161BDT    VSP 2405  23.142  10.658  22.082
  161BDT    VSU 2406  23.031  10.681  22.083
  161BDT    VSD 2407  23.087  10.665  22.180
  161BDT     S1 2408  23.262  11.051  21.903
  161BDT  VSCOG 2409  23.283  10.837  22.121
  161BDT    DSR 2410  23.317  11.179  21.898
  161BDT    VSR 2411  23.270  11.069  21.902
  161BDT    VSP 2412  23.345  11.170  21.956
  161BDT    VSU 2413  23.258  11.205  21.893
  161BDT    VSD 2414  23.350  11.163  21.843
  161BDT     R1 2415  23.450  10.869  22.121
  162BDT     S1 2416  23.395  10.886  27.110
  162BDT  VSCOG 2417  23.114  10.978  27.030
  162BDT    DSR 2418  23.515  10.958  27.114
  162BDT    VSR 2419  23.412  10.896  27.110
  162BDT    VSP 2420  23.484  11.011  27.093
  162BDT    VSU 2421  23.541  10.916  27.070
  162BDT    VSD 2422  23.520  10.946  27.177
  162BDT     S1 2423  23.104  10.871  26.898
  162BDT  VSCOG 2424  23.259  10.985  27.136
  162BDT    DSR 2425  22.972  10.826  26.889
  162BDT    VSR 2426  23.085  10.865  26.896
  162BDT    VSP 2427  22.963  10.840  26.953
  162BDT    VSU 2428  22.993  10.767  26.872
  162BDT    VSD 2429  22.959  10.871  26.844
  162BDT     R1 2430  23.123  11.084  27.162
  163BDT     S1 2431  23.412  15.917   1.984
  163BDT  VSCOG 2432  23.123  15.840   2.047
  163BDT    DSR 2433  23.529  15.895   2.057
  163BDT    VSR 2434  23.429  15.914   1.994
  163BDT    VSP 2435  23.495  15.864   2.103
  163BDT    VSU 2436  23.540  15.959   2.061
  163BDT    VSD 2437  23.554  15.861   2.007
  163BDT     S1 2438  23.070  16.002   2.059
  163BDT  VSCOG 2439  23.294  15.798   2.010
  163BDT    DSR 2440  22.940  16.006   2.007
  163BDT    VSR 2441  23.052  16.002   2.051
  163BDT    VSP 2442  22.951  15.952   1.973
  163BDT    VSU 2443  22.953  16.064   1.980
  163BDT    VSD 2444  22.916  16.003   2.068
  163BDT     R1 2445  23.175  15.679   2.036
  164BDT     S1 2446  23.056  15.852   7.032
  164BDT  VSCOG 2447  23.311  16.021   7.039
  164BDT    DSR 2448  22.971  15.813   7.136
  164BDT    VSR 2449  23.044  15.846   7.047
  164BDT    VSP 2450  23.009  15.844   7.179
  164BDT    VSU 2451  22.983  15.750   7.122
  164BDT    VSD 2452  22.922  15.844   7.108
  164BDT     S1 2453  23.411  15.893   6.987
  164BDT  VSCOG 2454  23.134  16.000   7.061
  164BDT    DSR 2455  23.511  15.950   6.908
  164BDT    VSR 2456  23.425  15.901   6.976
  164BDT    VSP 2457  23.474  16.002   6.898
  164BDT    VSU 2458  23.508  15.899   6.867
  164BDT    VSD 2459  23.552  15.949   6.959
  164BDT     R1 2460  23.212  16.148   7.090
  165BDT     S1 2461  23.209  16.024  11.879
  165BDT  VSCOG 2462  23.284  15.900  12.149
  165BDT    DSR 2463  23.123  16.130  11.850
  165BDT    VSR 2464  23.197  16.039  11.875
  165BDT    VSP 2465  23.110  16.137  11.913
  165BDT    VSU 2466  23.086  16.090  11.813
  165BDT    VSD 2467  23.172  16.163  11.823
  165BDT     S1 2468  23.211  15.751  12.114
  165BDT  VSCOG 2469  23.283  16.037  12.032
  165BDT    DSR 2470  23.290  15.651  12.173
  165BDT    VSR 2471  23.222  15.737  12.122
  165BDT    VSP 2472  23.341  15.692  12.173
  165BDT    VSU 2473  23.279  15.613  12.122
  165BDT    VSD 2474  23.249  15.650  12.224
  165BDT     R1 2475  23.357  16.050  12.184
  166BDT     S1 2476  23.127  15.813  17.142
  166BDT  VSCOG 2477  23.355  15.940  16.981
  166BDT    DSR 2478  23.070  15.686  17.132
  166BDT    VSR 2479  23.119  15.795  17.141
  166BDT    VSP 2480  23.110  15.671  17.083
  166BDT    VSU 2481  23.012  15.713  17.119
  166BDT    VSD 2482  23.087  15.673  17.194
  166BDT     S1 2483  23.254  16.057  16.910
  166BDT  VSCOG 2484  23.291  15.818  17.097
  166BDT    DSR 2485  23.330  16.175  16.899
  166BDT    VSR 2486  23.265  16.074  16.909
  166BDT    VSP 2487  23.370  16.154  16.946
  166BDT    VSU 2488  23.277  16.210  16.914
  166BDT    VSD 2489  23.343  16.160  16.836
  166BDT     R1 2490  23.455  15.822  17.052
  167BDT     S1 2491  23.416  15.936  22.026
  167BDT  VSCOG 2492  23.114  15.963  22.072
  167BDT    DSR 2493  23.503  16.016  21.953
  167BDT    VSR 2494  23.428  15.947  22.016
  167BDT    VSP 2495  23.453  16.055  21.936
  167BDT    VSU 2496  23.518  15.965  21.915
  167BDT    VSD 2497  23.538  16.028  22.007
  167BDT     S1 2498  23.077  15.822  21.985
  167BDT  VSCOG 2499  23.284  16.020  22.093
  167BDT    DSR 2500  22.969  15.760  22.049
  167BDT    VSR 2501  23.061  15.813  21.994
  167BDT    VSP 2502  22.984  15.792  22.104
  167BDT    VSU 2503  22.994  15.702  22.037
  167BDT    VSD 2504  22.928  15.788  22.006
  167BDT     R1 2505  23.152  16.104  22.159
  168BDT     S1 2506  23.341  16.063  27.006
  168BDT  VSCOG 2507  23.114  15.869  27.074
  168BDT    DSR 2508  23.346  16.165  26.911
  168BDT    VSR 2509  23.342  16.077  26.992
  168BDT    VSP 2510  23.285  16.152  26.892
  168BDT    VSU 2511  23.397  16.136  26.881
  168BDT    VSD 2512  23.357  16.209  26.958
  168BDT     S1 2513  23.198  15.733  27.016
  168BDT  VSCOG 2514  23.186  16.034  27.069
  168BDT    DSR 2515  23.171  15.625  27.102
  168BDT    VSR 2516  23.194  15.717  27.028
  168BDT    VSP 2517  23.157  15.667  27.150
  168BDT    VSU 2518  23.232  15.603  27.094
  168BDT    VSD 2519  23.124  15.605  27.061
  168BDT     R1 2520  23.031  16.005  27.132
  169BDT     S1 2521  23.174  21.061   1.932
  169BDT  VSCOG 2522  23.196  20.802   2.094
  169BDT    DSR 2523  23.134  21.081   1.799
  169BDT    VSR 2524  23.168  21.064   1.913
  169BDT    VSP 2525  23.124  21.016   1.792
  169BDT    VSU 2526  23.192  21.107   1.785
  169BDT    VSD 2527  23.085  21.119   1.819
  169BDT     S1 2528  23.364  20.816   2.115
  169BDT  VSCOG 2529  23.101  20.924   2.002
  169BDT    DSR 2530  23.396  20.775   2.245
  169BDT    VSR 2531  23.368  20.810   2.134
  169BDT    VSP 2532  23.335  20.789   2.264
  169BDT    VSU 2533  23.443  20.821   2.248
  169BDT    VSD 2534  23.410  20.716   2.223
  169BDT     R1 2535  23.028  20.788   2.072
  170BDT     S1 2536  23.315  20.897   6.865
  170BDT  VSCOG 2537  23.139  20.868   7.114
  170BDT    DSR 2538  23.412  20.811   6.813
  170BDT    VSR 2539  23.329  20.885   6.858
  170BDT    VSP 2540  23.401  20.769   6.862
  170BDT    VSU 2541  23.457  20.857   6.820
  170BDT    VSD 2542  23.378  20.806   6.757
  170BDT     S1 2543  23.204  21.005   7.190
  170BDT  VSCOG 2544  23.194  20.814   6.951
  170BDT    DSR 2545  23.101  21.076   7.253
  170BDT    VSR 2546  23.189  21.015   7.199
  170BDT    VSP 2547  23.057  21.050   7.211
  170BDT    VSU 2548  23.130  21.132   7.239
  170BDT    VSD 2549  23.114  21.045   7.309
  170BDT     R1 2550  23.073  20.731   7.037
  171BDT     S1 2551  23.301  20.893  12.197
  171BDT  VSCOG 2552  23.125  20.952  11.953
  171BDT    DSR 2553  23.365  20.981  12.285
  171BDT    VSR 2554  23.310  20.905  12.210
  171BDT    VSP 2555  23.341  21.032  12.252
  171BDT    VSU 2556  23.422  20.955  12.269
  171BDT    VSD 2557  23.331  20.956  12.335
  171BDT     S1 2558  23.237  20.888  11.843
  171BDT  VSCOG 2559  23.157  20.955  12.131
  171BDT    DSR 2560  23.165  20.821  11.743
  171BDT    VSR 2561  23.227  20.878  11.829
  171BDT    VSP 2562  23.115  20.814  11.784
  171BDT    VSU 2563  23.212  20.775  11.740
  171BDT    VSD 2564  23.169  20.874  11.705
  171BDT     R1 2565  23.013  21.016  12.064
  172BDT     S1 2566  23.355  20.933  16.892
  172BDT  VSCOG 2567  23.108  20.874  17.062
  172BDT    DSR 2568  23.449  20.845  16.836
  172BDT    VSR 2569  23.369  20.921  16.884
  172BDT    VSP 2570  23.417  20.795  16.861
  172BDT    VSU 2571  23.496  20.874  16.870
  172BDT    VSD 2572  23.434  20.867  16.776
  172BDT     S1 2573  23.171  20.948  17.201
  172BDT  VSCOG 2574  23.200  20.866  16.908
  172BDT    DSR 2575  23.067  21.016  17.266
  172BDT    VSR 2576  23.156  20.958  17.210
  172BDT    VSP 2577  23.035  21.020  17.210
  172BDT    VSU 2578  23.109  21.064  17.283
  172BDT    VSD 2579  23.059  20.965  17.306
  172BDT     R1 2580  23.044  20.799  16.923
  173BDT     S1 2581  23.179  20.744  22.072
  173BDT  VSCOG 2582  23.260  21.039  22.071
  173BDT    DSR 2583  23.244  20.633  22.126
  173BDT    VSR 2584  23.188  20.728  22.079
  173BDT    VSP 2585  23.292  20.671  22.147
  173BDT    VSU 2586  23.248  20.606  22.067
  173BDT    VSD 2587  23.193  20.621  22.164
  173BDT     S1 2588  23.270  21.047  21.901
  173BDT  VSCOG 2589  23.214  20.887  22.156
  173BDT    DSR 2590  23.223  21.173  21.861
  173BDT    VSR 2591  23.264  21.065  21.895
  173BDT    VSP 2592  23.189  21.177  21.917
  173BDT    VSU 2593  23.196  21.146  21.808
  173BDT    VSD 2594  23.284  21.195  21.859
  173BDT     R1 2595  23.250  21.031  22.240
  174BDT     S1 2596  23.086  20.845  26.937
  174BDT  VSCOG 2597  23.286  21.025  27.082
  174BDT    DSR 2598  22.963  20.794  26.980
  174BDT    VSR 2599  23.068  20.838  26.943
  174BDT    VSP 2600  22.971  20.824  27.038
  174BDT    VSU 2601  22.985  20.733  26.972
  174BDT    VSD 2602  22.933  20.825  26.931
  174BDT     S1 2603  23.405  20.903  27.093
  174BDT  VSCOG 2604  23.127  20.996  27.004
  174BDT    DSR 2605  23.529  20.965  27.077
  174BDT    VSR 2606  23.423  20.912  27.091
  174BDT    VSP 2607  23.501  21.015  27.047
  174BDT    VSU 2608  23.551  20.913  27.043
  174BDT    VSD 2609  23.537  20.966  27.142
  174BDT     R1 2610  23.168  21.146  27.071
  175BDT     S1 2611  23.281  25.738   2.042
  175BDT  VSCOG 2612  23.189  26.026   2.089
  175BDT    DSR 2613  23.401  25.675   2.079
  175BDT    VSR 2614  23.298  25.729   2.048
  175BDT    VSP 2615  23.422  25.730   2.106
  175BDT    VSU 2616  23.414  25.663   2.016
  175BDT    VSD 2617  23.367  25.632   2.114
  175BDT     S1 2618  23.187  26.065   1.924
  175BDT  VSCOG 2619  23.236  25.863   2.149
  175BDT    DSR 2620  23.079  26.151   1.902
  175BDT    VSR 2621  23.172  26.077   1.921
  175BDT    VSP 2622  23.051  26.129   1.957
  175BDT    VSU 2623  23.068  26.122   1.845
  175BDT    VSD 2624  23.120  26.202   1.906
  175BDT     R1 2625  23.191  25.987   2.255
  176BDT     S1 2626  23.366  25.789   7.052
  176BDT  VSCOG 2627  23.178  26.009   6.950
  176BDT    DSR 2628  23.386  25.659   7.004
  176BDT    VSR 2629  23.368  25.771   7.045
  176BDT    VSP 2630  23.341  25.669   6.958
  176BDT    VSU 2631  23.367  25.635   7.062
  176BDT    VSD 2632  23.449  25.673   6.993
  176BDT     S1 2633  23.086  26.013   7.093
  176BDT  VSCOG 2634  23.317  25.897   6.929
  176BDT    DSR 2635  23.050  26.146   7.116
  176BDT    VSR 2636  23.081  26.032   7.097
  176BDT    VSP 2637  23.101  26.166   7.080
  176BDT    VSU 2638  23.058  26.137   7.181
  176BDT    VSD 2639  22.992  26.135   7.089
  176BDT     R1 2640  23.269  26.005   6.807
  177BDT     S1 2641  23.069  25.880  12.107
  177BDT  VSCOG 2642  23.333  26.002  12.013
  177BDT    DSR 2643  23.032  25.830  12.233
  177BDT    VSR 2644  23.063  25.873  12.125
  177BDT    VSP 2645  23.091  25.844  12.256
  177BDT    VSU 2646  23.020  25.772  12.206
  177BDT    VSD 2647  22.984  25.875  12.236
  177BDT     S1 2648  23.366  25.875  11.905
  177BDT  VSCOG 2649  23.185  26.004  12.114
  177BDT    DSR 2650  23.428  25.931  11.792
  177BDT    VSR 2651  23.375  25.883  11.889
  177BDT    VSP 2652  23.401  25.989  11.806
  177BDT    VSU 2653  23.396  25.889  11.754
  177BDT    VSD 2654  23.486  25.915  11.816
  177BDT     R1 2655  23.301  26.128  12.122
  178BDT     S1 2656  23.307  25.751  16.988
  178BDT  VSCOG 2657  23.181  25.996  17.122
  178BDT    DSR 2658  23.437  25.700  16.996
  178BDT    VSR 2659  23.325  25.744  16.989
  178BDT    VSP 2660  23.453  25.749  17.037
  178BDT    VSU 2661  23.444  25.708  16.932
  178BDT    VSD 2662  23.413  25.644  17.020
  178BDT     S1 2663  23.156  26.078  16.976
  178BDT  VSCOG 2664  23.257  25.832  17.128
  178BDT    DSR 2665  23.034  26.146  16.986
  178BDT    VSR 2666  23.138  26.087  16.977
  178BDT    VSP 2667  23.015  26.105  17.033
  178BDT    VSU 2668  23.021  26.133  16.924
  178BDT    VSD 2669  23.067  26.201  17.002
  178BDT     R1 2670  23.207  25.914  17.269
  179BDT     S1 2671  23.354  26.052  22.036
  179BDT  VSCOG 2672  23.188  25.807  21.959
  179BDT    DSR 2673  23.486  26.060  22.083
  179BDT    VSR 2674  23.373  26.053  22.043
  179BDT    VSP 2675  23.491  25.995  22.080
  179BDT    VSU 2676  23.465  26.089  22.138
  179BDT    VSD 2677  23.502  26.097  22.031
  179BDT     S1 2678  23.077  25.828  22.086
  179BDT  VSCOG 2679  23.326  25.919  21.934
  179BDT    DSR 2680  22.950  25.794  22.039
  179BDT    VSR 2681  23.059  25.823  22.080
  179BDT    VSP 2682  22.969  25.806  21.978
  179BDT    VSU 2683  22.924  25.842  22.075
  179BDT    VSD 2684  22.957  25.734  22.064
  179BDT     R1 2685  23.298  25.787  21.832
  180BDT     S1 2686  23.389  25.952  26.938
  180BDT  VSCOG 2687  23.170  25.905  27.146
  180BDT    DSR 2688  23.447  26.072  26.895
  180BDT    VSR 2689  23.397  25.969  26.932
  180BDT    VSP 2690  23.409  26.105  26.935
  180BDT    VSU 2691  23.427  26.059  26.834
  180BDT    VSD 2692  23.506  26.051  26.915
  180BDT     S1 2693  23.058  25.848  27.032
  180BDT  VSCOG 2694  23.335  25.957  27.100
  180BDT    DSR 2695  22.984  25.745  27.093
  180BDT    VSR 2696  23.047  25.833  27.041
  180BDT    VSP 2697  23.032  25.736  27.135
  180BDT    VSU 2698  22.983  25.713  27.036
  180BDT    VSD 2699  22.936  25.788  27.107
  180BDT     R1 2700  23.282  25.962  27.261
  181BDT     S1 2701  28.376   0.810   2.074
  181BDT  VSCOG 2702  28.155   0.966   1.931
  181BDT    DSR 2703  28.398   0.672   2.083
  181BDT    VSR 2704  28.379   0.791   2.075
  181BDT    VSP 2705  28.345   0.662   2.046
  181BDT    VSU 2706  28.393   0.675   2.148
  181BDT    VSD 2707  28.456   0.680   2.054
  181BDT     S1 2708  28.095   1.035   2.074
  181BDT  VSCOG 2709  28.295   0.854   1.931
  181BDT    DSR 2710  28.055   1.166   2.045
  181BDT    VSR 2711  28.089   1.054   2.070
  181BDT    VSP 2712  28.095   1.167   1.993
  181BDT    VSU 2713  28.077   1.186   2.103
  181BDT    VSD 2714  27.994   1.146   2.038
  181BDT     R1 2715  28.214   0.897   1.788
  182BDT     S1 2716  28.157   0.745   7.028
  182BDT  VSCOG 2717  28.209   1.047   7.025
  182BDT    DSR 2718  28.098   0.665   7.127
  182BDT    VSR 2719  28.148   0.734   7.042
  182BDT    VSP 2720  28.090   0.717   7.165
  182BDT    VSU 2721  28.153   0.630   7.131
  182BDT    VSD 2722  28.051   0.647   7.085
  182BDT     S1 2723  28.378   1.029   7.016
  182BDT  VSCOG 2724  28.099   0.905   7.032
  182BDT    DSR 2725  28.427   1.130   6.933
  182BDT    VSR 2726  28.385   1.043   7.004
  182BDT    VSP 2727  28.368   1.135   6.905
  182BDT    VSU 2728  28.471   1.089   6.909
  182BDT    VSD 2729  28.441   1.166   6.985
  182BDT     R1 2730  28.040   1.065   7.035
  183BDT     S1 2731  28.308   0.748  12.020
  183BDT  VSCOG 2732  28.121   0.990  12.005
  183BDT    DSR 2733  28.303   0.635  12.104
  183BDT    VSR 2734  28.307   0.732  12.032
  183BDT    VSP 2735  28.249   0.659  12.132
  183BDT    VSU 2736  28.362   0.651  12.128
  183BDT    VSD 2737  28.298   0.597  12.051
  183BDT     S1 2738  28.242   1.100  12.054
  183BDT  VSCOG 2739  28.155   0.814  11.988
  183BDT    DSR 2740  28.225   1.218  11.981
  183BDT    VSR 2741  28.239   1.117  12.044
  183BDT    VSP 2742  28.194   1.185  11.934
  183BDT    VSU 2743  28.289   1.226  11.979
  183BDT    VSD 2744  28.191   1.244  12.031
  183BDT     R1 2745  28.001   0.880  11.957
  184BDT     S1 2746  28.375   0.875  17.137
  184BDT  VSCOG 2747  28.177   1.002  16.942
  184BDT    DSR 2748  28.501   0.819  17.114
  184BDT    VSR 2749  28.393   0.867  17.134
  184BDT    VSP 2750  28.496   0.833  17.050
  184BDT    VSU 2751  28.480   0.762  17.137
  184BDT    VSD 2752  28.528   0.863  17.154
  184BDT     S1 2753  28.061   0.880  16.962
  184BDT  VSCOG 2754  28.334   1.000  17.029
  184BDT    DSR 2755  27.934   0.940  16.962
  184BDT    VSR 2756  28.043   0.889  16.962
  184BDT    VSP 2757  27.961   0.997  16.980
  184BDT    VSU 2758  27.914   0.897  17.007
  184BDT    VSD 2759  27.928   0.926  16.898
  184BDT     R1 2760  28.293   1.125  16.921
  185BDT     S1 2761  28.306   0.967  22.189
  185BDT  VSCOG 2762  28.221   0.822  21.933
  185BDT    DSR 2763  28.277   0.937  22.323
  185BDT    VSR 2764  28.302   0.962  22.209
  185BDT    VSP 2765  28.243   0.885  22.304
  185BDT    VSU 2766  28.248   0.995  22.330
  185BDT    VSD 2767  28.341   0.931  22.335
  185BDT     S1 2768  28.133   0.955  21.874
  185BDT  VSCOG 2769  28.307   0.828  22.091
  185BDT    DSR 2770  28.150   0.958  21.735
  185BDT    VSR 2771  28.135   0.955  21.854
  185BDT    VSP 2772  28.205   0.924  21.741
  185BDT    VSU 2773  28.151   1.023  21.737
  185BDT    VSD 2774  28.093   0.926  21.727
  185BDT     R1 2775  28.309   0.689  21.993
  186BDT     S1 2776  28.114   0.810  26.931
  186BDT  VSCOG 2777  28.280   1.038  27.051
  186BDT    DSR 2778  27.978   0.782  26.945
  186BDT    VSR 2779  28.095   0.806  26.933
  186BDT    VSP 2780  27.971   0.834  26.983
  186BDT    VSU 2781  27.993   0.724  26.970
  186BDT    VSD 2782  27.970   0.788  26.880
  186BDT     S1 2783  28.374   0.934  27.147
  186BDT  VSCOG 2784  28.150   0.976  26.943
  186BDT    DSR 2785  28.505   0.982  27.148
  186BDT    VSR 2786  28.393   0.941  27.147
  186BDT    VSP 2787  28.494   1.013  27.092
  186BDT    VSU 2788  28.528   0.921  27.148
  186BDT    VSD 2789  28.494   1.013  27.205
  186BDT     R1 2790  28.187   1.142  26.954
  187BDT     S1 2791  28.093   5.966   1.919
  187BDT  VSCOG 2792  28.314   5.818   2.070
  187BDT    DSR 2793  28.082   5.998   1.783
  187BDT    VSR 2794  28.091   5.971   1.899
  187BDT    VSP 2795  28.140   5.969   1.771
  187BDT    VSU 2796  28.080   6.061   1.797
  187BDT    VSD 2797  28.027   5.963   1.779
  187BDT     S1 2798  28.352   5.951   2.168
  187BDT  VSCOG 2799  28.184   5.825   1.945
  187BDT    DSR 2800  28.383   5.903   2.295
  187BDT    VSR 2801  28.357   5.944   2.186
  187BDT    VSP 2802  28.349   5.849   2.283
  187BDT    VSU 2803  28.354   5.955   2.322
  187BDT    VSD 2804  28.447   5.905   2.281
  187BDT     R1 2805  28.275   5.684   1.972
  188BDT     S1 2806  28.157   5.804   6.899
  188BDT  VSCOG 2807  28.286   6.033   7.056
  188BDT    DSR 2808  28.027   5.792   6.848
  188BDT    VSR 2809  28.138   5.803   6.892
  188BDT    VSP 2810  28.012   5.851   6.872
  188BDT    VSU 2811  28.017   5.739   6.885
  188BDT    VSD 2812  28.051   5.787   6.788
  188BDT     S1 2813  28.304   5.941   7.198
  188BDT  VSCOG 2814  28.212   5.965   6.907
  188BDT    DSR 2815  28.424   5.981   7.259
  188BDT    VSR 2816  28.321   5.946   7.207
  188BDT    VSP 2817  28.445   6.004   7.201
  188BDT    VSU 2818  28.436   5.919   7.276
  188BDT    VSD 2819  28.390   6.020   7.299
  188BDT     R1 2820  28.268   6.125   6.915
  189BDT     S1 2821  28.340   5.914  11.879
  189BDT  VSCOG 2822  28.155   5.985  12.113
  189BDT    DSR 2823  28.317   5.919  11.741
  189BDT    VSR 2824  28.337   5.915  11.860
  189BDT    VSP 2825  28.257   5.941  11.752
  189BDT    VSU 2826  28.329   5.855  11.737
  189BDT    VSD 2827  28.366   5.962  11.735
  189BDT     S1 2828  28.156   5.827  12.176
  189BDT  VSCOG 2829  28.247   6.028  11.964
  189BDT    DSR 2830  28.157   5.837  12.316
  189BDT    VSR 2831  28.156   5.828  12.196
  189BDT    VSP 2832  28.183   5.896  12.311
  189BDT    VSU 2833  28.196   5.784  12.319
  189BDT    VSD 2834  28.092   5.829  12.317
  189BDT     R1 2835  28.154   6.142  12.049
  190BDT     S1 2836  28.210   5.741  16.969
  190BDT  VSCOG 2837  28.257   5.995  17.133
  190BDT    DSR 2838  28.302   5.646  16.922
  190BDT    VSR 2839  28.223   5.728  16.962
  190BDT    VSP 2840  28.351   5.679  16.950
  190BDT    VSU 2841  28.284   5.659  16.861
  190BDT    VSD 2842  28.271   5.600  16.956
  190BDT     S1 2843  28.217   6.099  17.005
  190BDT  VSCOG 2844  28.254   5.816  17.115
  190BDT    DSR 2845  28.145   6.207  17.058
  190BDT    VSR 2846  28.207   6.115  17.013
  190BDT    VSP 2847  28.128   6.171  17.109
  190BDT    VSU 2848  28.108   6.209  17.005
  190BDT    VSD 2849  28.200   6.243  17.061
  190BDT     R1 2850  28.298   5.891  17.261
  191BDT     S1 2851  28.347   6.002  21.912
  191BDT  VSCOG 2852  28.170   5.802  22.061
  191BDT    DSR 2853  28.486   6.008  21.901
  191BDT    VSR 2854  28.367   6.003  21.911
  191BDT    VSP 2855  28.492   5.954  21.938
  191BDT    VSU 2856  28.486   6.067  21.929
  191BDT    VSD 2857  28.481   6.002  21.836
  191BDT     S1 2858  28.107   5.919  22.167
  191BDT  VSCOG 2859  28.290   5.843  21.934
  191BDT    DSR 2860  27.972   5.886  22.190
  191BDT    VSR 2861  28.087   5.914  22.170
  191BDT    VSP 2862  27.971   5.852  22.135
  191BDT    VSU 2863  27.957   5.949  22.191
  191BDT    VSD 2864  27.989   5.856  22.246
  191BDT     R1 2865  28.233   5.685  21.956
  192BDT     S1 2866  28.399   5.991  27.045
  192BDT  VSCOG 2867  28.100   5.936  27.010
  192BDT    DSR 2868  28.495   6.029  26.951
  192BDT    VSR 2869  28.412   5.997  27.032
  192BDT    VSP 2870  28.449   6.029  26.904
  192BDT    VSU 2871  28.529   5.975  26.964
  192BDT    VSD 2872  28.506   6.084  26.985
  192BDT     S1 2873  28.115   5.769  27.039
  192BDT  VSCOG 2874  28.241   6.047  27.013
  192BDT    DSR 2875  28.004   5.727  27.113
  192BDT    VSR 2876  28.100   5.763  27.050
  192BDT    VSP 2877  27.995   5.788  27.134
  192BDT    VSU 2878  28.042   5.686  27.146
  192BDT    VSD 2879  27.975   5.708  27.058
  192BDT     R1 2880  28.084   6.103  26.981
  193BDT     S1 2881  28.152  11.062   1.949
  193BDT  VSCOG 2882  28.244  10.840   2.140
  193BDT    DSR 2883  28.028  11.081   1.887
  193BDT    VSR 2884  28.134  11.064   1.940
  193BDT    VSP 2885  28.005  11.027   1.916
  193BDT    VSU 2886  28.057  11.077   1.829
  193BDT    VSD 2887  28.022  11.138   1.917
  193BDT     S1 2888  28.353  10.773   2.027
  193BDT  VSCOG 2889  28.144  10.984   2.101
  193BDT    DSR 2890  28.470  10.736   2.094
  193BDT    VSR 2891  28.370  10.768   2.037
  193BDT    VSP 2892  28.458  10.780   2.141
  193BDT    VSU 2893  28.505  10.752   2.042
  193BDT    VSD 2894  28.447  10.675   2.100
  193BDT     R1 2895  28.136  10.907   2.252
  194BDT     S1 2896  28.148  10.830   7.169
  194BDT  VSCOG 2897  28.252  11.028   6.959
  194BDT    DSR 2898  28.172  10.824   7.307
  194BDT    VSR 2899  28.152  10.829   7.188
  194BDT    VSP 2900  28.210  10.877   7.302
  194BDT    VSU 2901  28.198  10.765   7.300
  194BDT    VSD 2902  28.108  10.831   7.318
  194BDT     S1 2903  28.335  10.908   6.871
  194BDT  VSCOG 2904  28.159  10.989   7.108
  194BDT    DSR 2905  28.322  10.940   6.735
  194BDT    VSR 2906  28.333  10.913   6.851
  194BDT    VSP 2907  28.269  10.975   6.748
  194BDT    VSU 2908  28.318  10.877   6.721
  194BDT    VSD 2909  28.381  10.969   6.737
  194BDT     R1 2910  28.169  11.147   7.048
  195BDT     S1 2911  28.353  11.027  12.110
  195BDT  VSCOG 2912  28.103  10.883  12.008
  195BDT    DSR 2913  28.402  11.154  12.079
  195BDT    VSR 2914  28.360  11.045  12.106
  195BDT    VSP 2915  28.352  11.164  12.039
  195BDT    VSU 2916  28.458  11.127  12.057
  195BDT    VSD 2917  28.398  11.171  12.142
  195BDT     S1 2918  28.191  10.760  11.930
  195BDT  VSCOG 2919  28.184  11.016  12.098
  195BDT    DSR 2920  28.119  10.641  11.945
  195BDT    VSR 2921  28.181  10.743  11.932
  195BDT    VSP 2922  28.089  10.666  11.997
  195BDT    VSU 2923  28.175  10.608  11.952
  195BDT    VSD 2924  28.094  10.649  11.885
  195BDT     R1 2925  28.015  11.005  12.086
  196BDT     S1 2926  28.090  10.888  17.143
  196BDT  VSCOG 2927  28.336  10.863  16.963
  196BDT    DSR 2928  27.963  10.832  17.130
  196BDT    VSR 2929  28.072  10.880  17.141
  196BDT    VSP 2930  27.981  10.803  17.074
  196BDT    VSU 2931  27.936  10.892  17.128
  196BDT    VSD 2932  27.970  10.801  17.187
  196BDT     S1 2933  28.342  11.029  16.928
  196BDT  VSCOG 2934  28.210  10.792  17.070
  196BDT    DSR 2935  28.477  11.066  16.921
  196BDT    VSR 2936  28.362  11.035  16.927
  196BDT    VSP 2937  28.493  11.014  16.958
  196BDT    VSU 2938  28.463  11.123  16.949
  196BDT    VSD 2939  28.475  11.060  16.856
  196BDT     R1 2940  28.330  10.697  16.997
  197BDT     S1 2941  28.249  11.013  21.871
  197BDT  VSCOG 2942  28.232  10.795  22.085
  197BDT    DSR 2943  28.359  11.059  21.798
  197BDT    VSR 2944  28.265  11.020  21.860
  197BDT    VSP 2945  28.398  11.016  21.829
  197BDT    VSU 2946  28.350  11.119  21.822
  197BDT    VSD 2947  28.330  11.042  21.742
  197BDT     S1 2948  28.185  10.904  22.208
  197BDT  VSCOG 2949  28.264  10.850  21.917
  197BDT    DSR 2950  28.093  10.837  22.290
  197BDT    VSR 2951  28.172  10.894  22.219
  197BDT    VSP 2952  28.080  10.796  22.241
  197BDT    VSU 2953  28.059  10.892  22.297
  197BDT    VSD 2954  28.141  10.823  22.332
  197BDT     R1 2955  28.279  10.687  21.963
  198BDT     S1 2956  28.254  11.028  26.883
  198BDT  VSCOG 2957  28.146  10.838  27.098
  198BDT    DSR 2958  28.275  11.007  26.747
  198BDT    VSR 2959  28.257  11.025  26.864
  198BDT    VSP 2960  28.253  10.946  26.753
  198BDT    VSU 2961  28.339  11.020  26.754
  198BDT    VSD 2962  28.233  11.055  26.733
  198BDT     S1 2963  28.293  10.834  27.184
  198BDT  VSCOG 2964  28.127  10.935  26.948
  198BDT    DSR 2965  28.261  10.829  27.320
  198BDT    VSR 2966  28.288  10.833  27.203
  198BDT    VSP 2967  28.203  10.856  27.308
  198BDT    VSU 2968  28.312  10.868  27.333
  198BDT    VSD 2969  28.268  10.764  27.320
  198BDT     R1 2970  28.000  10.843  27.012
  199BDT     S1 2971  28.171  15.768   2.125
  199BDT  VSCOG 2972  28.332  15.964   1.953
  199BDT    DSR 2973  28.099  15.653   2.088
  199BDT    VSR 2974  28.161  15.752   2.120
  199BDT    VSP 2975  28.116  15.663   2.026
  199BDT    VSU 2976  28.045  15.680   2.111
  199BDT    VSD 2977  28.137  15.617   2.127
  199BDT     S1 2978  28.223  16.092   1.978
  199BDT  VSCOG 2979  28.305  15.801   2.027
  199BDT    DSR 2980  28.300  16.210   1.984
  199BDT    VSR 2981  28.234  16.109   1.979
  199BDT    VSP 2982  28.352  16.174   2.000
  199BDT    VSU 2983  28.261  16.233   2.031
  199BDT    VSD 2984  28.286  16.222   1.921
  199BDT     R1 2985  28.440  15.835   1.928
  200BDT     S1 2986  28.218  16.063   7.137
  200BDT  VSCOG 2987  28.274  15.786   7.018
  200BDT    DSR 2988  28.115  16.105   7.223
  200BDT    VSR 2989  28.203  16.069   7.150
  200BDT    VSP 2990  28.091  16.044   7.223
  200BDT    VSU 2991  28.096  16.148   7.178
  200BDT    VSD 2992  28.160  16.122   7.268
  200BDT     S1 2993  28.224  15.831   6.862
  200BDT  VSCOG 2994  28.271  15.902   7.156
  200BDT    DSR 2995  28.304  15.759   6.773
  200BDT    VSR 2996  28.235  15.821   6.849
  200BDT    VSP 2997  28.349  15.751   6.820
  200BDT    VSU 2998  28.308  15.811   6.734
  200BDT    VSD 2999  28.257  15.716   6.765
  200BDT     R1 3000  28.323  15.742   7.174
  201BDT     S1 3001  28.333  16.037  12.121
  201BDT  VSCOG 3002  28.231  15.807  11.947
  201BDT    DSR 3003  28.399  16.034  12.245
  201BDT    VSR 3004  28.343  16.037  12.139
  201BDT    VSP 3005  28.396  15.969  12.245
  201BDT    VSU 3006  28.350  16.069  12.271
  201BDT    VSD 3007  28.450  16.065  12.218
  201BDT     S1 3008  28.068  15.852  11.962
  201BDT  VSCOG 3009  28.364  15.900  12.026
  201BDT    DSR 3010  28.006  15.827  11.840
  201BDT    VSR 3011  28.059  15.849  11.945
  201BDT    VSP 3012  28.063  15.830  11.810
  201BDT    VSU 3013  27.969  15.881  11.847
  201BDT    VSD 3014  27.984  15.770  11.863
  201BDT     R1 3015  28.395  15.762  11.931
  202BDT     S1 3016  28.309  16.081  17.034
  202BDT  VSCOG 3017  28.208  15.798  17.090
  202BDT    DSR 3018  28.276  16.203  17.096
  202BDT    VSR 3019  28.304  16.099  17.043
  202BDT    VSP 3020  28.235  16.171  17.136
  202BDT    VSU 3021  28.255  16.226  17.039
  202BDT    VSD 3022  28.338  16.211  17.113
  202BDT     S1 3023  28.142  15.778  16.935
  202BDT  VSCOG 3024  28.291  15.949  17.140
  202BDT    DSR 3025  28.165  15.646  16.895
  202BDT    VSR 3026  28.146  15.759  16.929
  202BDT    VSP 3027  28.215  15.642  16.936
  202BDT    VSU 3028  28.175  15.666  16.833
  202BDT    VSD 3029  28.105  15.630  16.914
  202BDT     R1 3030  28.274  15.818  17.246
  203BDT     S1 3031  28.307  15.779  21.925
  203BDT  VSCOG 3032  28.122  15.983  22.058
  203BDT    DSR 3033  28.310  15.640  21.936
  203BDT    VSR 3034  28.307  15.759  21.926
  203BDT    VSP 3035  28.259  15.642  21.977
  203BDT    VSU 3036  28.371  15.643  21.959
  203BDT    VSD 3037  28.299  15.635  21.871
  203BDT     S1 3038  28.247  16.057  22.147
  203BDT  VSCOG 3039  28.151  15.844  21.948
  203BDT    DSR 3040  28.221  16.194  22.151
  203BDT    VSR 3041  28.243  16.076  22.147
  203BDT    VSP 3042  28.184  16.189  22.097
  203BDT    VSU 3043  28.285  16.206  22.146
  203BDT    VSD 3044  28.194  16.187  22.210
  203BDT     R1 3045  27.996  15.910  21.970
  204BDT     S1 3046  28.348  16.017  27.128
  204BDT  VSCOG 3047  28.121  15.837  27.029
  204BDT    DSR 3048  28.344  16.147  27.178
  204BDT    VSR 3049  28.348  16.035  27.135
  204BDT    VSP 3050  28.279  16.149  27.170
  204BDT    VSU 3051  28.383  16.167  27.129
  204BDT    VSD 3052  28.370  16.127  27.234
  204BDT     S1 3053  28.179  15.831  26.870
  204BDT  VSCOG 3054  28.205  15.930  27.158
  204BDT    DSR 3055  28.162  15.701  26.820
  204BDT    VSR 3056  28.177  15.812  26.863
  204BDT    VSP 3057  28.163  15.678  26.881
  204BDT    VSU 3058  28.218  15.707  26.787
  204BDT    VSD 3059  28.106  15.719  26.793
  204BDT     R1 3060  28.062  15.843  27.189
  205BDT     S1 3061  28.240  21.068   1.928
  205BDT  VSCOG 3062  28.288  20.794   2.056
  205BDT    DSR 3063  28.319  21.183   1.930
  205BDT    VSR 3064  28.252  21.084   1.928
  205BDT    VSP 3065  28.363  21.152   1.967
  205BDT    VSU 3066  28.271  21.216   1.959
  205BDT    VSD 3067  28.324  21.182   1.865
  205BDT     S1 3068  28.149  20.803   2.154
  205BDT  VSCOG 3069  28.333  20.926   1.943
  205BDT    DSR 3070  28.086  20.679   2.157
  205BDT    VSR 3071  28.140  20.786   2.155
  205BDT    VSP 3072  28.112  20.664   2.099
  205BDT    VSU 3073  28.028  20.708   2.160
  205BDT    VSD 3074  28.117  20.664   2.212
  205BDT     R1 3075  28.426  20.785   1.958
  206BDT     S1 3076  28.173  20.757   6.953
  206BDT  VSCOG 3077  28.232  21.049   7.022
  206BDT    DSR 3078  28.053  20.685   6.962
  206BDT    VSR 3079  28.156  20.746   6.954
  206BDT    VSP 3080  28.023  20.738   6.984
  206BDT    VSU 3081  28.081  20.643   7.003
  206BDT    VSD 3082  28.055  20.673   6.897
  206BDT     S1 3083  28.339  21.009   7.149
  206BDT  VSCOG 3084  28.149  20.923   6.925
  206BDT    DSR 3085  28.445  21.101   7.147
  206BDT    VSR 3086  28.354  21.022   7.148
  206BDT    VSP 3087  28.433  21.113   7.084
  206BDT    VSU 3088  28.486  21.054   7.164
  206BDT    VSD 3089  28.415  21.136   7.193
  206BDT     R1 3090  28.126  21.089   6.896
  207BDT     S1 3091  28.296  20.751  11.966
  207BDT  VSCOG 3092  28.126  20.982  12.075
  207BDT    DSR 3093  28.345  20.638  12.031
  207BDT    VSR 3094  28.303  20.735  11.976
  207BDT    VSP 3095  28.318  20.657  12.087
  207BDT    VSU 3096  28.406  20.656  12.017
  207BDT    VSD 3097  28.312  20.600  11.990
  207BDT     S1 3098  28.248  21.097  12.053
  207BDT  VSCOG 3099  28.150  20.808  12.032
  207BDT    DSR 3100  28.186  21.217  12.014
  207BDT    VSR 3101  28.239  21.115  12.047
  207BDT    VSP 3102  28.134  21.183  11.993
  207BDT    VSU 3103  28.235  21.229  11.973
  207BDT    VSD 3104  28.188  21.238  12.076
  207BDT     R1 3105  28.003  20.866  12.097
  208BDT     S1 3106  28.124  20.794  17.118
  208BDT  VSCOG 3107  28.329  21.007  17.038
  208BDT    DSR 3108  28.143  20.664  17.166
  208BDT    VSR 3109  28.126  20.776  17.125
  208BDT    VSP 3110  28.208  20.673  17.163
  208BDT    VSU 3111  28.110  20.640  17.115
  208BDT    VSD 3112  28.111  20.680  17.221
  208BDT     S1 3113  28.281  21.008  16.875
  208BDT  VSCOG 3114  28.250  20.900  17.159
  208BDT    DSR 3115  28.285  21.140  16.828
  208BDT    VSR 3116  28.282  21.027  16.868
  208BDT    VSP 3117  28.278  21.162  16.889
  208BDT    VSU 3118  28.232  21.128  16.791
  208BDT    VSD 3119  28.345  21.130  16.804
  208BDT     R1 3120  28.377  21.006  17.201
  209BDT     S1 3121  28.301  20.757  22.092
  209BDT  VSCOG 3122  28.181  21.037  22.057
  209BDT    DSR 3123  28.426  20.718  22.140
  209BDT    VSR 3124  28.319  20.751  22.099
  209BDT    VSP 3125  28.442  20.781  22.150
  209BDT    VSU 3126  28.439  20.689  22.083
  209BDT    VSD 3127  28.398  20.685  22.189
  209BDT     S1 3128  28.168  21.022  21.888
  209BDT  VSCOG 3129  28.248  20.904  22.159
  209BDT    DSR 3130  28.049  21.084  21.849
  209BDT    VSR 3131  28.151  21.031  21.883
  209BDT    VSP 3132  28.024  21.075  21.909
  209BDT    VSU 3133  28.040  21.038  21.803
  209BDT    VSD 3134  28.082  21.139  21.835
  209BDT     R1 3135  28.195  21.051  22.226
  210BDT     S1 3136  28.272  20.778  27.145
  210BDT  VSCOG 3137  28.261  21.039  26.985
  210BDT    DSR 3138  28.370  20.678  27.146
  210BDT    VSR 3139  28.286  20.764  27.145
  210BDT    VSP 3140  28.405  20.711  27.102
  210BDT    VSU 3141  28.325  20.634  27.126
  210BDT    VSD 3142  28.379  20.688  27.210
  210BDT     S1 3143  28.123  20.993  26.897
  210BDT  VSCOG 3144  28.336  20.932  27.109
  210BDT    DSR 3145  28.041  21.106  26.882
  210BDT    VSR 3146  28.111  21.009  26.895
  210BDT    VSP 3147  28.068  21.132  26.935
  210BDT    VSU 3148  27.988  21.068  26.889
  210BDT    VSD 3149  28.066  21.116  26.823
  210BDT     R1 3150  28.399  21.085  27.073
  211BDT     S1 3151  28.389  25.817   2.008
  211BDT  VSCOG 3152  28.178  26.033   2.057
  211BDT    DSR 3153  28.480  25.803   1.902
  211BDT    VSR 3154  28.402  25.815   1.992
  211BDT    VSP 3155  28.457  25.857   1.874
  211BDT    VSU 3156  28.454  25.745   1.887
  211BDT    VSD 3157  28.530  25.807   1.944
  211BDT     S1 3158  28.047  25.925   2.042
  211BDT  VSCOG 3159  28.349  25.979   2.039
  211BDT    DSR 3160  27.949  25.967   2.132
  211BDT    VSR 3161  28.033  25.931   2.055
  211BDT    VSP 3162  27.995  25.998   2.167
  211BDT    VSU 3163  27.935  25.904   2.146
  211BDT    VSD 3164  27.918  25.997   2.084
  211BDT     R1 3165  28.308  26.141   2.071
  212BDT     S1 3166  28.201  25.866   7.203
  212BDT  VSCOG 3167  28.187  25.916   6.901
  212BDT    DSR 3168  28.121  25.916   7.306
  212BDT    VSR 3169  28.190  25.873   7.217
  212BDT    VSP 3170  28.086  25.949   7.262
  212BDT    VSU 3171  28.174  25.944   7.333
  212BDT    VSD 3172  28.104  25.855   7.322
  212BDT     S1 3173  28.342  25.985   6.893
  212BDT  VSCOG 3174  28.116  25.857   7.056
  212BDT    DSR 3175  28.403  25.942   6.775
  212BDT    VSR 3176  28.351  25.979   6.876
  212BDT    VSP 3177  28.364  25.890   6.774
  212BDT    VSU 3178  28.461  25.939   6.805
  212BDT    VSD 3179  28.384  25.997   6.745
  212BDT     R1 3180  28.032  25.847   6.909
  213BDT     S1 3181  28.081  25.890  11.926
  213BDT  VSCOG 3182  28.339  25.993  12.055
  213BDT    DSR 3183  27.952  25.945  11.927
  213BDT    VSR 3184  28.062  25.898  11.926
  213BDT    VSP 3185  27.973  25.995  11.963
  213BDT    VSU 3186  27.929  25.891  11.956
  213BDT    VSD 3187  27.953  25.949  11.862
  213BDT     S1 3188  28.355  25.858  12.157
  213BDT  VSCOG 3189  28.202  26.009  11.939
  213BDT    DSR 3190  28.491  25.824  12.164
  213BDT    VSR 3191  28.374  25.853  12.158
  213BDT    VSP 3192  28.501  25.852  12.107
  213BDT    VSU 3193  28.474  25.760  12.167
  213BDT    VSD 3194  28.496  25.858  12.219
  213BDT     R1 3195  28.323  26.128  11.952
  214BDT     S1 3196  28.160  26.065  17.105
  214BDT  VSCOG 3197  28.220  25.821  16.931
  214BDT    DSR 3198  28.162  26.201  17.073
  214BDT    VSR 3199  28.160  26.085  17.101
  214BDT    VSP 3200  28.179  26.187  17.012
  214BDT    VSU 3201  28.208  26.212  17.119
  214BDT    VSD 3202  28.099  26.206  17.089
  214BDT     S1 3203  28.356  25.775  17.021
  214BDT  VSCOG 3204  28.122  25.966  16.973
  214BDT    DSR 3205  28.358  25.636  17.033
  214BDT    VSR 3206  28.356  25.755  17.023
  214BDT    VSP 3207  28.293  25.634  17.024
  214BDT    VSU 3208  28.382  25.641  17.093
  214BDT    VSD 3209  28.398  25.632  16.981
  214BDT     R1 3210  28.084  25.867  16.840
  215BDT     S1 3211  28.296  26.005  22.176
  215BDT  VSCOG 3212  28.261  25.836  21.923
  215BDT    DSR 3213  28.330  25.966  22.306
  215BDT    VSR 3214  28.300  25.999  22.195
  215BDT    VSP 3215  28.334  25.904  22.286
  215BDT    VSU 3216  28.273  25.990  22.328
  215BDT    VSD 3217  28.383  26.004  22.304
  215BDT     S1 3218  28.096  25.873  21.907
  215BDT  VSCOG 3219  28.361  25.902  22.057
  215BDT    DSR 3220  28.068  25.889  21.771
  215BDT    VSR 3221  28.092  25.875  21.887
  215BDT    VSP 3222  28.130  25.903  21.759
  215BDT    VSU 3223  28.025  25.936  21.785
  215BDT    VSD 3224  28.047  25.827  21.768
  215BDT     R1 3225  28.427  25.800  21.939
  216BDT     S1 3226  28.201  25.742  27.082
  216BDT  VSCOG 3227  28.178  26.034  26.994
  216BDT    DSR 3228  28.173  25.683  27.206
  216BDT    VSR 3229  28.197  25.734  27.100
  216BDT    VSP 3230  28.155  25.741  27.230
  216BDT    VSU 3231  28.235  25.663  27.211
  216BDT    VSD 3232  28.128  25.645  27.178
  216BDT     S1 3233  28.345  26.051  26.965
  216BDT  VSCOG 3234  28.106  25.880  27.052
  216BDT    DSR 3235  28.362  26.130  26.852
  216BDT    VSR 3236  28.347  26.062  26.949
  216BDT    VSP 3237  28.302  26.114  26.831
  216BDT    VSU 3238  28.413  26.094  26.834
  216BDT    VSD 3239  28.370  26.183  26.890
  216BDT     R1 3240  28.011  26.017  27.022
  217W        W 3241   0.623   6.453   2.746
  218W        W 3242   1.495   0.821   3.127
  219W        W 3243   2.276   4.379   0.851
  220W        W 3244   5.055   4.688   2.860
  221W        W 3245   4.012   4.510   5.068
  222W        W 3246   3.595   3.790   5.262
  223W        W 3247   5.358   3.850   0.162
  224W        W 3248   3.026   2.679   3.002
  225W        W 3249   1.767   5.981   3.865
  226W        W 3250   1.607   5.505   2.571
  227W        W 3251   1.525   3.724   1.065
  228W        W 3252   5.038   4.095   6.235
  229W        W 3253   3.372   0.445   2.683
  230W        W 3254   2.891   2.358   2.013
  231W        W 3255   3.484   6.747   3.727
  232W        W 3256   0.394   3.593   2.307
  233W        W 3257   5.421   0.071   0.703
  234W        W 3258   0.121   0.230   1.920
  235W        W 3259   5.873   3.814   1.767
  236W        W 3260   3.247   1.444   4.917
  237W        W 3261   6.536   3.378   1.289
  238W        W 3262   6.560   2.604   2.963
  239W        W 3263   5.320   2.953   1.452
  240W        W 3264   6.377   0.752   0.250
  241W        W 3265   0.698   1.568   6.237
  242W        W 3266   2.688   3.049   5.235
  243W        W 3267   3.273   4.052   1.223
  244W        W 3268   2.431   4.545   1.793
  245W        W 3269   1.455   5.386   5.294
  246W        W 3270   4.616   0.921   5.212
  247W        W 3271   3.269   5.536   4.719
  248W        W 3272   0.823   0.105   0.652
  249W        W 3273   3.481   1.089   6.369
  250W        W 3274   2.618   5.168   6.458
  251W        W 3275   6.385   5.082   2.096
  252W        W 3276   5.815   1.072   1.921
  253W        W 3277   4.785   5.907   4.110
  254W        W 3278   6.796   6.585   6.387
  255W        W 3279   1.259   3.336   3.304
  256W        W 3280   3.139   1.761   0.834
  257W        W 3281   5.968   3.805   6.331
  258W        W 3282   3.415   1.193   3.145
  259W        W 3283   4.952   5.998   1.738
  260W        W 3284   3.505   3.173   5.824
  261W        W 3285   5.780   6.314   3.547
  262W        W 3286   0.097   2.465   0.167
  263W        W 3287   4.675   2.727   1.936
  264W        W 3288   6.254   1.994   0.052
  265W        W 3289   5.138   3.730   5.338
  266W        W 3290   4.158   0.392   3.947
  267W        W 3291   3.600   0.648   5.838
  268W        W 3292   1.555   5.294   6.289
  269W        W 3293   2.276   2.197   3.599
  270W        W 3294   5.420   6.654   3.909
  271W        W 3295   0.722   2.399   1.416
  272W        W 3296   6.709   5.673   6.099
  273W        W 3297   0.086   5.758   0.199
  274W        W 3298   1.664   0.521   5.479
  275W        W 3299   0.877   2.100   5.898
  276W        W 3300   1.461   4.768   6.323
  277W        W 3301   4.388   5.306   4.807
  278W        W 3302   4.724   1.452   5.257
  279W        W 3303   3.520   4.799   1.136
  280W        W 3304   3.430   2.494   1.925
  281W        W 3305   2.218   3.970   3.977
  282W        W 3306   4.689   3.442   5.393
  283W        W 3307   2.969   3.123   1.046
  284W        W 3308   5.664   0.471   0.583
  285W        W 3309   3.033   6.480   3.180
  286W        W 3310   2.770   5.603   5.604
  287W        W 3311   5.782   3.639   2.804
  288W        W 3312   1.123   1.975   6.304
  289W        W 3313   3.659   3.388   6.269
  290W        W 3314   6.372   6.047   0.665
  291W        W 3315   5.871   5.269   0.340
  292W        W 3316   6.746   6.308   1.953
  293W        W 3317   1.691   6.685   1.753
  294W        W 3318   6.416   3.197   3.971
  295W        W 3319   0.756   5.712   6.729
  296W        W 3320   4.335   0.636   1.571
  297W        W 3321   1.251   1.355   0.676
  298W        W 3322   0.181   0.529   3.770
  299W        W 3323   2.114   6.753   5.692
  300W        W 3324   5.643   0.026   0.242
  301W        W 3325   4.596   2.487   3.814
  302W        W 3326   5.108   6.494   4.852
  303W        W 3327   6.724   3.707   5.010
  304W        W 3328   3.634   2.447   4.145
  305W        W 3329   0.259   0.398   4.461
  306W        W 3330   3.829   2.971   1.985
  307W        W 3331   5.704   2.332   5.333
  308W        W 3332   2.297   3.616   1.311
  309W        W 3333   3.961   4.264   5.533
  310W        W 3334   2.743   4.463   2.923
  311W        W 3335   1.660   1.930   0.709
  312W        W 3336   2.402   3.083   0.186
  313W        W 3337   1.381   6.332   0.372
  314W        W 3338   0.377   3.967   5.720
  315W        W 3339   1.782   3.863   6.482
  316W        W 3340   1.224   0.608   4.407
  317W        W 3341   3.685   5.069   2.606
  318W        W 3342   1.426   4.625   2.645
  319W        W 3343   1.347   0.060   3.224
  320W        W 3344   2.972   1.640   0.098
  321W        W 3345   0.187   6.409   0.259
  322W        W 3346   1.794   6.027   6.073
  323W        W 3347   3.587   0.662   0.683
  324W        W 3348   1.996   0.566   2.654
  325W        W 3349   3.672   3.356   0.461
  326W        W 3350   4.610   1.902   5.506
  327W        W 3351   2.715   5.057   0.371
  328W        W 3352   4.727   4.081   2.883
  329W        W 3353   2.586   6.748   0.229
  330W        W 3354   0.432   4.714   1.334
  331W        W 3355   4.010   2.783   0.941
  332W        W 3356   1.910   2.466   2.474
  333W        W 3357   4.400   5.658   2.818
  334W        W 3358   1.615   2.376   6.351
  335W        W 3359   0.212   1.630   6.043
  336W        W 3360   2.707   4.346   2.332
  337W        W 3361   4.965   5.248   3.529
  338W        W 3362   6.341   3.685   6.620
  339W        W 3363   1.675   4.349   4.596
  340W        W 3364   2.239   1.523   3.757
  341W        W 3365   6.399   2.797   3.577
  342W        W 3366   6.441   3.576   0.812
  343W        W 3367   6.818   5.130   6.232
  344W        W 3368   5.967   3.855   0.107
  345W        W 3369   5.047   0.493   1.860
  346W        W 3370   3.142   0.401   0.801
  347W        W 3371   3.703   6.616   6.754
  348W        W 3372   5.385   5.174   1.213
  349W        W 3373   2.603   5.439   4.222
  350W        W 3374   5.959   1.527   4.672
  351W        W 3375   5.704   3.109   2.016
  352W        W 3376   2.787   1.298   4.646
  353W        W 3377   4.602   5.904   0.621
  354W        W 3378   3.607   4.596   2.373
  355W        W 3379   6.828   0.400   0.726
  356W        W 3380   0.805   3.617   2.721
  357W        W 3381   4.206   0.084   5.304
  358W        W 3382   1.639   4.307   0.941
  359W        W 3383   4.021   0.958   0.403
  360W        W 3384   6.608   0.300   0.265
  361W        W 3385   0.855   5.170   1.338
  362W        W 3386   2.629   1.826   1.619
  363W        W 3387   3.845   0.296   5.077
  364W        W 3388   4.695   2.262   6.269
  365W        W 3389   6.024   0.472   2.784
  366W        W 3390   6.831   5.095   1.888
  367W        W 3391   6.498   3.019   0.883
  368W        W 3392   1.567   5.632   3.495
  369W        W 3393   4.311   0.988   6.194
  370W        W 3394   5.403   4.414   4.629
  371W        W 3395   2.474   0.860   2.542
  372W        W 3396   4.393   5.052   3.890
  373W        W 3397   4.659   2.651   0.118
  374W        W 3398   6.323   5.837   2.785
  375W        W 3399   3.137   4.186   0.256
  376W        W 3400   3.725   4.390   3.221
  377W        W 3401   6.009   2.378   1.941
  378W        W 3402   0.344   5.523   5.089
  379W        W 3403   5.251   6.513   2.891
  380W        W 3404   0.479   5.491   2.626
  381W        W 3405   3.561   6.067   1.715
  382W        W 3406   1.563   3.319   2.342
  383W        W 3407   2.126   3.860   2.688
  384W        W 3408   1.772   0.220   0.149
  385W        W 3409   1.203   6.442   1.748
  386W        W 3410   2.416   4.609   6.478
  387W        W 3411   3.115   4.526   5.566
  388W        W 3412   4.459   6.380   5.971
  389W        W 3413   5.725   3.015   6.005
  390W        W 3414   1.625   5.282   0.026
  391W        W 3415   1.096   2.511   2.028
  392W        W 3416   6.030   0.714   4.114
  393W        W 3417   0.260   3.389   5.325
  394W        W 3418   2.281   5.042   0.053
  395W        W 3419   1.265   1.050   2.287
  396W        W 3420   3.667   4.200   2.636
  397W        W 3421   5.386   5.108   3.719
  398W        W 3422   1.043   5.713   3.434
  399W        W 3423   3.932   2.834   3.884
  400W        W 3424   5.369   0.872   0.290
  401W        W 3425   2.799   4.083   3.835
  402W        W 3426   6.657   4.056   6.497
  403W        W 3427   1.718   3.025   0.671
  404W        W 3428   1.603   2.247   0.244
  405W        W 3429   0.288   3.851   4.587
  406W        W 3430   0.822   3.805   6.569
  407W        W 3431   5.086   5.845   4.659
  408W        W 3432   3.298   2.833   4.270
  409W        W 3433   2.879   2.756   3.896
  410W        W 3434   4.890   0.589   3.646
  411W        W 3435   6.793   3.811   5.470
  412W        W 3436   6.275   6.496   1.473
  413W        W 3437   6.532   4.734   3.212
  414W        W 3438   6.413   0.114   1.203
  415W        W 3439   1.718   4.138   0.067
  416W        W 3440   1.839   1.570   4.703
  417W        W 3441   6.027   2.496   3.142
  418W        W 3442   3.532   1.017   0.380
  419W        W 3443   2.947   4.722   6.273
  420W        W 3444   3.437   0.112   0.153
  421W        W 3445   4.048   3.825   2.619
  422W        W 3446   2.669   3.494   2.326
  423W        W 3447   6.490   1.486   1.248
  424W        W 3448   4.492   1.300   4.872
  425W        W 3449   1.954   2.646   1.644
  426W        W 3450   5.688   0.258   2.407
  427W        W 3451   0.470   2.876   0.556
  428W        W 3452   5.261   1.349   2.704
  429W        W 3453   2.868   0.734   3.498
  430W        W 3454   2.398   3.151   1.051
  431W        W 3455   4.306   5.957   3.913
  432W        W 3456   0.097   5.527   1.385
  433W        W 3457   4.535   3.317   3.298
  434W        W 3458   0.071   3.639   1.009
  435W        W 3459   3.315   2.030   0.316
  436W        W 3460   2.339   6.722   4.796
  437W        W 3461   4.559   0.044   1.785
  438W        W 3462   5.581   1.883   2.868
  439W        W 3463   3.861   6.618   2.450
  440W        W 3464   5.142   0.216   6.751
  441W        W 3465   6.617   2.018   2.427
  442W        W 3466   1.811   5.130   3.504
  443W        W 3467   6.705   3.602   4.547
  444W        W 3468   5.087   4.547   5.047
  445W        W 3469   4.372   5.280   3.385
  446W        W 3470   0.852   1.797   6.679
  447W        W 3471   6.413   0.094   0.675
  448W        W 3472   6.446   4.695   0.211
  449W        W 3473   0.550   5.584   0.479
  450W        W 3474   2.539   1.218   6.808
  451W        W 3475   4.355   3.617   2.165
  452W        W 3476   0.412   2.566   3.745
  453W        W 3477   3.761   1.346   1.277
  454W        W 3478   6.247   5.980   1.763
  455W        W 3479   1.153   1.644   5.938
  456W        W 3480   0.088   5.304   0.608
  457W        W 3481   3.809   1.285   2.830
  458W        W 3482   2.182   6.373   3.655
  459W        W 3483   5.240   3.957   3.589
  460W        W 3484   2.952   5.398   3.853
  461W        W 3485   6.009   5.208   3.811
  462W        W 3486   6.584   0.592   1.151
  463W        W 3487   3.062   0.772   6.540
  464W        W 3488   4.981   1.063   1.177
  465W        W 3489   4.051   4.744   2.677
  466W        W 3490   5.542   4.306   1.633
  467W        W 3491   1.623   4.790   6.823
  468W        W 3492   4.499   2.277   4.704
  469W        W 3493   3.781   4.942   5.191
  470W        W 3494   3.132   3.273   6.467
  471W        W 3495   6.531   6.432   2.547
  472W        W 3496   1.906   5.372   4.521
  473W        W 3497   2.467   0.229   1.758
  474W        W 3498   6.629   6.001   3.551
  475W        W 3499   1.487   0.977   4.262
  476W        W 3500   4.292   1.817   0.572
  477W        W 3501   6.230   2.867   5.992
  478W        W 3502   1.766   5.805   2.960
  479W        W 3503   4.140   4.677   4.146
  480W        W 3504   3.715   4.305   1.393
  481W        W 3505   2.065   2.754   2.108
  482W        W 3506   4.412   0.937   3.338
  483W        W 3507   1.217   2.215   3.110
  484W        W 3508   0.220   2.079   2.294
  485W        W 3509   0.727   4.505   2.142
  486W        W 3510   0.196   0.681   1.774
  487W        W 3511   4.435   0.434   3.540
  488W        W 3512   3.466   3.436   1.858
  489W        W 3513   0.574   1.785   2.484
  490W        W 3514   6.206   4.837   4.187
  491W        W 3515   1.764   6.629   3.173
  492W        W 3516   0.945   4.764   6.165
  493W        W 3517   4.249   4.328   1.597
  494W        W 3518   2.219   3.722   3.162
  495W        W 3519   5.515   6.390   5.803
  496W        W 3520   2.596   1.706   3.480
  497W        W 3521   3.035   0.005   0.522
  498W        W 3522   6.529   1.339   0.750
  499W        W 3523   5.413   2.168   4.266
  500W        W 3524   3.402   6.792   5.147
  501W        W 3525   4.796   6.830   2.212
  502W        W 3526   2.404   4.698   1.277
  503W        W 3527   5.772   5.814   5.876
  504W        W 3528   2.305   2.589   1.276
  505W        W 3529   5.261   2.521   3.511
  506W        W 3530   1.052   4.049   2.752
  507W        W 3531   4.458   3.623   3.737
  508W        W 3532   3.629   3.485   3.814
  509W        W 3533   4.098   3.967   5.193
  510W        W 3534   6.199   4.705   1.464
  511W        W 3535   6.601   6.448   3.925
  512W        W 3536   5.734   3.266   4.696
  513W        W 3537   6.271   1.551   5.082
  514W        W 3538   3.810   2.095   2.003
  515W        W 3539   1.695   1.918   4.358
  516W        W 3540   2.191   5.161   4.178
  517W        W 3541   4.991   6.083   3.202
  518W        W 3542   2.153   4.505   4.366
  519W        W 3543   3.139   5.746   4.263
  520W        W 3544   2.893   1.105   2.836
  521W        W 3545   0.826   1.222   3.335
  522W        W 3546   5.424   3.600   2.392
  523W        W 3547   2.049   1.670   0.420
  524W        W 3548   4.102   4.363   2.335
  525W        W 3549   3.031   2.197   5.681
  526W        W 3550   1.546   1.747   3.344
  527W        W 3551   1.291   0.610   0.047
  528W        W 3552   3.547   1.517   4.523
  529W        W 3553   4.912   2.532   1.494
  530W        W 3554   5.516   2.581   1.204
  531W        W 3555   2.384   2.507   4.029
  532W        W 3556   0.736   2.846   3.026
  533W        W 3557   5.916   0.721   4.579
  534W        W 3558   6.410   4.172   5.121
  535W        W 3559   3.062   6.072   2.682
  536W        W 3560   5.860   5.704   3.499
  537W        W 3561   0.105   1.060   0.939
  538W        W 3562   2.010   5.458   0.820
  539W        W 3563   5.636   3.317   3.152
  540W        W 3564   1.283   2.088   3.576
  541W        W 3565   3.712   2.625   0.175
  542W        W 3566   3.237   0.312   1.313
  543W        W 3567   1.102   0.072   1.631
  544W        W 3568   4.758   2.111   1.302
  545W        W 3569   6.661   3.031   2.117
  546W        W 3570   5.157   1.885   2.541
  547W        W 3571   3.701   5.214   5.641
  548W        W 3572   0.916   1.594   3.678
  549W        W 3573   1.841   2.837   1.127
  550W        W 3574   6.550   2.402   2.097
  551W        W 3575   1.917   4.899   4.579
  552W        W 3576   6.140   0.561   1.911
  553W        W 3577   5.580   6.491   6.784
  554W        W 3578   2.810   0.489   0.376
  555W        W 3579   1.248   5.841   5.217
  556W        W 3580   2.092   2.191   0.393
  557W        W 3581   5.338   6.105   2.671
  558W        W 3582   5.891   0.874   0.187
  559W        W 3583   5.085   1.960   4.607
  560W        W 3584   4.559   3.608   0.177
  561W        W 3585   3.895   6.135   3.226
  562W        W 3586   2.793   2.228   3.730
  563W        W 3587   0.238   5.973   3.341
  564W        W 3588   4.244   6.487   0.059
  565W        W 3589   6.110   1.654   5.540
  566W        W 3590   2.617   1.074   2.111
  567W        W 3591   5.292   5.974   4.173
  568W        W 3592   0.143   6.470   5.454
  569W        W 3593   6.776   4.170   4.764
  570W        W 3594   0.384   5.144   3.636
  571W        W 3595   3.357   5.428   0.970
  572W        W 3596   4.393   3.380   4.847
  573W        W 3597   3.941   5.830   1.999
  574W        W 3598   0.802   1.981   0.370
  575W        W 3599   6.050   1.895   3.274
  576W        W 3600   1.940   3.367   0.980
  577W        W 3601   5.432   1.233   6.738
  578W        W 3602   1.250   0.073   5.377
  579W        W 3603   1.546   0.911   3.760
  580W        W 3604   2.186   2.539   2.885
  581W        W 3605   0.011   6.138   0.682
  582W        W 3606   4.854   5.355   0.607
  583W        W 3607   3.725   3.813   0.120
  584W        W 3608   1.197   6.209   3.745
  585W        W 3609   4.551   5.555   3.787
  586W        W 3610   4.151   2.124   5.068
  587W        W 3611   6.413   4.471   4.501
  588W        W 3612   1.455   5.590   0.940
  589W        W 3613   5.723   4.003   3.914
  590W        W 3614   3.708   2.636   4.593
  591W        W 3615   5.444   6.072   3.291
  592W        W 3616   1.961   1.540   4.169
  593W        W 3617   0.457   4.532   3.515
  594W        W 3618   3.009   3.572   2.696
  595W        W 3619   6.822   3.826   2.131
  596W        W 3620   4.509   2.925   4.124
  597W        W 3621   0.316   6.077   1.850
  598W        W 3622   1.946   6.300   5.534
  599W        W 3623   4.633   3.501   1.761
  600W        W 3624   3.671   0.022   2.852
  601W        W 3625   3.565   6.726   1.174
  602W        W 3626   2.621   3.254   6.551
  603W        W 3627   4.504   4.636   2.866
  604W        W 3628   3.434   2.168   2.380
  605W        W 3629   0.863   4.086   4.770
  606W        W 3630   1.023   0.296   4.109
  607W        W 3631   5.995   3.657   0.570
  608W        W 3632   2.006   5.037   6.408
  609W        W 3633   1.743   0.016   5.417
  610W        W 3634   1.600   4.780   2.142
  611W        W 3635   2.525   3.706   3.614
  612W        W 3636   2.426   0.896   5.200
  613W        W 3637   6.560   5.230   5.051
  614W        W 3638   0.205   4.938   6.617
  615W        W 3639   0.843   1.297   5.261
  616W        W 3640   0.758   4.775   1.753
  617W        W 3641   0.420   1.776   1.983
  618W        W 3642   2.114   0.194   3.832
  619W        W 3643   1.858   5.470   3.900
  620W        W 3644   5.242   3.337   2.783
  621W        W 3645   4.966   5.874   5.796
  622W        W 3646   2.733   6.209   5.687
  623W        W 3647   2.369   0.829   4.579
  624W        W 3648   5.549   4.627   5.550
  625W        W 3649   1.826   4.413   6.490
  626W        W 3650   1.786   0.047   6.466
  627W        W 3651   1.634   6.216   2.826
  628W        W 3652   5.046   2.880   4.343
  629W        W 3653   6.364   4.596   3.660
  630W        W 3654   6.299   2.118   1.618
  631W        W 3655   0.158   1.359   3.066
  632W        W 3656   4.926   0.456   4.347
  633W        W 3657   2.889   1.346   0.551
  634W        W 3658   1.284   2.810   4.747
  635W        W 3659   4.093   6.536   2.970
  636W        W 3660   1.450   4.675   4.931
  637W        W 3661   4.219   1.590   5.084
  638W        W 3662   0.363   5.119   1.557
  639W        W 3663   1.710   4.218   6.051
  640W        W 3664   5.316   0.374   3.434
  641W        W 3665   5.146   5.142   1.672
  642W        W 3666   2.915   5.361   0.044
  643W        W 3667   3.241   5.758   6.457
  644W        W 3668   5.873   6.448   4.411
  645W        W 3669   5.566   2.284   4.732
  646W        W 3670   2.958   5.961   3.158
  647W        W 3671   6.226   2.562   1.447
  648W        W 3672   0.355   3.600   6.746
  649W        W 3673   4.969   3.100   1.813
  650W        W 3674   5.388   5.543   3.493
  651W        W 3675   5.225   6.197   3.709
  652W        W 3676   2.482   4.873   6.056
  653W        W 3677   0.771   0.915   6.457
  654W        W 3678   5.834   6.019   6.609
  655W        W 3679   2.190   2.894   0.662
  656W        W 3680   6.142   0.256   4.463
  657W        W 3681   5.837   5.313   4.267
  658W        W 3682   5.905   6.114   0.641
  659W        W 3683   4.796   1.681   0.494
  660W        W 3684   4.203   5.246   1.335
  661W        W 3685   0.370   3.641   3.405
  662W        W 3686   3.602   0.293   1.626
  663W        W 3687   2.390   2.413   0.786
  664W        W 3688   2.568   6.616   5.933
  665W        W 3689   1.584   4.103   1.953
  666W        W 3690   1.517   0.207   4.466
  667W        W 3691   5.866   0.506   3.288
  668W        W 3692   1.453   3.874   4.422
  669W        W 3693   5.658   4.577   5.049
  670W        W 3694   4.340   1.649   4.101
  671W        W 3695   0.236   4.204   3.168
  672W        W 3696   0.407   5.474   4.057
  673W        W 3697   4.507   1.824   3.126
  674W        W 3698   2.726   5.846   5.095
  675W        W 3699   5.031   3.766   1.615
  676W        W 3700   5.143   0.736   6.623
  677W        W 3701   1.574   0.820   1.486
  678W        W 3702   1.417   6.411   2.308
  679W        W 3703   3.301   5.097   2.258
  680W        W 3704   1.600   3.613   0.099
  681W        W 3705   6.609   3.214   6.141
  682W        W 3706   5.703   5.032   0.799
  683W        W 3707   0.445   3.323   0.851
  684W        W 3708   0.116   3.465   5.858
  685W        W 3709   2.057   3.025   2.987
  686W        W 3710   5.232   3.772   4.036
  687W        W 3711   0.437   4.468   5.512
  688W        W 3712   3.181   5.181   6.479
  689W        W 3713   5.829   1.596   5.968
  690W        W 3714   2.457   3.381   0.646
  691W        W 3715   1.715   1.748   5.720
  692W        W 3716   4.816   0.388   1.404
  693W        W 3717   5.279   2.768   5.706
  694W        W 3718   5.842   5.039   5.283
  695W        W 3719   1.278   1.810   5.455
  696W        W 3720   5.020   5.830   0.340
  697W        W 3721   0.795   0.241   5.548
  698W        W 3722   5.825   1.750   0.076
  699W        W 3723   2.296   5.129   2.555
  700W        W 3724   2.726   3.351   1.426
  701W        W 3725   4.174   6.265   0.568
  702W        W 3726   0.605   3.548   4.792
  703W        W 3727   0.836   3.833   3.249
  704W        W 3728   5.668   5.620   6.375
  705W        W 3729   4.699   2.619   2.450
  706W        W 3730   2.482   4.638   3.378
  707W        W 3731   2.048   4.659   4.984
  708W        W 3732   3.844   5.787   3.644
  709W        W 3733   6.822   4.602   2.749
  710W        W 3734   2.952   6.325   5.211
  711W        W 3735   2.408   5.302   5.801
  712W        W 3736   4.136   5.971   1.017
  713W        W 3737   2.146   6.762   6.844
  714W        W 3738   1.371   4.439   0.282
  715W        W 3739   1.243   0.585   1.808
  716W        W 3740   5.492   1.692   1.209
  717W        W 3741   5.239   3.809   0.911
  718W        W 3742   6.708   1.960   1.948
  719W        W 3743   4.849   6.323   6.818
  720W        W 3744   6.419   1.828   0.792
  721W        W 3745   5.594   4.629   3.180
  722W        W 3746   1.219   6.261   6.045
  723W        W 3747   6.554   6.098   5.226
  724W        W 3748   3.278   2.706   6.710
  725W        W 3749   3.804   1.712   2.512
  726W        W 3750   4.763   4.437   0.529
  727W        W 3751   0.324   6.221   6.496
  728W        W 3752   1.707   5.074   0.855
  729W        W 3753   3.909   3.780   5.681
  730W        W 3754   5.620   5.100   5.758
  731W        W 3755   6.101   5.997   2.273
  732W        W 3756   6.535   5.034   0.562
  733W        W 3757   3.671   5.233   1.341
  734W        W 3758   4.132   2.672   6.751
  735W        W 3759   4.407   5.850   3.377
  736W        W 3760   0.575   1.731   4.567
  737W        W 3761   1.953   0.401   0.717
  738W        W 3762   2.776   0.226   6.703
  739W        W 3763   0.612   2.963   3.479
  740W        W 3764   2.181   4.101   6.313
  741W        W 3765   4.704   4.044   2.000
  742W        W 3766   0.208   0.070   0.336
  743W        W 3767   2.414   3.947   2.196
  744W        W 3768   6.069   1.400   3.414
  745W        W 3769   5.076   5.492   5.516
  746W        W 3770   2.921   5.049   4.664
  747W        W 3771   6.644   6.542   4.968
  748W        W 3772   0.423   2.836   0.075
  749W        W 3773   5.593   1.649   2.454
  750W        W 3774   1.368   3.728   3.654
  751W        W 3775   2.702   5.432   0.710
  752W        W 3776   2.889   2.592   5.367
  753W        W 3777   3.263   1.102   4.549
  754W        W 3778   3.331   4.399   0.895
  755W        W 3779   3.956   5.257   1.728
  756W        W 3780   3.079   2.972   3.467
  757W        W 3781   6.022   4.229   1.359
  758W        W 3782   3.501   4.740   2.950
  759W        W 3783   0.416   6.598   0.657
  760W        W 3784   2.754   5.059   3.501
  761W        W 3785   2.159   6.123   2.764
  762W        W 3786   6.183   5.274   0.836
  763W        W 3787   1.889   3.821   2.270
  764W        W 3788   6.683   2.967   1.560
  765W        W 3789   5.790   1.832   1.726
  766W        W 3790   1.432   6.686   2.800
  767W        W 3791   4.834   1.512   4.631
  768W        W 3792   5.081   3.533   6.109
  769W        W 3793   0.517   4.340   5.020
  770W        W 3794   6.455   2.379   5.703
  771W        W 3795   3.949   2.955   5.449
  772W        W 3796   1.676   5.637   2.015
  773W        W 3797   1.486   3.428   4.597
  774W        W 3798   5.498   5.926   2.248
  775W        W 3799   2.339   0.229   2.450
  776W        W 3800   1.852   2.845   6.276
  777W        W 3801   4.712   4.776   3.620
  778W        W 3802   4.727   0.889   1.673
  779W        W 3803   0.151   1.448   2.261
  780W        W 3804   0.623   3.368   5.755
  781W        W 3805   0.900   4.599   2.655
  782W        W 3806   6.769   0.611   4.843
  783W        W 3807   3.358   1.107   5.869
  784W        W 3808   3.548   2.062   6.418
  785W        W 3809   0.588   5.654   3.584
  786W        W 3810   4.877   2.667   6.037
  787W        W 3811   1.888   2.483   0.735
  788W        W 3812   6.149   1.310   6.274
  789W        W 3813   3.890   6.297   2.066
  790W        W 3814   1.942   4.372   3.872
  791W        W 3815   1.207   2.254   0.573
  792W        W 3816   5.913   5.289   6.093
  793W        W 3817   4.393   4.509   5.444
  794W        W 3818   0.480   1.628   4.020
  795W        W 3819   6.350   5.911   5.797
  796W        W 3820   2.840   0.361   2.659
  797W        W 3821   4.054   5.362   5.282
  798W        W 3822   3.737   2.781   1.470
  799W        W 3823   6.576   2.179   0.406
  800W        W 3824   0.524   0.826   6.032
  801W        W 3825   1.542   3.734   5.267
  802W        W 3826   5.001   1.351   1.773
  803W        W 3827   5.716   1.106   3.589
  804W        W 3828   0.877   5.810   6.007
  805W        W 3829   1.459   6.216   1.293
  806W        W 3830   2.428   2.023   0.027
  807W        W 3831   6.230   5.733   6.296
  808W        W 3832   5.190   4.996   0.763
  809W        W 3833   0.209   2.039   0.427
  810W        W 3834   0.967   4.602   4.840
  811W        W 3835   5.611   5.302   1.718
  812W        W 3836   3.916   1.606   6.595
  813W        W 3837   4.381   2.686   0.652
  814W        W 3838   0.949   2.728   5.130
  815W        W 3839   3.768   2.187   6.839
  816W        W 3840   4.392   6.161   6.438
  817W        W 3841   1.956   5.676   0.153
  818W        W 3842   2.640   6.322   2.897
  819W        W 3843   1.299   5.625   6.626
  820W        W 3844   4.740   4.427   3.277
  821W        W 3845   0.393   4.724   2.446
  822W        W 3846   0.220   5.535   1.872
  823W        W 3847   6.185   5.594   4.946
  824W        W 3848   5.646   5.800   5.015
  825W        W 3849   0.713   2.263   6.430
  826W        W 3850   1.593   6.105   1.881
  827W        W 3851   2.709   5.082   3.024
  828W        W 3852   1.560   0.300   1.604
  829W        W 3853   2.931   4.536   3.656
  830W        W 3854   1.135   5.181   1.805
  831W        W 3855   1.243   4.558   1.820
  832W        W 3856   3.827   5.701   1.465
  833W        W 3857   4.021   4.955   4.766
  834W        W 3858   6.609   5.539   1.852
  835W        W 3859   0.813   6.362   4.834
  836W        W 3860   4.695   0.422   0.677
  837W        W 3861   0.101   2.898   4.051
  838W        W 3862   5.962   6.782   6.672
  839W        W 3863   0.713   1.173   3.859
  840W        W 3864   5.588   0.972   2.785
  841W        W 3865   2.495   3.074   5.743
  842W        W 3866   5.841   2.514   4.339
  843W        W 3867   2.909   3.910   2.031
  844W        W 3868   4.405   1.202   4.222
  845W        W 3869   6.703   4.618   4.929
  846W        W 3870   2.390   5.121   4.657
  847W        W 3871   1.939   3.720   0.625
  848W        W 3872   3.737   0.269   6.600
  849W        W 3873   2.736   1.065   1.027
  850W        W 3874   5.470   2.793   4.637
  851W        W 3875   3.412   0.818   3.439
  852W        W 3876   1.030   3.538   1.078
  853W        W 3877   6.563   1.731   3.503
  854W        W 3878   1.182   3.122   0.659
  855W        W 3879   5.302   1.262   3.793
  856W        W 3880   0.821   2.055   1.792
  857W        W 3881   1.727   2.383   1.226
  858W        W 3882   2.371   5.169   1.255
  859W        W 3883   6.764   6.781   5.890
  860W        W 3884   4.347   2.121   4.235
  861W        W 3885   0.217   6.023   3.910
  862W        W 3886   4.427   4.840   6.572
  863W        W 3887   0.888   2.899   1.629
  864W        W 3888   0.472   4.340   6.024
  865W        W 3889   2.382   5.721   1.032
  866W        W 3890   2.178   5.879   1.998
  867W        W 3891   2.003   3.738   3.589
  868W        W 3892   6.847   4.460   3.579
  869W        W 3893   5.098   2.576   6.534
  870W        W 3894   2.656   4.980   3.975
  871W        W 3895   3.171   5.265   4.302
  872W        W 3896   5.770   2.805   1.605
  873W        W 3897   2.173   0.615   2.125
  874W        W 3898   4.478   5.515   0.227
  875W        W 3899   2.722   1.748   4.904
  876W        W 3900   0.904   1.520   4.225
  877W        W 3901   0.388   2.100   6.058
  878W        W 3902   1.356   4.164   6.523
  879W        W 3903   4.895   6.788   0.697
  880W        W 3904   4.966   3.529   4.890
  881W        W 3905   0.773   1.735   5.570
  882W        W 3906   1.501   2.878   1.529
  883W        W 3907   6.466   4.634   5.962
  884W        W 3908   2.537   1.580   0.265
  885W        W 3909   5.932   3.145   3.638
  886W        W 3910   4.144   3.919   4.689
  887W        W 3911   6.619   5.404   0.952
  888W        W 3912   5.305   0.931   1.774
  889W        W 3913   5.143   4.725   3.443
  890W        W 3914   6.388   1.885   4.724
  891W        W 3915   5.017   0.044   5.123
  892W        W 3916   0.704   6.151   3.850
  893W        W 3917   3.489   4.675   6.301
  894W        W 3918   3.344   3.171   0.022
  895W        W 3919   0.419   4.571   0.188
  896W        W 3920   5.146   3.218   5.321
  897W        W 3921   2.342   6.778   2.092
  898W        W 3922   5.635   0.365   5.810
  899W        W 3923   1.183   3.537   4.088
  900W        W 3924   0.438   0.559   2.236
  901W        W 3925   2.379   0.547   3.527
  902W        W 3926   0.475   2.159   0.009
  903W        W 3927   4.404   0.538   0.223
  904W        W 3928   1.660   4.894   5.405
  905W        W 3929   5.116   4.201   4.292
  906W        W 3930   3.646   2.148   4.943
  907W        W 3931   2.718   5.851   0.407
  908W        W 3932   4.491   5.024   0.280
  909W        W 3933   0.459   0.230   0.937
  910W        W 3934   6.658   2.047   3.838
  911W        W 3935   5.627   5.282   2.216
  912W        W 3936   6.241   4.828   4.906
  913W        W 3937   3.604   1.561   6.175
  914W        W 3938   3.223   3.460   1.377
  915W        W 3939   4.421   4.786   1.284
  916W        W 3940   0.824   1.487   1.152
  917W        W 3941   4.831   6.525   3.300
  918W        W 3942   0.477   4.237   2.655
  919W        W 3943   1.107   3.352   1.611
  920W        W 3944   4.948   1.060   3.528
  921W        W 3945   1.015   2.885   1.149
  922W        W 3946   1.766   0.516   6.612
  923W        W 3947   4.748   4.016   4.005
  924W        W 3948   2.679   0.214   5.729
  925W        W 3949   4.408   6.488   2.468
  926W        W 3950   4.754   3.241   4.528
  927W        W 3951   5.570   6.723   4.850
  928W        W 3952   1.179   2.736   3.227
  929W        W 3953   0.668   2.917   5.538
  930W        W 3954   4.992   1.136   4.872
  931W        W 3955   1.185   4.986   5.222
  932W        W 3956   2.395   5.399   3.731
  933W        W 3957   4.261   2.370   5.473
  934W        W 3958   5.106   1.748   6.464
  935W        W 3959   3.332   5.688   3.356
  936W        W 3960   3.836   4.722   6.820
  937W        W 3961   4.941   3.182   5.804
  938W        W 3962   6.263   0.214   2.317
  939W        W 3963   2.055   0.701   0.279
  940W        W 3964   3.025   1.513   1.746
  941W        W 3965   5.068   6.804   1.589
  942W        W 3966   4.302   5.662   6.598
  943W        W 3967   1.057   0.501   0.455
  944W        W 3968   5.180   2.263   6.168
  945W        W 3969   2.440   4.605   0.358
  946W        W 3970   6.232   0.949   2.723
  947W        W 3971   2.187   5.718   4.205
  948W        W 3972   6.554   4.172   3.248
  949W        W 3973   6.271   6.447   2.109
  950W        W 3974   1.142   4.821   2.253
  951W        W 3975   2.970   1.724   4.437
  952W        W 3976   4.603   5.316   4.300
  953W        W 3977   4.115   0.530   0.668
  954W        W 3978   4.288   4.505   0.059
  955W        W 3979   3.946   0.382   4.541
  956W        W 3980   5.941   5.039   2.468
  957W        W 3981   4.154   5.238   6.284
  958W        W 3982   4.140   4.282   2.986
  959W        W 3983   1.749   1.465   2.585
  960W        W 3984   3.216   3.276   2.316
  961W        W 3985   2.747   0.136   1.286
  962W        W 3986   2.352   5.472   5.247
  963W        W 3987   3.877   4.271   0.340
  964W        W 3988   6.329   5.235   6.353
  965W        W 3989   3.222   0.497   5.423
  966W        W 3990   1.490   4.725   3.527
  967W        W 3991   1.997   0.073   1.483
  968W        W 3992   5.941   3.248   5.141
  969W        W 3993   2.527   3.358   2.812
  970W        W 3994   0.723   5.422   1.799
  971W        W 3995   0.840   5.939   2.570
  972W        W 3996   0.245   2.351   1.304
  973W        W 3997   1.231   5.895   3.009
  974W        W 3998   2.137   1.964   0.858
  975W        W 3999   2.972   2.682   5.820
  976W        W 4000   2.065   3.536   6.696
  977W        W 4001   0.066   1.878   4.761
  978W        W 4002   5.652   2.560   6.749
  979W        W 4003   6.783   6.191   2.972
  980W        W 4004   0.918   2.266   4.830
  981W        W 4005   5.128   2.072   0.406
  982W        W 4006   3.578   5.361   2.997
  983W        W 4007   1.675   0.942   0.050
  984W        W 4008   5.614   3.542   4.324
  985W        W 4009   1.197   6.834   3.683
  986W        W 4010   3.429   6.012   3.903
  987W        W 4011   6.310   2.861   5.021
  988W        W 4012   4.862   4.609   1.073
  989W        W 4013   4.646   6.199   0.978
  990W        W 4014   5.142   0.283   0.370
  991W        W 4015   5.919   5.180   1.287
  992W        W 4016   5.668   1.835   5.520
  993W        W 4017   2.282   0.314   6.584
  994W        W 4018   2.939   2.800   4.849
  995W        W 4019   4.319   4.809   1.809
  996W        W 4020   5.076   1.261   0.299
  997W        W 4021   3.045   5.808   0.851
  998W        W 4022   5.003   1.563   1.237
  999W        W 4023   0.511   4.005   3.666
 1000W        W 4024   6.557   6.459   1.082
 1001W        W 4025   1.185   3.102   6.579
 1002W        W 4026   5.674   4.804   1.473
 1003W        W 4027   1.104   2.228   6.728
 1004W        W 4028   1.235   4.499   5.384
 1005W        W 4029   4.561   0.774   3.953
 1006W        W 4030   1.479   0.454   4.037
 1007W        W 4031   5.813   1.401   0.922
 1008W        W 4032   2.289   4.162   3.525
 1009W        W 4033   6.300   0.988   1.097
 1010W        W 4034   2.717   0.508   2.193
 1011W        W 4035   3.853   0.773   5.368
 1012W        W 4036   1.828   2.057   2.807
 1013W        W 4037   5.206   3.048   6.202
 1014W        W 4038   4.424   2.931   3.614
 1015W        W 4039   1.597   6.607   6.840
 1016W        W 4040   4.026   4.877   0.984
 1017W        W 4041   0.360   2.925   4.544
 1018W        W 4042   2.612   6.429   4.046
 1019W        W 4043   1.576   4.910   3.064
 1020W        W 4044   6.503   5.316   5.816
 1021W        W 4045   6.195   2.150   2.778
 1022W        W 4046   4.131   1.572   3.565
 1023W        W 4047   6.096   5.741   0.930
 1024W        W 4048   5.774   3.068   4.211
 1025W        W 4049   6.786   4.864   2.327
 1026W        W 4050   5.649   4.529   0.618
 1027W        W 4051   3.812   5.743   6.449
 1028W        W 4052   5.809   2.555   5.768
 1029W        W 4053   2.229   0.116   5.216
 1030W        W 4054   5.092   1.131   5.384
 1031W        W 4055   4.551   0.460   2.028
 1032W        W 4056   1.726   4.314   5.184
 1033W        W 4057   4.849   4.734   1.902
 1034W        W 4058   6.835   1.620   3.911
 1035W        W 4059   1.474   0.362   6.253
 1036W        W 4060   5.864   5.110   6.587
 1037W        W 4061   2.383   6.268   0.362
 1038W        W 4062   4.105   4.469   4.595
 1039W        W 4063   6.260   6.345   6.553
 1040W        W 4064   5.084   0.924   2.592
 1041W        W 4065   4.653   6.473   1.425
 1042W        W 4066   6.835   0.853   3.045
 1043W        W 4067   1.157   6.390   5.213
 1044W        W 4068   5.385   0.891   3.253
 1045W        W 4069   0.108   1.706   2.709
 1046W        W 4070   3.713   6.146   5.419
 1047W        W 4071   3.859   1.886   5.898
 1048W        W 4072   0.054   3.225   0.054
 1049W        W 4073   0.446   2.737   6.391
 1050W        W 4074   5.329   1.796   3.960
 1051W        W 4075   5.150   5.009   5.846
 1052W        W 4076   1.921   0.203   2.010
 1053W        W 4077   0.870   4.736   4.327
 1054W        W 4078   6.454   1.951   5.384
 1055W        W 4079   6.722   2.409   1.587
 1056W        W 4080   4.352   3.754   3.088
 1057W        W 4081   0.669   5.909   5.016
 1058W        W 4082   6.093   4.765   6.231
 1059W        W 4083   5.007   1.883   3.029
 1060W        W 4084   3.211   2.419   4.573
 1061W        W 4085   3.959   6.146   6.722
 1062W        W 4086   3.669   4.000   4.399
 1063W        W 4087   1.969   1.013   3.954
 1064W        W 4088   0.297   6.456   4.962
 1065W        W 4089   0.328   4.087   0.016
 1066W        W 4090   4.144   3.975   6.808
 1067W        W 4091   1.223   4.890   3.999
 1068W        W 4092   0.155   4.955   5.182
 1069W        W 4093   5.266   3.273   4.580
 1070W        W 4094   3.569   3.957   0.640
 1071W        W 4095   3.188   4.113   5.121
 1072W        W 4096   2.587   3.433   6.084
 1073W        W 4097   2.117   4.179   0.407
 1074W        W 4098   3.663   1.532   0.788
 1075W        W 4099   1.847   2.184   1.817
 1076W        W 4100   5.598   4.145   6.147
 1077W        W 4101   3.883   1.096   6.694
 1078W        W 4102   2.105   1.089   2.723
 1079W        W 4103   3.383   6.692   6.351
 1080W        W 4104   0.315   2.576   3.068
 1081W        W 4105   3.949   1.910   3.867
 1082W        W 4106   0.929   5.207   4.757
 1083W        W 4107   6.034   5.723   4.032
 1084W        W 4108   2.473   3.871   0.770
 1085W        W 4109   2.983   5.334   5.170
 1086W        W 4110   6.535   6.326   0.287
 1087W        W 4111   5.102   0.601   5.231
 1088W        W 4112   1.231   4.283   2.275
 1089W        W 4113   1.318   5.080   5.789
 1090W        W 4114   0.149   0.635   0.283
 1091W        W 4115   0.684   5.205   4.314
 1092W        W 4116   4.175   2.087   2.495
 1093W        W 4117   0.059   0.347   6.729
 1094W        W 4118   2.702   5.721   6.480
 1095W        W 4119   2.962   3.813   6.161
 1096W        W 4120   1.681   6.331   4.265
 1097W        W 4121   0.415   4.884   6.106
 1098W        W 4122   5.492   5.093   6.254
 1099W        W 4123   6.128   5.396   2.950
 1100W        W 4124   1.044   3.041   3.761
 1101W        W 4125   4.748   1.628   0.005
 1102W        W 4126   2.720   5.485   4.739
 1103W        W 4127   0.722   3.368   3.137
 1104W        W 4128   0.692   5.690   3.024
 1105W        W 4129   1.000   4.125   1.826
 1106W        W 4130   3.027   2.236   6.613
 1107W        W 4131   6.089   4.347   0.356
 1108W        W 4132   5.729   2.669   2.310
 1109W        W 4133   1.953   0.938   5.557
 1110W        W 4134   3.617   4.189   6.680
 1111W        W 4135   1.103   2.773   5.775
 1112W        W 4136   3.190   5.975   5.596
 1113W        W 4137   1.060   6.102   5.612
 1114W        W 4138   2.578   0.716   6.813
 1115W        W 4139   6.653   5.883   1.011
 1116W        W 4140   0.702   3.799   0.229
 1117W        W 4141   6.387   3.293   4.822
 1118W        W 4142   3.621   5.689   5.586
 1119W        W 4143   1.859   5.731   5.158
 1120W        W 4144   1.285   1.293   2.826
 1121W        W 4145   6.729   4.260   0.344
 1122W        W 4146   3.389   3.513   4.353
 1123W        W 4147   5.288   5.595   2.989
 1124W        W 4148   4.157   2.362   0.314
 1125W        W 4149   3.038   6.648   6.784
 1126W        W 4150   5.066   4.264   1.862
 1127W        W 4151   0.134   1.158   4.804
 1128W        W 4152   3.331   1.536   0.432
 1129W        W 4153   3.150   4.978   3.787
 1130W        W 4154   6.795   1.030   1.991
 1131W        W 4155   4.324   0.093   2.781
 1132W        W 4156   2.296   0.492   4.951
 1133W        W 4157   6.041   5.423   5.630
 1134W        W 4158   4.984   4.353   3.677
 1135W        W 4159   0.715   1.595   1.627
 1136W        W 4160   1.361   2.099   1.676
 1137W        W 4161   0.673   0.424   2.698
 1138W        W 4162   0.419   1.054   0.280
 1139W        W 4163   3.300   1.903   6.019
 1140W        W 4164   4.304   6.425   3.382
 1141W        W 4165   3.319   2.990   1.761
 1142W        W 4166   5.677   0.351   1.124
 1143W        W 4167   0.246   5.411   5.855
 1144W        W 4168   2.041   4.337   1.461
 1145W        W 4169   0.967   1.891   2.731
 1146W        W 4170   2.253   0.987   1.305
 1147W        W 4171   6.597   5.993   2.319
 1148W        W 4172   2.093   3.124   4.565
 1149W        W 4173   0.317   6.756   6.687
 1150W        W 4174   2.938   1.261   5.650
 1151W        W 4175   1.236   5.737   1.844
 1152W        W 4176   3.676   6.655   3.312
 1153W        W 4177   0.682   6.241   5.849
 1154W        W 4178   5.897   4.198   2.847
 1155W        W 4179   2.102   4.536   6.839
 1156W        W 4180   3.968   1.155   3.279
 1157W        W 4181   2.871   1.475   1.192
 1158W        W 4182   3.886   3.890   6.326
 1159W        W 4183   4.721   3.097   1.389
 1160W        W 4184   3.348   3.890   1.709
 1161W        W 4185   2.416   2.646   5.520
 1162W        W 4186   5.741   4.439   4.193
 1163W        W 4187   2.319   5.901   3.716
 1164W        W 4188   5.051   0.336   6.225
 1165W        W 4189   0.443   1.886   1.294
 1166W        W 4190   3.234   3.762   4.767
 1167W        W 4191   0.586   5.673   1.337
 1168W        W 4192   1.621   2.492   2.937
 1169W        W 4193   3.549   3.405   3.172
 1170W        W 4194   5.414   2.023   2.073
 1171W        W 4195   1.243   5.067   2.693
 1172W        W 4196   0.147   0.926   4.343
 1173W        W 4197   5.787   1.545   4.183
 1174W        W 4198   3.138   1.289   3.593
 1175W        W 4199   5.882   4.741   3.568
 1176W        W 4200   5.205   3.126   2.303
 1177W        W 4201   4.359   6.468   4.022
 1178W        W 4202   2.775   2.829   0.567
 1179W        W 4203   2.891   2.819   6.307
 1180W        W 4204   6.452   5.042   2.692
 1181W        W 4205   3.627   4.582   4.661
 1182W        W 4206   5.647   4.173   1.002
 1183W        W 4207   5.475   0.267   5.259
 1184W        W 4208   3.580   2.052   0.926
 1185W        W 4209   4.547   2.219   0.806
 1186W        W 4210   6.212   2.361   3.619
 1187W        W 4211   0.596   6.179   0.036
 1188W        W 4212   2.280   4.267   3.030
 1189W        W 4213   2.457   1.151   5.634
 1190W        W 4214   1.863   2.754   0.248
 1191W        W 4215   4.731   5.538   3.159
 1192W        W 4216   2.690   0.209   0.820
 1193W        W 4217   5.587   2.947   0.510
 1194W        W 4218   5.787   6.251   1.983
 1195W        W 4219   5.655   1.701   6.503
 1196W        W 4220   1.705   4.838   3.959
 1197W        W 4221   5.841   5.921   4.438
 1198W        W 4222   0.250   1.881   3.178
 1199W        W 4223   4.708   6.174   4.884
 1200W        W 4224   1.425   2.733   3.913
 1201W        W 4225   5.375   3.709   3.190
 1202W        W 4226   0.374   3.765   1.762
 1203W        W 4227   3.210   3.624   5.730
 1204W        W 4228   0.126   2.481   5.685
 1205W        W 4229   1.704   1.204   6.438
 1206W        W 4230   3.714   2.238   1.515
 1207W        W 4231   4.397   3.078   6.821
 1208W        W 4232   5.583   5.562   3.943
 1209W        W 4233   2.000   0.595   1.617
 1210W        W 4234   1.619   4.001   2.736
 1211W        W 4235   6.073   0.949   0.634
 1212W        W 4236   5.281   2.411   0.749
 1213W        W 4237   1.575   2.605   5.808
 1214W        W 4238   0.492   0.961   5.220
 1215W        W 4239   3.502   4.579   0.443
 1216W        W 4240   2.221   3.423   3.863
 1217W        W 4241   4.406   0.589   3.012
 1218W        W 4242   3.309   0.361   4.895
 1219W        W 4243   3.342   3.876   3.057
 1220W        W 4244   6.472   4.845   1.092
 1221W        W 4245   0.474   2.732   0.997
 1222W        W 4246   4.318   3.044   1.850
 1223W        W 4247   3.803   5.363   4.657
 1224W        W 4248   4.486   6.600   5.057
 1225W        W 4249   6.560   0.787   0.711
 1226W        W 4250   2.069   5.489   1.744
 1227W        W 4251   0.980   0.080   2.561
 1228W        W 4252   4.413   2.000   3.714
 1229W        W 4253   4.364   1.996   5.875
 1230W        W 4254   5.079   5.161   2.197
 1231W        W 4255   4.560   1.313   1.327
 1232W        W 4256   2.759   4.480   5.185
 1233W        W 4257   6.662   5.377   3.159
 1234W        W 4258   4.954   1.803   2.083
 1235W        W 4259   6.527   1.020   5.023
 1236W        W 4260   3.245   2.541   1.426
 1237W        W 4261   4.395   6.019   1.931
 1238W        W 4262   4.251   4.209   1.143
 1239W        W 4263   3.107   2.521   2.477
 1240W        W 4264   3.120   4.659   2.110
 1241W        W 4265   5.477   5.972   1.752
 1242W        W 4266   5.232   0.223   4.683
 1243W        W 4267   0.542   1.253   4.429
 1244W        W 4268   4.975   2.846   3.848
 1245W        W 4269   1.815   2.947   2.532
 1246W        W 4270   0.920   3.660   2.021
 1247W        W 4271   3.324   0.785   1.080
 1248W        W 4272   2.230   5.914   6.341
 1249W        W 4273   6.716   6.730   3.164
 1250W        W 4274   5.902   3.662   3.323
 1251W        W 4275   6.732   5.428   6.627
 1252W        W 4276   1.480   0.491   2.480
 1253W        W 4277   6.625   2.571   5.281
 1254W        W 4278   3.794   6.360   3.741
 1255W        W 4279   5.694   2.062   6.095
 1256W        W 4280   5.344   0.741   0.945
 1257W        W 4281   4.172   1.541   1.542
 1258W        W 4282   3.605   6.287   6.389
 1259W        W 4283   4.100   0.872   3.804
 1260W        W 4284   2.544   5.881   2.672
 1261W        W 4285   6.116   3.361   1.784
 1262W        W 4286   5.151   5.595   6.416
 1263W        W 4287   4.573   1.227   0.286
 1264W        W 4288   4.948   5.774   3.624
 1265W        W 4289   1.868   4.031   3.167
 1266W        W 4290   2.073   5.640   2.606
 1267W        W 4291   1.448   1.743   2.877
 1268W        W 4292   2.377   5.484   0.299
 1269W        W 4293   5.793   6.804   6.144
 1270W        W 4294   4.649   4.939   2.387
 1271W        W 4295   2.845   5.044   5.624
 1272W        W 4296   5.522   0.157   6.496
 1273W        W 4297   1.802   3.904   1.533
 1274W        W 4298   4.886   4.667   4.555
 1275W        W 4299   4.110   1.156   2.325
 1276W        W 4300   4.093   4.863   5.610
 1277W        W 4301   2.183   1.679   2.717
 1278W        W 4302   5.033   0.895   4.116
 1279W        W 4303   6.033   6.609   3.961
 1280W        W 4304   1.351   5.297   2.246
 1281W        W 4305   0.149   6.235   2.364
 1282W        W 4306   2.857   5.339   6.022
 1283W        W 4307   3.089   3.109   5.543
 1284W        W 4308   2.152   1.949   2.297
 1285W        W 4309   3.763   1.270   4.991
 1286W        W 4310   2.308   1.462   1.235
 1287W        W 4311   0.004   0.200   1.425
 1288W        W 4312   6.075   4.113   0.802
 1289W        W 4313   3.231   5.969   0.434
 1290W        W 4314   2.446   0.713   5.919
 1291W        W 4315   3.628   6.805   4.702
 1292W        W 4316   5.027   2.173   5.287
 1293W        W 4317   2.588   4.129   0.412
 1294W        W 4318   3.872   2.456   2.337
 1295W        W 4319   3.652   0.648   1.997
 1296W        W 4320   0.912   2.006   3.937
 1297W        W 4321   4.084   0.579   5.984
 1298W        W 4322   0.731   2.493   3.338
 1299W        W 4323   6.833   0.062   3.970
 1300W        W 4324   0.593   1.625   2.978
 1301W        W 4325   6.628   3.585   2.791
 1302W        W 4326   1.648   5.467   5.829
 1303W        W 4327   1.658   5.796   4.349
 1304W        W 4328   0.076   2.327   3.459
 1305W        W 4329   1.022   0.515   2.346
 1306W        W 4330   2.583   0.830   3.108
 1307W        W 4331   1.953   5.242   2.183
 1308W        W 4332   2.400   0.676   0.853
 1309W        W 4333   2.041   1.741   1.844
 1310W        W 4334   3.622   6.538   5.919
 1311W        W 4335   0.011   1.693   0.960
 1312W        W 4336   0.489   6.085   0.546
 1313W        W 4337   5.244   6.095   6.533
 1314W        W 4338   3.804   2.095   2.858
 1315W        W 4339   6.238   1.251   5.793
 1316W        W 4340   3.385   5.439   0.005
 1317W        W 4341   2.261   5.656   4.783
 1318W        W 4342   6.364   5.326   4.129
 1319W        W 4343   0.371   5.996   2.793
 1320W        W 4344   5.351   5.056   5.333
 1321W        W 4345   4.627   0.728   1.048
 1322W        W 4346   5.242   5.558   2.491
 1323W        W 4347   4.519   5.969   2.401
 1324W        W 4348   6.178   6.023   3.259
 1325W        W 4349   3.703   0.416   1.087
 1326W        W 4350   1.083   1.137   1.663
 1327W        W 4351   0.175   3.361   4.319
 1328W        W 4352   4.374   1.758   4.629
 1329W        W 4353   2.812   1.980   6.177
 1330W        W 4354   4.736   3.929   3.417
 1331W        W 4355   0.023   3.560   6.399
 1332W        W 4356   1.999   5.273   5.482
 1333W        W 4357   4.704   0.219   3.965
 1334W        W 4358   4.953   0.891   0.698
 1335W        W 4359   0.230   0.203   5.506
 1336W        W 4360   5.383   4.834   1.936
 1337W        W 4361   5.820   4.545   2.388
 1338W        W 4362   0.816   2.434   0.230
 1339W        W 4363   4.007   4.799   6.234
 1340W        W 4364   3.607   6.435   0.797
 1341W        W 4365   1.348   2.692   2.536
 1342W        W 4366   4.341   4.957   5.163
 1343W        W 4367   2.952   1.424   3.200
 1344W        W 4368   4.996   5.935   2.217
 1345W        W 4369   1.776   4.356   2.395
 1346W        W 4370   5.630   4.677   6.032
 1347W        W 4371   3.925   5.476   0.975
 1348W        W 4372   4.592   5.714   4.621
 1349W        W 4373   6.312   6.416   2.977
 1350W        W 4374   5.606   1.187   4.641
 1351W        W 4375   6.261   5.889   0.115
 1352W        W 4376   2.298   4.060   6.822
 1353W        W 4377   1.673   6.466   3.729
 1354W        W 4378   0.709   3.893   4.205
 1355W        W 4379   2.042   2.718   4.343
 1356W        W 4380   4.629   5.144   1.646
 1357W        W 4381   0.472   5.210   5.469
 1358W        W 4382   4.417   1.572   2.438
 1359W        W 4383   5.388   6.014   0.633
 1360W        W 4384   4.559   4.935   6.040
 1361W        W 4385   1.896   6.081   3.329
 1362W        W 4386   3.057   0.673   2.995
 1363W        W 4387   5.160   6.615   6.478
 1364W        W 4388   1.979   0.798   3.111
 1365W        W 4389   0.129   3.309   4.826
 1366W        W 4390   6.432   1.135   3.159
 1367W        W 4391   2.475   2.502   2.281
 1368W        W 4392   1.859   6.842   0.923
 1369W        W 4393   2.018   3.793   5.200
 1370W        W 4394   1.926   4.594   0.507
 1371W        W 4395   1.316   3.771   2.331
 1372W        W 4396   2.003   4.586   3.402
 1373W        W 4397   3.045   4.759   3.145
 1374W        W 4398   3.347   6.417   0.245
 1375W        W 4399   3.276   6.756   1.590
 1376W        W 4400   0.299   0.791   6.704
 1377W        W 4401   6.472   5.627   4.505
 1378W        W 4402   6.376   5.644   1.341
 1379W        W 4403   1.105   4.572   6.660
 1380W        W 4404   0.385   2.845   1.579
 1381W        W 4405   5.345   0.707   6.078
 1382W        W 4406   5.469   0.488   2.891
 1383W        W 4407   6.024   2.748   0.929
 1384W        W 4408   2.989   4.079   0.754
 1385W        W 4409   2.651   6.602   0.689
 1386W        W 4410   0.507   0.795   4.753
 1387W        W 4411   1.253   3.936   6.101
 1388W        W 4412   3.726   5.376   2.212
 1389W        W 4413   2.256   1.892   4.911
 1390W        W 4414   0.158   5.087   2.748
 1391W        W 4415   1.704   3.886   3.979
 1392W        W 4416   2.688   2.312   1.502
 1393W        W 4417   3.368   1.570   5.687
 1394W        W 4418   5.872   5.678   1.974
 1395W        W 4419   5.312   0.102   2.062
 1396W        W 4420   2.347   1.844   5.781
 1397W        W 4421   5.543   2.586   6.224
 1398W        W 4422   4.555   2.718   6.459
 1399W        W 4423   5.768   4.031   2.403
 1400W        W 4424   3.910   1.824   4.340
 1401W        W 4425   6.295   3.928   2.055
 1402W        W 4426   4.229   6.400   5.527
 1403W        W 4427   1.715   1.113   0.563
 1404W        W 4428   3.521   4.804   3.436
 1405W        W 4429   4.082   5.728   0.566
 1406W        W 4430   5.890   0.741   2.354
 1407W        W 4431   1.510   5.659   4.828
 1408W        W 4432   2.378   0.415   2.915
 1409W        W 4433   6.421   5.654   5.352
 1410W        W 4434   1.582   0.616   0.411
 1411W        W 4435   6.627   2.315   4.839
 1412W        W 4436   4.712   5.606   1.948
 1413W        W 4437   5.306   5.412   5.017
 1414W        W 4438   2.836   0.463   4.258
 1415W        W 4439   5.049   1.923   0.888
 1416W        W 4440   5.847   2.263   1.430
 1417W        W 4441   1.630   1.472   0.131
 1418W        W 4442   4.244   6.526   1.834
 1419W        W 4443   5.031   3.952   6.707
 1420W        W 4444   1.724   4.688   1.649
 1421W        W 4445   0.292   1.559   5.514
 1422W        W 4446   5.303   5.112   4.277
 1423W        W 4447   1.154   5.573   5.648
 1424W        W 4448   1.263   1.564   1.896
 1425W        W 4449   4.008   1.347   4.553
 1426W        W 4450   0.201   6.265   1.182
 1427W        W 4451   3.796   3.584   4.771
 1428W        W 4452   5.978   5.962   5.419
 1429W        W 4453   5.827   0.844   1.054
 1430W        W 4454   5.384   5.139   6.729
 1431W        W 4455   3.705   6.175   1.220
 1432W        W 4456   1.664   1.921   2.325
 1433W        W 4457   0.062   2.835   3.491
 1434W        W 4458   1.544   3.041   2.903
 1435W        W 4459   2.253   3.507   5.641
 1436W        W 4460   5.567   3.555   6.198
 1437W        W 4461   3.363   1.187   5.331
 1438W        W 4462   4.328   4.508   0.747
 1439W        W 4463   0.387   1.005   3.388
 1440W        W 4464   3.119   0.546   5.887
 1441W        W 4465   6.672   3.269   5.237
 1442W        W 4466   3.865   1.486   0.292
 1443W        W 4467   2.939   5.379   2.079
 1444W        W 4468   2.182   1.099   0.673
 1445W        W 4469   0.271   5.745   0.989
 1446W        W 4470   0.214   0.697   5.577
 1447W        W 4471   5.335   3.229   4.005
 1448W        W 4472   6.298   5.200   0.139
 1449W        W 4473   0.905   0.590   5.227
 1450W        W 4474   6.004   4.378   1.859
 1451W        W 4475   6.219   6.102   3.784
 1452W        W 4476   2.861   0.946   6.068
 1453W        W 4477   6.312   2.800   1.847
 1454W        W 4478   5.651   2.185   3.316
 1455W        W 4479   0.341   3.745   2.874
 1456W        W 4480   3.232   4.276   4.581
 1457W        W 4481   1.248   5.182   1.040
 1458W        W 4482   4.431   1.901   2.056
 1459W        W 4483   5.481   2.708   3.972
 1460W        W 4484   3.498   1.758   6.813
 1461W        W 4485   6.774   5.063   0.143
 1462W        W 4486   0.157   2.842   5.300
 1463W        W 4487   6.575   0.911   5.583
 1464W        W 4488   2.559   1.489   6.104
 1465W        W 4489   5.819   4.177   5.430
 1466W        W 4490   0.101   2.128   5.242
 1467W        W 4491   3.637   0.754   3.873
 1468W        W 4492   2.708   1.741   2.904
 1469W        W 4493   2.694   5.906   4.037
 1470W        W 4494   4.487   1.245   2.002
 1471W        W 4495   0.783   5.054   2.428
 1472W        W 4496   0.564   0.360   0.088
 1473W        W 4497   0.022   3.262   0.551
 1474W        W 4498   3.069   0.025   3.499
 1475W        W 4499   2.384   6.203   1.288
 1476W        W 4500   6.609   1.216   2.647
 1477W        W 4501   2.977   1.990   3.317
 1478W        W 4502   5.285   2.349   3.003
 1479W        W 4503   0.775   1.418   0.516
 1480W        W 4504   2.474   2.811   3.604
 1481W        W 4505   2.654   4.439   5.732
 1482W        W 4506   3.021   6.021   4.709
 1483W        W 4507   1.372   2.889   6.182
 1484W        W 4508   2.016   3.390   2.638
 1485W        W 4509   0.263   5.459   3.169
 1486W        W 4510   2.620   6.185   6.255
 1487W        W 4511   4.655   0.349   5.266
 1488W        W 4512   1.242   0.450   2.934
 1489W        W 4513   6.630   4.032   0.810
 1490W        W 4514   5.012   5.914   1.172
 1491W        W 4515   5.045   6.858   3.605
 1492W        W 4516   3.623   2.476   1.082
 1493W        W 4517   6.289   6.532   3.520
 1494W        W 4518   2.323   2.271   4.481
 1495W        W 4519   1.449   2.225   4.050
 1496W        W 4520   0.896   6.421   0.525
 1497W        W 4521   4.897   3.914   0.413
 1498W        W 4522   1.386   6.731   4.118
 1499W        W 4523   0.223   4.670   1.932
 1500W        W 4524   2.001   1.743   6.798
 1501W        W 4525   0.378   5.343   6.363
 1502W        W 4526   1.348   0.512   4.911
 1503W        W 4527   2.270   1.947   4.084
 1504W        W 4528   0.783   0.819   1.985
 1505W        W 4529   3.747   6.520   1.580
 1506W        W 4530   6.157   3.082   1.383
 1507W        W 4531   0.740   1.324   0.008
 1508W        W 4532   2.980   5.867   0.000
 1509W        W 4533   0.947   6.635   2.112
 1510W        W 4534   6.493   2.208   3.262
 1511W        W 4535   5.978   1.252   1.412
 1512W        W 4536   2.592   6.194   1.833
 1513W        W 4537   4.995   4.946   6.367
 1514W        W 4538   3.927   0.628   3.332
 1515W        W 4539   3.454   1.694   2.176
 1516W        W 4540   1.077   1.662   3.200
 1517W        W 4541   5.782   2.660   3.571
 1518W        W 4542   5.226   4.667   4.084
 1519W        W 4543   2.018   3.995   5.663
 1520W        W 4544   6.638   0.462   5.835
 1521W        W 4545   1.207   1.478   6.440
 1522W        W 4546   2.237   4.949   1.680
 1523W        W 4547   4.959   2.988   6.749
 1524W        W 4548   4.886   5.033   4.007
 1525W        W 4549   6.647   5.024   4.508
 1526W        W 4550   4.523   0.233   5.766
 1527W        W 4551   5.198   1.523   3.365
 1528W        W 4552   4.983   6.817   4.340
 1529W        W 4553   0.985   0.972   0.621
 1530W        W 4554   1.408   0.244   0.885
 1531W        W 4555   1.082   3.703   0.604
 1532W        W 4556   4.640   2.615   1.093
 1533W        W 4557   3.564   0.263   4.130
 1534W        W 4558   6.757   3.716   0.038
 1535W        W 4559   5.523   1.717   4.709
 1536W        W 4560   1.888   5.141   0.410
 1537W        W 4561   1.149   2.508   4.350
 1538W        W 4562   3.178   4.573   2.635
 1539W        W 4563   1.488   1.313   6.009
 1540W        W 4564   0.994   4.250   0.517
 1541W        W 4565   6.171   2.371   5.254
 1542W        W 4566   1.122   5.473   4.384
 1543W        W 4567   5.122   1.854   1.609
 1544W        W 4568   6.234   6.494   5.256
 1545W        W 4569   3.123   0.920   0.669
 1546W        W 4570   2.037   6.352   1.934
 1547W        W 4571   5.845   6.238   1.505
 1548W        W 4572   5.262   2.679   5.195
 1549W        W 4573   1.467   4.793   4.426
 1550W        W 4574   6.849   1.992   0.020
 1551W        W 4575   2.765   4.598   4.301
 1552W        W 4576   3.387   4.374   3.676
 1553W        W 4577   5.347   4.902   2.511
 1554W        W 4578   0.871   0.040   6.048
 1555W        W 4579   6.602   5.794   3.983
 1556W        W 4580   5.495   1.410   1.678
 1557W        W 4581   6.252   0.614   4.996
 1558W        W 4582   1.214   2.485   1.400
 1559W        W 4583   5.670   0.072   4.264
 1560W        W 4584   6.496   5.601   0.452
 1561W        W 4585   1.326   5.744   3.900
 1562W        W 4586   5.311   6.452   4.379
 1563W        W 4587   5.670   0.832   6.477
 1564W        W 4588   1.649   2.221   5.407
 1565W        W 4589   3.132   3.479   3.490
 1566W        W 4590   3.391   4.376   1.758
 1567W        W 4591   0.666   4.821   5.205
 1568W        W 4592   5.592   6.496   0.538
 1569W        W 4593   5.754   5.242   4.864
 1570W        W 4594   3.273   0.330   6.562
 1571W        W 4595   4.159   4.112   3.464
 1572W        W 4596   1.333   0.177   6.723
 1573W        W 4597   4.772   4.209   5.360
 1574W        W 4598   1.887   3.459   4.224
 1575W        W 4599   1.920   6.479   1.282
 1576W        W 4600   0.790   4.316   3.078
 1577W        W 4601   1.136   6.752   4.581
 1578W        W 4602   0.481   2.473   5.261
 1579W        W 4603   5.908   0.444   6.643
 1580W        W 4604   4.635   0.160   3.190
 1581W        W 4605   4.606   2.796   4.664
 1582W        W 4606   2.269   3.610   4.675
 1583W        W 4607   5.393   3.893   5.742
 1584W        W 4608   4.203   6.206   5.052
 1585W        W 4609   3.541   5.388   5.124
 1586W        W 4610   6.157   3.979   3.545
 1587W        W 4611   4.706   4.239   0.039
 1588W        W 4612   0.509   4.423   6.489
 1589W        W 4613   1.753   1.443   1.548
 1590W        W 4614   3.800   4.401   0.860
 1591W        W 4615   1.371   0.080   5.849
 1592W        W 4616   2.284   4.315   5.384
 1593W        W 4617   2.663   4.408   6.844
 1594W        W 4618   6.727   6.621   0.632
 1595W        W 4619   6.762   5.648   4.903
 1596W        W 4620   6.470   6.848   1.783
 1597W        W 4621   3.248   4.332   3.115
 1598W        W 4622   0.317   4.183   2.173
 1599W        W 4623   0.166   3.346   1.980
 1600W        W 4624   2.951   2.184   2.856
 1601W        W 4625   6.041   6.428   5.736
 1602W        W 4626   4.745   4.992   3.140
 1603W        W 4627   5.725   0.747   1.546
 1604W        W 4628   4.589   3.140   0.426
 1605W        W 4629   4.135   2.600   4.883
 1606W        W 4630   5.341   1.741   5.945
 1607W        W 4631   3.307   6.414   5.567
 1608W        W 4632   0.796   3.360   5.274
 1609W        W 4633   1.971   3.200   3.451
 1610W        W 4634   0.183   6.011   5.225
 1611W        W 4635   3.107   1.796   2.580
 1612W        W 4636   5.248   1.468   4.339
 1613W        W 4637   3.036   6.648   2.683
 1614W        W 4638   3.164   5.216   3.281
 1615W        W 4639   0.143   2.344   6.528
 1616W        W 4640   3.229   0.414   2.202
 1617W        W 4641   3.551   1.141   4.109
 1618W        W 4642   4.712   3.124   2.219
 1619W        W 4643   4.436   0.542   4.415
 1620W        W 4644   6.137   0.513   0.822
 1621W        W 4645   5.729   3.358   0.279
 1622W        W 4646   3.840   2.943   2.620
 1623W        W 4647   3.193   1.950   4.864
 1624W        W 4648   5.889   6.795   2.003
 1625W        W 4649   2.258   2.079   3.069
 1626W        W 4650   6.514   1.477   2.111
 1627W        W 4651   5.678   3.032   6.492
 1628W        W 4652   2.403   2.734   4.743
 1629W        W 4653   5.819   0.983   5.983
 1630W        W 4654   6.143   0.022   3.103
 1631W        W 4655   5.627   4.035   4.963
 1632W        W 4656   4.051   2.945   0.354
 1633W        W 4657   1.176   6.710   0.782
 1634W        W 4658   6.534   3.063   2.604
 1635W        W 4659   1.822   4.521   5.683
 1636W        W 4660   3.849   3.094   3.476
 1637W        W 4661   2.180   2.431   6.275
 1638W        W 4662   1.072   0.769   3.924
 1639W        W 4663   6.432   4.620   1.884
 1640W        W 4664   0.762   4.440   3.936
 1641W        W 4665   1.794   1.750   5.159
 1642W        W 4666   3.132   5.266   1.498
 1643W        W 4667   1.323   6.355   3.318
 1644W        W 4668   5.065   4.555   2.329
 1645W        W 4669   3.869   1.763   4.811
 1646W        W 4670   3.503   2.078   5.479
 1647W        W 4671   4.311   0.416   4.927
 1648W        W 4672   0.602   2.830   4.136
 1649W        W 4673   3.174   3.254   4.893
 1650W        W 4674   4.387   5.756   5.082
 1651W        W 4675   0.350   5.350   0.073
 1652W        W 4676   1.868   0.830   0.954
 1653W        W 4677   2.109   0.896   6.647
 1654W        W 4678   1.265   1.614   1.375
 1655W        W 4679   0.087   6.498   3.571
 1656W        W 4680   6.693   4.312   2.194
 1657W        W 4681   3.264   4.954   5.937
 1658W        W 4682   0.081   6.715   4.518
 1659W        W 4683   4.863   5.145   5.101
 1660W        W 4684   0.444   4.695   2.945
 1661W        W 4685   1.875   4.538   2.857
 1662W        W 4686   1.559   3.231   3.872
 1663W        W 4687   2.984   5.527   2.947
 1664W        W 4688   2.915   6.675   5.536
 1665W        W 4689   4.493   1.844   6.480
 1666W        W 4690   5.635   4.694   6.552
 1667W        W 4691   1.769   1.285   3.083
 1668W        W 4692   2.070   1.183   5.958
 1669W        W 4693   1.451   4.428   4.079
 1670W        W 4694   2.855   2.386   0.208
 1671W        W 4695   6.070   1.803   1.197
 1672W        W 4696   6.338   6.183   4.256
 1673W        W 4697   0.557   2.542   5.868
 1674W        W 4698   2.631   6.115   0.821
 1675W        W 4699   4.079   0.299   1.839
 1676W        W 4700   6.829   4.896   5.716
 1677W        W 4701   0.627   5.642   4.579
 1678W        W 4702   2.459   2.630   1.795
 1679W        W 4703   0.606   2.606   1.952
 1680W        W 4704   4.844   0.977   6.228
 1681W        W 4705   2.123   3.215   6.058
 1682W        W 4706   6.098   0.531   1.332
 1683W        W 4707   1.477   4.135   5.568
 1684W        W 4708   4.839   2.807   5.525
 1685W        W 4709   2.243   6.273   5.957
 1686W        W 4710   0.713   0.280   1.903
 1687W        W 4711   4.297   5.540   2.184
 1688W        W 4712   6.664   1.431   5.700
 1689W        W 4713   2.713   0.276   3.748
 1690W        W 4714   5.609   0.043   3.030
 1691W        W 4715   5.970   4.764   2.852
 1692W        W 4716   6.417   0.463   6.664
 1693W        W 4717   2.123   3.294   2.183
 1694W        W 4718   6.388   5.481   2.389
 1695W        W 4719   2.993   3.224   3.070
 1696W        W 4720   4.867   4.689   6.788
 1697W        W 4721   3.986   6.074   2.750
 1698W        W 4722   6.473   3.558   5.768
 1699W        W 4723   6.367   1.680   4.275
 1700W        W 4724   3.378   4.876   1.696
 1701W        W 4725   4.546   5.983   1.437
 1702W        W 4726   0.910   5.406   3.924
 1703W        W 4727   3.972   0.430   2.872
 1704W        W 4728   3.321   0.132   5.723
 1705W        W 4729   3.012   4.200   6.528
 1706W        W 4730   2.656   0.287   4.677
 1707W        W 4731   6.352   4.136   5.599
 1708W        W 4732   6.842   3.919   3.634
 1709W        W 4733   1.909   4.672   1.161
 1710W        W 4734   3.018   6.404   3.738
 1711W        W 4735   2.839   6.027   1.271
 1712W        W 4736   0.887   4.774   5.661
 1713W        W 4737   4.519   6.769   3.639
 1714W        W 4738   2.408   5.886   3.155
 1715W        W 4739   4.940   0.608   3.154
 1716W        W 4740   6.368   0.556   3.160
 1717W        W 4741   0.692   6.437   1.587
 1718W        W 4742   4.196   6.432   1.146
 1719W        W 4743   2.089   1.485   5.506
 1720W        W 4744   1.024   4.775   3.109
 1721W        W 4745   4.626   1.921   5.006
 1722W        W 4746   4.024   5.614   3.151
 1723W        W 4747   6.810   4.036   2.721
 1724W        W 4748   2.275   5.999   5.220
 1725W        W 4749   0.562   3.135   2.657
 1726W        W 4750   1.019   0.893   4.840
 1727W        W 4751   0.233   4.039   1.216
 1728W        W 4752   3.991   3.732   0.601
 1729W        W 4753   1.879   2.449   3.886
 1730W        W 4754   5.335   6.806   1.191
 1731W        W 4755   1.384   0.773   0.882
 1732W        W 4756   2.051   5.582   3.415
 1733W        W 4757   3.185   3.160   0.596
 1734W        W 4758   4.410   3.814   5.604
 1735W        W 4759   5.581   6.343   6.312
 1736W        W 4760   0.346   0.461   5.091
 1737W        W 4761   5.766   5.770   0.325
 1738W        W 4762   3.060   6.229   6.495
 1739W        W 4763   5.384   6.110   0.171
 1740W        W 4764   0.606   6.575   1.102
 1741W        W 4765   5.448   3.477   5.038
 1742W        W 4766   3.131   1.759   6.481
 1743W        W 4767   5.938   0.979   3.125
 1744W        W 4768   3.671   6.244   4.930
 1745W        W 4769   5.670   5.559   0.832
 1746W        W 4770   4.288   5.595   1.680
 1747W        W 4771   2.214   2.868   6.670
 1748W        W 4772   0.095   0.695   6.187
 1749W        W 4773   6.072   4.413   3.244
 1750W        W 4774   1.443   5.417   3.089
 1751W        W 4775   4.671   6.162   5.422
 1752W        W 4776   6.356   4.242   6.795
 1753W        W 4777   3.190   0.088   3.040
 1754W        W 4778   5.944   2.004   4.961
 1755W        W 4779   6.819   1.612   5.166
 1756W        W 4780   2.471   3.553   1.848
 1757W        W 4781   6.411   4.184   1.613
 1758W        W 4782   5.149   2.816   0.984
 1759W        W 4783   2.205   0.621   4.112
 1760W        W 4784   2.975   3.630   3.973
 1761W        W 4785   0.796   2.223   0.872
 1762W        W 4786   1.347   4.517   5.872
 1763W        W 4787   4.789   3.308   4.023
 1764W        W 4788   2.862   4.866   6.780
 1765W        W 4789   3.866   3.825   1.531
 1766W        W 4790   2.689   3.239   3.894
 1767W        W 4791   2.818   5.529   1.287
 1768W        W 4792   0.225   3.749   4.024
 1769W        W 4793   2.069   0.597   6.207
 1770W        W 4794   3.943   1.855   1.229
 1771W        W 4795   6.033   4.567   0.968
 1772W        W 4796   3.946   3.294   0.894
 1773W        W 4797   2.958   1.252   6.487
 1774W        W 4798   4.884   1.358   2.314
 1775W        W 4799   1.381   3.183   1.106
 1776W        W 4800   0.710   3.182   6.706
 1777W        W 4801   4.497   1.206   3.746
 1778W        W 4802   6.037   4.268   4.859
 1779W        W 4803   2.514   5.810   5.973
 1780W        W 4804   0.634   5.688   5.561
 1781W        W 4805   4.112   0.153   3.304
 1782W        W 4806   0.790   5.832   4.187
 1783W        W 4807   6.396   5.492   3.560
 1784W        W 4808   0.140   4.969   3.251
 1785W        W 4809   4.988   5.329   4.646
 1786W        W 4810   3.478   5.912   2.922
 1787W        W 4811   3.735   3.359   2.367
 1788W        W 4812   2.836   5.035   1.114
 1789W        W 4813   1.184   5.083   6.687
 1790W        W 4814   5.996   0.095   1.498
 1791W        W 4815   5.416   5.316   0.389
 1792W        W 4816   0.090   4.728   0.558
 1793W        W 4817   2.834   1.218   5.169
 1794W        W 4818   1.784   0.406   1.185
 1795W        W 4819   2.319   4.413   2.570
 1796W        W 4820   0.870   6.670   4.003
 1797W        W 4821   0.623   3.180   2.008
 1798W        W 4822   6.410   1.828   5.944
 1799W        W 4823   4.090   1.694   2.904
 1800W        W 4824   1.470   1.721   3.958
 1801W        W 4825   0.630   0.701   3.704
 1802W        W 4826   2.774   3.642   4.737
 1803W        W 4827   2.545   3.586   4.223
 1804W        W 4828   6.080   2.893   5.511
 1805W        W 4829   6.201   6.743   0.246
 1806W        W 4830   6.667   3.127   4.405
 1807W        W 4831   0.859   0.689   3.156
 1808W        W 4832   3.073   6.417   6.021
 1809W        W 4833   5.038   4.059   4.927
 1810W        W 4834   5.889   2.589   0.428
 1811W        W 4835   4.632   5.289   6.452
 1812W        W 4836   4.293   3.996   6.046
 1813W        W 4837   4.026   0.824   4.275
 1814W        W 4838   4.323   0.081   4.284
 1815W        W 4839   0.912   6.659   3.121
 1816W        W 4840   0.299   2.958   5.846
 1817W        W 4841   1.686   3.383   1.390
 1818W        W 4842   3.899   0.550   0.080
 1819W        W 4843   5.130   6.650   0.217
 1820W        W 4844   4.757   6.398   1.997
 1821W        W 4845   4.214   0.164   6.728
 1822W        W 4846   2.143   1.152   3.429
 1823W        W 4847   5.468   4.411   3.697
 1824W        W 4848   6.847   4.499   6.776
 1825W        W 4849   6.042   2.885   2.794
 1826W        W 4850   4.101   0.007   1.452
 1827W        W 4851   0.969   5.598   0.842
 1828W        W 4852   3.231   6.462   4.780
 1829W        W 4853   5.572   3.877   6.574
 1830W        W 4854   0.573   5.272   0.865
 1831W        W 4855   4.699   4.249   5.858
 1832W        W 4856   4.035   3.454   1.831
 1833W        W 4857   4.006   2.052   3.348
 1834W        W 4858   3.482   4.096   5.661
 1835W        W 4859   3.181   0.126   4.474
 1836W        W 4860   3.925   3.905   3.875
 1837W        W 4861   0.968   0.569   6.146
 1838W        W 4862   5.619   3.959   0.574
 1839W        W 4863   1.196   6.719   6.340
 1840W        W 4864   5.322   5.493   5.945
 1841W        W 4865   4.557   0.964   2.559
 1842W        W 4866   0.916   5.529   2.274
 1843W        W 4867   2.641   1.225   3.627
 1844W        W 4868   2.612   5.310   1.688
 1845W        W 4869   2.201   3.071   5.112
 1846W        W 4870   1.119   2.998   4.258
 1847W        W 4871   1.978   6.558   5.116
 1848W        W 4872   6.627   5.052   3.559
 1849W        W 4873   3.994   3.089   4.965
 1850W        W 4874   4.392   2.397   2.142
 1851W        W 4875   4.785   3.024   2.693
 1852W        W 4876   4.168   5.038   2.289
 1853W        W 4877   1.611   3.027   4.340
 1854W        W 4878   2.255   4.875   0.768
 1855W        W 4879   0.085   3.020   1.166
 1856W        W 4880   2.280   0.144   6.126
 1857W        W 4881   3.667   1.706   1.677
 1858W        W 4882   6.071   4.942   5.803
 1859W        W 4883   4.579   3.818   5.101
 1860W        W 4884   4.180   1.018   1.256
 1861W        W 4885   6.174   0.598   5.483
 1862W        W 4886   4.321   2.643   5.988
 1863W        W 4887   3.801   6.617   0.366
 1864W        W 4888   4.057   3.475   5.327
 1865W        W 4889   5.769   0.037   3.482
 1866W        W 4890   3.117   6.796   1.011
 1867W        W 4891   5.192   4.294   0.734
 1868W        W 4892   0.073   2.911   2.814
 1869W        W 4893   3.436   2.695   5.623
 1870W        W 4894   6.694   2.522   3.877
 1871W        W 4895   6.295   0.138   3.963
 1872W        W 4896   2.339   3.709   0.290
 1873W        W 4897   5.967   6.299   0.161
 1874W        W 4898   0.956   1.011   4.310
 1875W        W 4899   5.125   4.192   1.274
 1876W        W 4900   0.705   2.208   2.280
 1877W        W 4901   2.775   3.630   3.194
 1878W        W 4902   0.034   5.497   2.324
 1879W        W 4903   3.023   0.100   6.079
 1880W        W 4904   4.341   5.738   6.126
 1881W        W 4905   3.920   6.681   4.156
 1882W        W 4906   5.423   3.000   3.568
 1883W        W 4907   5.631   4.842   0.198
 1884W        W 4908   2.857   6.314   0.283
 1885W        W 4909   4.747   2.316   5.747
 1886W        W 4910   6.497   0.172   4.903
 1887W        W 4911   5.633   2.826   3.123
 1888W        W 4912   5.976   2.993   0.041
 1889W        W 4913   4.276   0.503   2.516
 1890W        W 4914   4.663   6.797   6.655
 1891W        W 4915   2.077   1.202   0.153
 1892W        W 4916   2.047   3.931   1.092
 1893W        W 4917   0.949   2.932   0.242
 1894W        W 4918   1.662   3.130   5.813
 1895W        W 4919   2.737   2.586   4.376
 1896W        W 4920   0.159   0.128   3.440
 1897W        W 4921   1.977   3.726   6.086
 1898W        W 4922   6.651   3.028   5.685
 1899W        W 4923   4.874   3.704   4.382
 1900W        W 4924   0.923   4.282   6.277
 1901W        W 4925   2.759   2.582   1.062
 1902W        W 4926   3.886   3.573   4.282
 1903W        W 4927   3.887   4.793   1.484
 1904W        W 4928   4.019   6.671   4.922
 1905W        W 4929   6.296   4.651   2.376
 1906W        W 4930   3.743   0.875   4.709
 1907W        W 4931   2.801   6.627   4.526
 1908W        W 4932   2.554   4.921   2.092
 1909W        W 4933   5.078   5.517   4.015
 1910W        W 4934   1.309   3.799   1.542
 1911W        W 4935   5.333   4.021   2.745
 1912W        W 4936   1.956   3.280   0.310
 1913W        W 4937   4.906   0.856   2.121
 1914W        W 4938   1.273   5.506   1.408
 1915W        W 4939   1.123   0.000   0.269
 1916W        W 4940   6.262   3.788   3.041
 1917W        W 4941   0.302   6.413   3.141
 1918W        W 4942   5.201   1.539   5.079
 1919W        W 4943   3.958   6.179   6.005
 1920W        W 4944   0.663   1.316   5.793
 1921W        W 4945   0.343   6.521   3.998
 1922W        W 4946   2.512   4.150   4.354
 1923W        W 4947   0.948   2.349   5.433
 1924W        W 4948   5.205   4.638   1.493
 1925W        W 4949   6.123   2.751   6.450
 1926W        W 4950   2.713   4.813   2.608
 1927W        W 4951   2.541   2.948   3.085
 1928W        W 4952   4.025   1.549   2.059
 1929W        W 4953   4.039   2.072   6.345
 1930W        W 4954   1.171   2.033   2.244
 1931W        W 4955   4.086   6.148   1.535
 1932W        W 4956   0.175   6.372   5.983
 1933W        W 4957   4.144   1.462   0.931
 1934W        W 4958   5.281   0.537   1.413
 1935W        W 4959   5.293   5.090   3.143
 1936W        W 4960   4.430   4.369   3.730
 1937W        W 4961   3.588   5.594   0.444
 1938W        W 4962   6.045   4.701   6.789
 1939W        W 4963   4.877   1.838   5.991
 1940W        W 4964   3.998   0.011   0.941
 1941W        W 4965   2.444   4.478   3.934
 1942W        W 4966   5.315   2.362   2.422
 1943W        W 4967   5.795   6.369   5.160
 1944W        W 4968   5.721   6.498   1.036
 1945W        W 4969   3.268   3.619   0.825
 1946W        W 4970   2.840   3.855   1.543
 1947W        W 4971   4.950   5.242   2.747
 1948W        W 4972   0.938   1.961   1.312
 1949W        W 4973   1.020   4.268   3.501
 1950W        W 4974   6.518   4.794   6.523
 1951W        W 4975   6.086   0.390   0.262
 1952W        W 4976   3.430   6.556   4.286
 1953W        W 4977   0.042   4.533   6.274
 1954W        W 4978   5.662   1.592   3.656
 1955W        W 4979   2.632   0.758   3.910
 1956W        W 4980   3.307   5.859   5.107
 1957W        W 4981   4.440   3.144   5.747
 1958W        W 4982   0.035   2.162   2.847
 1959W        W 4983   3.444   3.888   6.133
 1960W        W 4984   3.044   1.949   2.136
 1961W        W 4985   0.323   1.346   1.291
 1962W        W 4986   2.596   0.960   0.433
 1963W        W 4987   3.605   4.653   5.696
 1964W        W 4988   3.758   6.116   0.343
 1965W        W 4989   2.352   6.577   1.595
 1966W        W 4990   6.775   0.956   1.432
 1967W        W 4991   1.019   6.020   6.471
 1968W        W 4992   1.775   5.491   1.330
 1969W        W 4993   6.116   1.330   3.885
 1970W        W 4994   3.371   4.200   2.189
 1971W        W 4995   1.311   5.225   3.583
 1972W        W 4996   2.647   1.234   1.569
 1973W        W 4997   2.142   1.867   6.252
 1974W        W 4998   6.125   1.838   3.733
 1975W        W 4999   4.147   1.535   6.173
 1976W        W 5000   2.177   2.221   5.516
 1977W        W 5001   5.969   4.324   6.435
 1978W        W 5002   0.241   5.237   4.562
 1979W        W 5003   4.666   1.471   6.249
 1980W        W 5004   6.343   4.130   6.098
 1981W        W 5005   6.743   4.618   1.474
 1982W        W 5006   0.070   5.721   4.334
 1983W        W 5007   3.003   6.261   4.224
 1984W        W 5008   1.207   3.015   2.042
 1985W        W 5009   6.761   2.879   4.803
 1986W        W 5010   6.589   0.543   1.682
 1987W        W 5011   1.625   6.179   5.186
 1988W        W 5012   5.295   2.148   1.294
 1989W        W 5013   4.062   2.393   3.809
 1990W        W 5014   0.154   1.165   5.896
 1991W        W 5015   0.334   1.952   3.686
 1992W        W 5016   5.964   1.986   4.398
 1993W        W 5017   1.126   2.463   6.229
 1994W        W 5018   2.263   6.391   4.385
 1995W        W 5019   1.873   6.269   0.274
 1996W        W 5020   3.086   1.439   6.081
 1997W        W 5021   4.974   2.318   2.060
 1998W        W 5022   1.014   1.170   6.093
 1999W        W 5023   3.058   3.643   5.251
 2000W        W 5024   5.949   1.319   6.714
 2001W        W 5025   4.712   0.460   6.723
 2002W        W 5026   3.859   0.299   5.601
 2003W        W 5027   0.012   5.552   3.573
 2004W        W 5028   2.610   6.233   3.425
 2005W        W 5029   3.079   1.712   5.304
 2006W        W 5030   4.212   2.574   2.669
 2007W        W 5031   3.852   4.385   1.932
 2008W        W 5032   5.648   0.366   1.865
 2009W        W 5033   2.519   1.611   0.760
 2010W        W 5034   5.292   0.006   2.551
 2011W        W 5035   5.874   1.224   2.478
 2012W        W 5036   5.102   1.732   5.515
 2013W        W 5037   2.578   3.757   6.451
 2014W        W 5038   4.095   5.185   0.632
 2015W        W 5039   2.251   6.564   6.356
 2016W        W 5040   0.531   4.287   1.657
 2017W        W 5041   1.090   3.383   6.189
 2018W        W 5042   0.701   3.245   4.428
 2019W        W 5043   1.519   5.249   4.172
 2020W        W 5044   2.138   0.148   3.306
 2021W        W 5045   3.852   5.258   3.488
 2022W        W 5046   2.000   2.980   3.894
 2023W        W 5047   3.698   5.030   4.265
 2024W        W 5048   5.420   2.148   6.603
 2025W        W 5049   3.194   4.315   6.017
 2026W        W 5050   1.543   2.554   3.494
 2027W        W 5051   1.398   2.637   0.895
 2028W        W 5052   5.772   0.698   5.134
 2029W        W 5053   4.220   0.191   6.223
 2030W        W 5054   3.485   5.428   3.747
 2031W        W 5055   1.895   1.896   3.748
 2032W        W 5056   3.783   6.813   1.977
 2033W        W 5057   2.647   3.968   5.199
 2034W        W 5058   3.707   0.787   1.462
 2035W        W 5059   3.709   2.549   6.481
 2036W        W 5060   5.554   6.232   4.788
 2037W        W 5061   4.683   4.149   0.910
 2038W        W 5062   0.349   1.480   3.504
 2039W        W 5063   1.087   6.515   1.279
 2040W        W 5064   3.205   2.723   0.835
 2041W        W 5065   2.989   6.771   4.054
 2042W        W 5066   2.585   4.936   5.156
 2043W        W 5067   6.747   2.610   2.466
 2044W        W 5068   5.610   3.049   5.464
 2045W        W 5069   5.444   4.664   1.013
 2046W        W 5070   1.490   6.749   1.286
 2047W        W 5071   5.314   6.787   6.044
 2048W        W 5072   0.910   2.503   3.841
 2049W        W 5073   6.791   0.358   3.058
 2050W        W 5074   4.464   4.833   4.541
 2051W        W 5075   0.537   0.034   4.421
 2052W        W 5076   4.724   5.482   2.410
 2053W        W 5077   5.974   3.352   5.750
 2054W        W 5078   4.461   3.432   2.630
 2055W        W 5079   5.784   5.778   2.978
 2056W        W 5080   2.167   0.467   5.621
 2057W        W 5081   1.412   2.762   5.376
 2058W        W 5082   4.653   0.061   0.258
 2059W        W 5083   6.384   4.404   2.811
 2060W        W 5084   5.938   5.565   6.778
 2061W        W 5085   3.793   1.963   0.426
 2062W        W 5086   3.619   3.959   3.538
 2063W        W 5087   0.559   2.156   2.865
 2064W        W 5088   5.833   4.016   4.472
 2065W        W 5089   0.919   4.236   5.751
 2066W        W 5090   0.480   5.015   0.428
 2067W        W 5091   0.796   6.149   3.265
 2068W        W 5092   1.900   0.620   3.616
 2069W        W 5093   3.528   0.043   0.656
 2070W        W 5094   6.709   0.767   3.500
 2071W        W 5095   4.111   3.461   0.172
 2072W        W 5096   3.582   3.624   2.739
 2073W        W 5097   1.022   3.296   2.391
 2074W        W 5098   5.622   1.350   0.334
 2075W        W 5099   5.022   1.352   5.859
 2076W        W 5100   4.003   1.296   4.012
 2077W        W 5101   3.764   3.326   1.432
 2078W        W 5102   3.476   6.090   4.489
 2079W        W 5103   1.832   2.148   3.304
 2080W        W 5104   2.798   4.179   4.794
 2081W        W 5105   3.564   2.215   3.666
 2082W        W 5106   1.948   6.169   4.802
 2083W        W 5107   2.531   0.756   1.731
 2084W        W 5108   6.489   3.502   2.260
 2085W        W 5109   6.278   4.157   4.030
 2086W        W 5110   2.542   6.399   6.748
 2087W        W 5111   3.530   5.939   6.015
 2088W        W 5112   6.534   4.582   5.430
 2089W        W 5113   1.375   2.701   0.378
 2090W        W 5114   2.938   4.604   0.392
 2091W        W 5115   6.516   6.857   5.421
 2092W        W 5116   1.321   4.893   1.430
 2093W        W 5117   6.820   1.487   1.681
 2094W        W 5118   3.585   5.065   0.705
 2095W        W 5119   3.113   1.817   3.813
 2096W        W 5120   3.031   1.427   2.228
 2097W        W 5121   0.312   4.334   3.995
 2098W        W 5122   4.740   3.417   6.576
 2099W        W 5123   6.343   1.120   1.688
 2100W        W 5124   3.241   4.998   0.204
 2101W        W 5125   6.094   1.182   4.382
 2102W        W 5126   4.508   3.899   1.447
 2103W        W 5127   2.832   0.974   4.287
 2104W        W 5128   1.940   2.621   5.294
 2105W        W 5129   6.248   1.980   2.107
 2106W        W 5130   6.532   2.294   6.512
 2107W        W 5131   0.844   0.018   5.057
 2108W        W 5132   2.965   3.433   1.838
 2109W        W 5133   2.910   4.334   1.724
 2110W        W 5134   3.000   2.844   2.078
 2111W        W 5135   0.879   2.716   6.648
 2112W        W 5136   6.655   1.814   6.405
 2113W        W 5137   6.152   1.739   6.420
 2114W        W 5138   1.819   0.085   2.440
 2115W        W 5139   1.003   4.447   1.432
 2116W        W 5140   6.261   3.940   2.552
 2117W        W 5141   0.693   0.572   4.336
 2118W        W 5142   2.226   6.447   3.165
 2119W        W 5143   4.117   3.312   3.931
 2120W        W 5144   5.125   0.142   3.032
 2121W        W 5145   6.293   1.215   0.216
 2122W        W 5146   0.452   1.705   0.188
 2123W        W 5147   4.091   4.329   6.415
 2124W        W 5148   3.601   5.642   4.223
 2125W        W 5149   0.055   4.218   1.736
 2126W        W 5150   4.133   5.155   4.353
 2127W        W 5151   1.969   6.042   1.539
 2128W        W 5152   5.454   6.033   5.491
 2129W        W 5153   3.909   5.578   5.985
 2130W        W 5154   5.234   6.583   5.397
 2131W        W 5155   0.547   0.682   0.616
 2132W        W 5156   1.381   1.260   3.382
 2133W        W 5157   1.221   0.513   1.291
 2134W        W 5158   2.359   6.694   1.086
 2135W        W 5159   2.420   5.454   2.122
 2136W        W 5160   4.885   0.642   5.759
 2137W        W 5161   3.149   3.954   3.507
 2138W        W 5162   5.608   1.017   4.114
 2139W        W 5163   3.571   0.263   6.153
 2140W        W 5164   2.738   3.494   5.595
 2141W        W 5165   5.616   5.255   2.801
 2142W        W 5166   6.571   3.656   1.756
 2143W        W 5167   5.311   2.818   2.751
 2144W        W 5168   6.068   1.507   2.936
 2145W        W 5169   5.201   1.978   3.514
 2146W        W 5170   2.622   2.057   0.552
 2147W        W 5171   2.868   3.289   0.193
 2148W        W 5172   0.534   0.392   6.393
 2149W        W 5173   0.216   2.026   4.173
 2150W        W 5174   5.501   1.806   0.693
 2151W        W 5175   4.773   5.388   5.992
 2152W        W 5176   3.120   4.312   4.090
 2153W        W 5177   1.814   2.285   4.937
 2154W        W 5178   5.259   1.734   0.075
 2155W        W 5179   1.005   0.973   1.131
 2156W        W 5180   5.078   2.483   4.731
 2157W        W 5181   0.998   1.824   5.052
 2158W        W 5182   0.211   3.429   1.424
 2159W        W 5183   2.430   1.336   3.029
 2160W        W 5184   3.897   2.655   3.227
 2161W        W 5185   5.696   3.206   2.563
 2162W        W 5186   5.117   4.067   2.298
 2163W        W 5187   4.248   5.267   5.802
 2164W        W 5188   6.599   3.116   3.182
 2165W        W 5189   2.535   6.732   3.459
 2166W        W 5190   4.737   6.392   0.485
 2167W        W 5191   4.527   3.535   0.701
 2168W        W 5192   0.031   5.168   4.059
 2169W        W 5193   4.700   0.105   4.780
 2170W        W 5194   2.602   1.987   1.107
 2171W        W 5195   1.363   0.482   3.534
 2172W        W 5196   2.514   3.881   5.840
 2173W        W 5197   5.309   4.972   4.813
 2174W        W 5198   4.278   2.901   2.330
 2175W        W 5199   6.567   0.544   2.642
 2176W        W 5200   5.702   2.395   2.719
 2177W        W 5201   2.726   4.108   3.302
 2178W        W 5202   1.605   0.721   5.923
 2179W        W 5203   3.140   0.426   3.854
 2180W        W 5204   0.428   5.803   2.267
 2181W        W 5205   2.052   1.619   3.266
 2182W        W 5206   2.389   5.951   6.827
 2183W        W 5207   1.947   6.682   4.078
 2184W        W 5208   1.398   3.180   5.089
 2185W        W 5209   5.886   6.184   2.632
 2186W        W 5210   2.953   0.296   1.812
 2187W        W 5211   0.065   4.263   5.276
 2188W        W 5212   5.543   6.755   1.651
 2189W        W 5213   2.938   3.142   4.395
 2190W        W 5214   1.848   3.326   5.395
 2191W        W 5215   4.234   4.642   3.341
 2192W        W 5216   6.768   2.726   6.190
 2193W        W 5217   5.375   6.593   3.425
 2194W        W 5218   0.741   0.500   1.468
 2195W        W 5219   1.711   5.885   0.596
 2196W        W 5220   0.148   1.401   6.763
 2197W        W 5221   0.333   3.889   5.095
 2198W        W 5222   4.204   2.055   1.653
 2199W        W 5223   5.417   3.884   1.956
 2200W        W 5224   5.526   3.101   1.022
 2201W        W 5225   5.022   3.441   0.219
 2202W        W 5226   1.246   1.261   3.901
 2203W        W 5227   0.542   1.942   5.098
 2204W        W 5228   6.804   6.796   2.282
 2205W        W 5229   4.118   3.514   6.027
 2206W        W 5230   4.994   4.967   0.311
 2207W        W 5231   5.688   6.786   5.564
 2208W        W 5232   1.118   6.256   4.310
 2209W        W 5233   5.072   0.142   5.617
 2210W        W 5234   5.893   5.581   2.507
 2211W        W 5235   4.778   6.751   6.174
 2212W        W 5236   0.633   3.882   0.789
 2213W        W 5237   5.948   4.352   5.870
 2214W        W 5238   0.495   0.970   2.877
 2215W        W 5239   0.799   0.887   5.627
 2216W        W 5240   5.348   5.975   6.057
 2217W        W 5241   4.743   5.090   5.575
 2218W        W 5242   2.395   1.229   4.122
 2219W        W 5243   2.181   1.372   6.536
 2220W        W 5244   2.370   2.605   0.269
 2221W        W 5245   5.811   4.787   4.588
 2222W        W 5246   0.184   1.189   3.946
 2223W        W 5247   5.088   6.072   5.146
 2224W        W 5248   2.930   4.023   5.586
 2225W        W 5249   0.358   3.945   6.337
 2226W        W 5250   0.989   5.089   0.592
 2227W        W 5251   1.737   3.105   1.936
 2228W        W 5252   6.683   0.444   5.317
 2229W        W 5253   3.167   5.111   2.743
 2230W        W 5254   1.287   4.168   4.921
 2231W        W 5255   2.799   4.888   1.600
 2232W        W 5256   4.763   2.480   4.285
 2233W        W 5257   5.275   6.388   1.957
 2234W        W 5258   6.846   5.381   5.437
 2235W        W 5259   5.785   3.460   6.685
 2236W        W 5260   3.281   1.268   0.967
 2237W        W 5261   0.248   5.743   6.582
 2238W        W 5262   5.335   0.753   3.761
 2239W        W 5263   4.093   2.562   1.783
 2240W        W 5264   4.850   5.650   5.120
 2241W        W 5265   3.373   2.866   6.214
 2242W        W 5266   4.529   5.587   5.564
 2243W        W 5267   2.366   0.305   0.230
 2244W        W 5268   6.405   4.461   0.667
 2245W        W 5269   6.066   6.766   4.767
 2246W        W 5270   5.716   0.413   3.811
 2247W        W 5271   1.174   4.374   4.461
 2248W        W 5272   5.426   1.014   5.052
 2249W        W 5273   6.034   3.317   0.986
 2250W        W 5274   0.818   5.246   3.372
 2251W        W 5275   1.690   0.064   3.588
 2252W        W 5276   0.907   4.689   0.234
 2253W        W 5277   0.802   4.264   6.854
 2254W        W 5278   5.458   5.576   4.481
 2255W        W 5279   4.853   5.863   2.780
 2256W        W 5280   1.936   5.275   2.970
 2257W        W 5281   2.139   6.382   0.787
 2258W        W 5282   0.482   3.345   0.307
 2259W        W 5283   6.754   0.250   6.263
 2260W        W 5284   2.695   1.629   4.016
 2261W        W 5285   5.887   5.717   1.455
 2262W        W 5286   4.185   1.137   5.248
 2263W        W 5287   2.260   4.783   2.919
 2264W        W 5288   2.323   1.322   4.928
 2265W        W 5289   0.696   2.265   4.285
 2266W        W 5290   5.126   6.384   0.885
 2267W        W 5291   6.492   1.372   4.649
 2268W        W 5292   4.688   6.696   5.498
 2269W        W 5293   1.837   0.190   4.919
 2270W        W 5294   3.121   2.499   3.496
 2271W        W 5295   6.260   1.028   2.208
 2272W        W 5296   3.423   6.264   3.406
 2273W        W 5297   4.203   3.531   6.549
 2274W        W 5298   6.647   6.088   4.718
 2275W        W 5299   3.137   5.463   0.499
 2276W        W 5300   5.990   6.656   2.464
 2277W        W 5301   0.057   0.816   2.520
 2278W        W 5302   4.928   1.196   6.665
 2279W        W 5303   6.697   6.718   0.007
 2280W        W 5304   4.848   0.730   0.244
 2281W        W 5305   2.760   0.361   3.233
 2282W        W 5306   0.543   2.987   5.040
 2283W        W 5307   1.046   3.743   5.616
 2284W        W 5308   1.083   5.877   0.305
 2285W        W 5309   1.481   6.217   4.715
 2286W        W 5310   1.847   4.968   2.581
 2287W        W 5311   1.491   5.963   0.032
 2288W        W 5312   5.751   6.411   3.063
 2289W        W 5313   0.446   2.396   0.602
 2290W        W 5314   3.531   1.628   4.032
 2291W        W 5315   4.256   1.725   0.115
 2292W        W 5316   1.492   6.692   4.992
 2293W        W 5317   1.076   6.457   6.812
 2294W        W 5318   0.030   3.355   3.804
 2295W        W 5319   4.005   5.390   3.937
 2296W        W 5320   2.583   2.488   6.564
 2297W        W 5321   3.770   4.877   1.996
 2298W        W 5322   0.976   3.186   4.843
 2299W        W 5323   5.651   5.960   1.134
 2300W        W 5324   6.333   3.486   3.550
 2301W        W 5325   4.425   1.484   5.710
 2302W        W 5326   5.543   6.480   2.376
 2303W        W 5327   1.337   2.169   2.655
 2304W        W 5328   4.027   6.599   6.350
 2305W        W 5329   3.414   6.316   2.474
 2306W        W 5330   4.077   1.893   5.456
 2307W        W 5331   0.095   4.495   0.993
 2308W        W 5332   3.111   6.383   0.705
 2309W        W 5333   1.278   4.701   0.777
 2310W        W 5334   6.196   2.259   4.116
 2311W        W 5335   2.668   2.619   2.709
 2312W        W 5336   2.386   5.422   2.954
 2313W        W 5337   3.847   1.305   5.563
 2314W        W 5338   6.749   3.564   3.273
 2315W        W 5339   5.754   2.265   0.885
 2316W        W 5340   4.569   1.006   5.807
 2317W        W 5341   1.523   3.993   0.515
 2318W        W 5342   1.393   2.160   5.826
 2319W        W 5343   1.052   4.063   1.086
 2320W        W 5344   0.435   4.837   4.069
 2321W        W 5345   4.784   0.512   2.629
 2322W        W 5346   1.035   5.390   6.289
 2323W        W 5347   4.404   6.578   4.605
 2324W        W 5348   4.326   0.664   5.556
 2325W        W 5349   4.877   5.116   1.182
 2326W        W 5350   1.878   2.209   5.920
 2327W        W 5351   6.584   6.183   6.165
 2328W        W 5352   1.318   3.592   2.829
 2329W        W 5353   0.478   0.041   2.292
 2330W        W 5354   5.719   0.318   4.695
 2331W        W 5355   1.224   3.999   0.121
 2332W        W 5356   0.348   0.673   1.123
 2333W        W 5357   1.483   1.029   4.858
 2334W        W 5358   1.708   0.751   2.076
 2335W        W 5359   6.606   5.175   1.450
 2336W        W 5360   3.208   3.215   3.942
 2337W        W 5361   4.390   2.988   2.990
 2338W        W 5362   0.280   3.199   3.113
 2339W        W 5363   2.717   6.712   6.386
 2340W        W 5364   0.326   2.924   2.310
 2341W        W 5365   6.083   2.756   3.999
 2342W        W 5366   0.671   6.272   2.268
 2343W        W 5367   0.760   4.034   2.286
 2344W        W 5368   0.781   5.971   1.779
 2345W        W 5369   1.814   0.246   5.929
 2346W        W 5370   0.875   4.126   5.249
 2347W        W 5371   1.644   5.203   1.751
 2348W        W 5372   5.371   5.614   1.425
 2349W        W 5373   1.512   3.582   1.927
 2350W        W 5374   3.860   3.854   3.074
 2351W        W 5375   0.177   0.338   2.604
 2352W        W 5376   6.233   5.245   4.641
 2353W        W 5377   3.785   4.883   3.818
 2354W        W 5378   5.747   1.486   5.158
 2355W        W 5379   5.588   5.487   5.429
 2356W        W 5380   6.839   5.674   2.768
 2357W        W 5381   3.160   0.896   3.902
 2358W        W 5382   4.343   3.675   4.306
 2359W        W 5383   2.572   4.152   1.213
 2360W        W 5384   6.205   5.052   3.275
 2361W        W 5385   1.057   5.902   4.716
 2362W        W 5386   3.339   0.812   5.022
 2363W        W 5387   6.705   6.096   6.708
 2364W        W 5388   4.332   4.038   0.465
 2365W        W 5389   2.858   2.827   1.520
 2366W        W 5390   1.193   0.562   5.726
 2367W        W 5391   1.368   3.893   3.199
 2368W        W 5392   1.614   0.962   2.646
 2369W        W 5393   1.338   2.103   1.086
 2370W        W 5394   5.563   2.159   0.219
 2371W        W 5395   1.359   1.504   5.037
 2372W        W 5396   5.743   5.184   3.350
 2373W        W 5397   5.231   0.262   3.989
 2374W        W 5398   3.788   6.671   5.465
 2375W        W 5399   0.789   5.289   5.886
 2376W        W 5400   3.596   3.179   4.621
 2377W        W 5401   4.647   2.190   1.738
 2378W        W 5402   0.847   6.853   6.632
 2379W        W 5403   3.885   5.607   0.047
 2380W        W 5404   2.777   5.348   2.536
 2381W        W 5405   6.506   0.228   3.536
 2382W        W 5406   0.789   1.340   2.614
 2383W        W 5407   0.833   2.966   6.172
 2384W        W 5408   5.615   1.404   3.164
 2385W        W 5409   1.079   3.720   5.054
 2386W        W 5410   5.711   3.678   5.390
 2387W        W 5411   4.261   0.368   1.139
 2388W        W 5412   4.995   3.557   2.119
 2389W        W 5413   0.104   2.643   1.999
 2390W        W 5414   0.489   3.470   6.228
 2391W        W 5415   2.601   1.978   2.475
 2392W        W 5416   4.362   5.162   2.750
 2393W        W 5417   3.412   5.475   1.859
 2394W        W 5418   6.022   3.709   4.783
 2395W        W 5419   1.318   0.888   5.308
 2396W        W 5420   4.129   4.191   4.209
 2397W        W 5421   6.176   3.392   2.619
 2398W        W 5422   3.207   2.686   0.328
 2399W        W 5423   0.091   5.835   5.658
 2400W        W 5424   1.787   2.819   4.814
 2401W        W 5425   3.262   4.538   6.794
 2402W        W 5426   5.002   2.970   4.862
 2403W        W 5427   1.130   6.321   2.755
 2404W        W 5428   4.775   2.242   3.425
 2405W        W 5429   5.247   5.580   1.983
 2406W        W 5430   4.621   1.408   3.308
 2407W        W 5431   3.354   3.669   6.600
 2408W        W 5432   4.328   2.428   3.379
 2409W        W 5433   4.308   2.824   1.427
 2410W        W 5434   2.330   3.071   1.553
 2411W        W 5435   0.198   2.492   4.311
 2412W        W 5436   3.770   4.313   6.052
 2413W        W 5437   0.375   0.361   5.936
 2414W        W 5438   6.481   2.560   4.414
 2415W        W 5439   0.108   4.605   4.461
 2416W        W 5440   0.692   6.067   0.993
 2417W        W 5441   5.522   0.578   4.246
 2418W        W 5442   3.617   4.457   4.151
 2419W        W 5443   0.057   6.266   4.291
 2420W        W 5444   6.672   1.592   0.310
 2421W        W 5445   3.514   2.304   3.209
 2422W        W 5446   6.750   2.240   6.066
 2423W        W 5447   1.655   1.295   5.395
 2424W        W 5448   1.500   4.229   3.561
 2425W        W 5449   1.560   3.636   5.802
 2426W        W 5450   3.856   1.014   0.903
 2427W        W 5451   1.852   6.669   4.581
 2428W        W 5452   2.215   5.880   0.604
 2429W        W 5453   4.172   3.748   1.050
 2430W        W 5454   3.358   3.737   2.347
 2431W        W 5455   5.298   0.541   2.290
 2432W        W 5456   4.818   6.335   4.446
 2433W        W 5457   4.945   2.141   6.738
 2434W        W 5458   1.856   6.013   1.052
 2435W        W 5459   6.038   2.093   5.736
 2436W        W 5460   2.195   5.430   6.656
 2437W        W 5461   5.621   4.110   3.310
 2438W        W 5462   3.896   4.434   3.686
 2439W        W 5463   6.278   2.540   0.042
 2440W        W 5464   0.130   5.050   1.092
 2441W        W 5465   2.789   6.785   4.988
 2442W        W 5466   1.307   3.592   6.576
 2443W        W 5467   5.947   0.141   5.202
 2444W        W 5468   6.122   3.291   3.116
 2445W        W 5469   4.261   0.036   2.248
 2446W        W 5470   5.530   0.514   0.032
 2447W        W 5471   1.061   1.783   0.809
 2448W        W 5472   0.795   2.712   4.610
 2449W        W 5473   0.136   1.487   4.427
 2450W        W 5474   6.165   5.294   1.713
 2451W        W 5475   5.907   2.171   6.544
 2452W        W 5476   1.392   3.160   0.159
 2453W        W 5477   2.804   0.790   5.609
 2454W        W 5478   3.754   5.147   0.242
 2455W        W 5479   6.811   5.987   1.526
 2456W        W 5480   5.081   2.951   0.467
 2457W        W 5481   6.140   6.238   4.829
 2458W        W 5482   3.317   0.648   4.389
 2459W        W 5483   2.454   6.492   5.323
 2460W        W 5484   1.370   1.476   4.422
 2461W        W 5485   2.761   0.495   5.151
 2462W        W 5486   2.600   1.427   2.529
 2463W        W 5487   5.927   1.092   5.437
 2464W        W 5488   6.219   2.268   1.014
 2465W        W 5489   2.804   4.521   0.866
 2466W        W 5490   6.736   4.639   4.051
 2467W        W 5491   6.853   4.337   5.787
 2468W        W 5492   4.681   4.524   4.136
 2469W        W 5493   6.596   1.251   3.626
 2470W        W 5494   5.942   3.569   2.218
 2471W        W 5495   1.741   3.917   4.843
 2472W        W 5496   3.110   2.136   1.198
 2473W        W 5497   6.190   0.919   6.585
 2474W        W 5498   6.173   2.936   4.513
 2475W        W 5499   4.584   4.345   2.392
 2476W        W 5500   1.420   4.401   3.078
 2477W        W 5501   4.518   6.209   2.931
 2478W        W 5502   5.548   3.520   3.659
 2479W        W 5503   2.052   4.582   6.102
 2480W        W 5504   2.605   6.822   2.992
 2481W        W 5505   0.961   2.456   2.775
 2482W        W 5506   6.121   3.108   2.231
 2483W        W 5507   4.007   4.724   0.479
 2484W        W 5508   3.290   0.504   0.327
 2485W        W 5509   2.535   1.566   5.317
 2486W        W 5510   4.378   6.087   4.390
 2487W        W 5511   3.238   6.273   1.185
 2488W        W 5512   4.148   0.708   2.055
 2489W        W 5513   4.393   1.285   2.912
 2490W        W 5514   2.200   4.786   5.484
 2491W        W 5515   4.811   1.409   4.073
 2492W        W 5516   1.768   6.018   2.367
 2493W        W 5517   3.530   5.899   0.839
 2494W        W 5518   1.262   1.729   0.324
 2495W        W 5519   0.342   1.842   6.491
 2496W        W 5520   4.577   4.932   0.755
 2497W        W 5521   5.854   3.828   5.833
 2498W        W 5522   4.478   6.060   0.133
 2499W        W 5523   2.102   4.713   2.217
 2500W        W 5524   6.503   0.033   2.751
 2501W        W 5525   0.847   0.554   0.953
 2502W        W 5526   2.667   2.082   5.361
 2503W        W 5527   4.109   0.910   2.770
 2504W        W 5528   4.220   0.635   6.540
 2505W        W 5529   5.334   4.334   6.578
 2506W        W 5530   4.619   4.112   4.463
 2507W        W 5531   3.702   0.301   3.658
 2508W        W 5532   4.599   2.067   0.311
 2509W        W 5533   4.166   5.214   6.813
 2510W        W 5534   5.243   4.362   5.895
 2511W        W 5535   5.124   2.290   3.900
 2512W        W 5536   4.895   3.820   5.730
 2513W        W 5537   4.060   2.295   0.810
 2514W        W 5538   0.653   3.195   1.338
 2515W        W 5539   2.779   6.498   1.244
 2516W        W 5540   0.472   1.767   0.736
 2517W        W 5541   4.179   2.381   1.297
 2518W        W 5542   2.438   6.845   4.156
 2519W        W 5543   6.075   3.280   6.224
 2520W        W 5544   1.610   1.829   6.191
 2521W        W 5545   3.554   2.438   0.612
 2522W        W 5546   3.182   4.641   5.001
 2523W        W 5547   2.542   6.010   4.477
 2524W        W 5548   6.120   6.208   1.088
 2525W        W 5549   6.179   0.350   6.201
 2526W        W 5550   2.466   3.508   5.130
 2527W        W 5551   4.378   1.354   6.639
 2528W        W 5552   1.643   6.786   0.512
 2529W        W 5553   3.628   0.794   2.932
 2530W        W 5554   3.766   2.996   6.659
 2531W        W 5555   5.271   0.726   4.640
 2532W        W 5556   3.981   3.353   2.910
 2533W        W 5557   1.761   5.707   6.500
 2534W        W 5558   6.302   3.451   0.280
 2535W        W 5559   6.621   0.343   4.432
 2536W        W 5560   5.079   0.356   1.003
 2537W        W 5561   0.885   3.588   3.713
 2538W        W 5562   2.287   5.106   3.367
 2539W        W 5563   0.672   4.987   6.691
 2540W        W 5564   3.509   3.251   5.337
 2541W        W 5565   6.825   1.915   5.657
 2542W        W 5566   4.611   4.439   6.313
 2543W        W 5567   2.159   6.828   0.542
 2544W        W 5568   0.737   3.794   1.432
 2545W        W 5569   6.104   3.082   0.549
 2546W        W 5570   1.295   1.553   2.403
 2547W        W 5571   2.170   1.249   1.755
 2548W        W 5572   1.983   2.641   3.395
 2549W        W 5573   3.615   2.903   0.600
 2550W        W 5574   6.621   0.566   2.173
 2551W        W 5575   4.623   1.714   1.615
 2552W        W 5576   2.678   4.307   6.200
 2553W        W 5577   2.000   3.476   1.762
 2554W        W 5578   6.076   2.092   0.515
 2555W        W 5579   4.417   2.986   5.287
 2556W        W 5580   3.864   1.138   6.070
 2557W        W 5581   0.403   1.249   1.837
 2558W        W 5582   3.382   1.831   3.009
 2559W        W 5583   4.054   6.784   3.725
 2560W        W 5584   6.525   6.404   5.665
 2561W        W 5585   1.358   2.416   5.029
 2562W        W 5586   6.655   1.002   6.665
 2563W        W 5587   4.583   4.506   4.963
 2564W        W 5588   3.866   6.075   4.140
 2565W        W 5589   3.109   4.940   0.734
 2566W        W 5590   6.112   0.107   5.682
 2567W        W 5591   2.968   5.856   3.643
 2568W        W 5592   3.217   5.431   5.686
 2569W        W 5593   3.684   4.144   4.880
 2570W        W 5594   5.484   2.361   1.716
 2571W        W 5595   1.715   0.664   4.570
 2572W        W 5596   3.544   4.471   5.215
 2573W        W 5597   0.924   2.653   0.656
 2574W        W 5598   5.466   1.119   1.275
 2575W        W 5599   0.875   4.812   3.596
 2576W        W 5600   1.484   6.473   5.621
 2577W        W 5601   2.440   3.302   3.360
 2578W        W 5602   0.954   0.453   6.630
 2579W        W 5603   2.603   1.652   6.561
 2580W        W 5604   6.086   1.624   0.471
 2581W        W 5605   1.712   1.865   1.300
 2582W        W 5606   3.224   4.789   4.291
 2583W        W 5607   3.781   3.830   2.090
 2584W        W 5608   4.968   4.636   5.563
 2585W        W 5609   2.062   0.241   4.403
 2586W        W 5610   5.398   5.649   0.018
 2587W        W 5611   0.456   1.468   4.997
 2588W        W 5612   4.786   1.585   2.756
 2589W        W 5613   0.297   5.997   4.710
 2590W        W 5614   1.756   0.347   3.066
 2591W        W 5615   1.831   3.399   4.930
 2592W        W 5616   2.095   6.816   2.832
 2593W        W 5617   0.942   1.375   4.751
 2594W        W 5618   3.400   3.162   2.752
 2595W        W 5619   1.891   5.187   4.978
 2596W        W 5620   1.339   5.446   0.485
 2597W        W 5621   0.079   0.037   5.060
 2598W        W 5622   1.208   1.215   0.173
 2599W        W 5623   3.982   1.094   1.725
 2600W        W 5624   0.068   1.154   5.362
 2601W        W 5625   1.305   5.831   2.367
 2602W        W 5626   3.412   5.034   4.790
 2603W        W 5627   3.907   5.886   4.637
 2604W        W 5628   2.405   6.229   2.327
 2605W        W 5629   2.205   2.079   1.419
 2606W        W 5630   1.669   1.266   2.024
 2607W        W 5631   2.598   2.397   3.181
 2608W        W 5632   4.726   1.332   0.854
 2609W        W 5633   1.049   3.649   4.564
 2610W        W 5634   1.854   6.590   6.095
 2611W        W 5635   0.194   1.397   0.563
 2612W        W 5636   5.023   6.390   5.842
 2613W        W 5637   2.574   6.633   2.508
 2614W        W 5638   1.819   5.003   5.900
 2615W        W 5639   1.983   3.998   4.445
 2616W        W 5640   5.487   4.353   2.108
 2617W        W 5641   4.239   4.466   5.911
 2618W        W 5642   2.151   4.879   3.791
 2619W        W 5643   1.198   1.250   5.597
 2620W        W 5644   3.299   3.683   0.290
 2621W        W 5645   0.541   4.343   4.438
 2622W        W 5646   5.256   2.729   1.957
 2623W        W 5647   6.361   3.973   4.440
 2624W        W 5648   4.850   6.084   6.214
 2625W        W 5649   1.112   5.517   2.733
 2626W        W 5650   5.725   2.148   3.826
 2627W        W 5651   4.599   3.610   6.059
 2628W        W 5652   0.584   1.152   0.844
 2629W        W 5653   2.997   1.030   0.128
 2630W        W 5654   4.725   0.966   4.477
 2631W        W 5655   4.906   3.683   2.589
 2632W        W 5656   2.911   6.847   2.202
 2633W        W 5657   4.893   6.538   3.964
 2634W        W 5658   1.500   6.246   6.455
 2635W        W 5659   1.768   3.504   3.122
 2636W        W 5660   0.656   6.396   5.338
 2637W        W 5661   3.956   6.374   4.576
 2638W        W 5662   6.322   6.733   6.098
 2639W        W 5663   1.457   5.195   4.785
 2640W        W 5664   5.318   3.809   4.602
 2641W        W 5665   4.006   3.563   3.483
 2642W        W 5666   0.842   2.801   2.381
 2643W        W 5667   6.265   1.659   2.530
 2644W        W 5668   1.952   6.466   2.494
 2645W        W 5669   5.358   2.259   5.740
 2646W        W 5670   5.413   3.000   0.056
 2647W        W 5671   4.581   3.906   6.492
 2648W        W 5672   3.671   3.115   4.169
 2649W        W 5673   1.967   2.351   6.737
 2650W        W 5674   3.320   1.618   1.311
 2651W        W 5675   1.851   1.437   0.903
 2652W        W 5676   2.823   3.784   0.027
 2653W        W 5677   2.813   2.265   4.840
 2654W        W 5678   5.955   3.559   3.939
 2655W        W 5679   4.153   3.176   4.477
 2656W        W 5680   2.416   2.375   5.067
 2657W        W 5681   2.343   2.151   1.891
 2658W        W 5682   6.475   6.674   4.437
 2659W        W 5683   3.845   5.810   5.126
 2660W        W 5684   4.563   5.491   1.001
 2661W        W 5685   6.018   1.513   2.050
 2662W        W 5686   3.973   3.036   6.046
 2663W        W 5687   3.454   2.870   3.212
 2664W        W 5688   0.125   3.098   6.412
 2665W        W 5689   6.352   5.021   5.425
 2666W        W 5690   0.677   4.330   1.062
 2667W        W 5691   2.627   4.006   2.738
 2668W        W 5692   0.787   3.794   6.027
 2669W        W 5693   4.498   1.762   1.090
 2670W        W 5694   0.290   2.152   1.747
 2671W        W 5695   6.015   6.148   6.129
 2672W        W 5696   2.054   2.662   5.824
 2673W        W 5697   3.958   5.517   2.642
 2674W        W 5698   0.616   6.706   3.587
 2675W        W 5699   3.453   2.051   4.421
 2676W        W 5700   3.538   0.388   3.188
 2677W        W 5701   1.082   0.874   2.700
 2678W        W 5702   0.357   2.305   4.738
 2679W        W 5703   2.420   0.980   6.312
 2680W        W 5704   5.174   4.235   3.169
 2681W        W 5705   2.102   5.746   5.625
 2682W        W 5706   6.523   1.776   2.930
 2683W        W 5707   5.207   5.606   0.879
 2684W        W 5708   4.816   6.756   2.718
 2685W        W 5709   3.431   2.857   2.286
 2686W        W 5710   1.431   4.965   0.350
 2687W        W 5711   0.831   0.841   0.098
 2688W        W 5712   6.413   3.178   6.706
 2689W        W 5713   5.677   6.160   3.976
 2690W        W 5714   1.463   1.849   6.701
 2691W        W 5715   2.297   0.418   1.258
 2692W        W 5716   4.921   3.252   0.859
 2693W        W 5717   2.875   3.037   2.585
 2694W        W 5718   4.628   6.852   1.118
 2695W        W 5719   2.687   5.541   3.374
 2696W        W 5720   0.624   6.682   0.205
 2697W        W 5721   4.102   6.763   5.863
 2698W        W 5722   4.553   0.911   6.744
 2699W        W 5723   5.500   4.480   2.746
 2700W        W 5724   4.159   5.673   4.265
 2701W        W 5725   3.146   4.066   2.632
 2702W        W 5726   0.402   6.788   6.196
 2703W        W 5727   6.206   6.510   0.700
 2704W        W 5728   3.447   2.809   3.778
 2705W        W 5729   0.954   5.345   0.176
 2706W        W 5730   4.253   0.876   4.743
 2707W        W 5731   0.338   4.225   0.579
 2708W        W 5732   6.075   4.597   5.329
 2709W        W 5733   2.422   2.828   6.152
 2710W        W 5734   2.433   5.798   1.560
 2711W        W 5735   3.643   3.671   1.105
 2712W        W 5736   3.001   5.803   6.008
 2713W        W 5737   2.577   6.288   4.858
 2714W        W 5738   4.161   3.972   1.864
 2715W        W 5739   4.077   0.149   0.345
 2716W        W 5740   2.149   1.251   2.242
 2717W        W 5741   6.206   2.563   2.432
 2718W        W 5742   3.098   4.587   1.300
 2719W        W 5743   6.828   3.887   6.032
 2720W        W 5744   0.094   6.638   2.756
 2721W        W 5745   6.757   1.951   1.346
 2722W        W 5746   3.189   2.427   6.156
 2723W        W 5747   0.111   6.765   1.072
 2724W        W 5748   1.603   6.416   0.815
 2725W        W 5749   1.168   4.044   3.956
 2726W        W 5750   0.012   2.733   0.736
 2727W        W 5751   6.634   1.299   6.167
 2728W        W 5752   5.358   3.384   5.700
 2729W        W 5753   2.322   2.940   2.530
 2730W        W 5754   1.418   1.971   4.785
 2731W        W 5755   0.419   5.123   2.119
 2732W        W 5756   3.278   5.777   1.375
 2733W        W 5757   4.972   5.418   0.021
 2734W        W 5758   5.943   0.039   0.730
 2735W        W 5759   5.418   3.408   0.636
 2736W        W 5760   5.298   4.212   5.364
 2737W        W 5761   3.622   1.688   5.216
 2738W        W 5762   5.429   1.969   5.099
 2739W        W 5763   0.758   2.014   3.449
 2740W        W 5764   1.068   3.131   2.843
 2741W        W 5765   4.670   6.187   3.693
 2742W        W 5766   0.725   5.136   2.917
 2743W        W 5767   2.803   6.670   1.758
 2744W        W 5768   3.406   3.891   3.990
 2745W        W 5769   1.437   1.210   1.113
 2746W        W 5770   0.587   0.964   1.454
 2747W        W 5771   5.305   1.297   0.731
 2748W        W 5772   5.742   3.682   0.977
 2749W        W 5773   6.312   1.653   1.680
 2750W        W 5774   1.090   1.997   4.463
 2751W        W 5775   3.612   1.712   3.496
 2752W        W 5776   2.891   1.728   5.744
 2753W        W 5777   0.380   5.836   6.097
 2754W        W 5778   0.549   3.309   3.941
 2755W        W 5779   3.058   2.303   0.655
 2756W        W 5780   6.661   2.556   1.139
 2757W        W 5781   0.447   2.088   5.597
 2758W        W 5782   1.002   6.593   5.690
 2759W        W 5783   0.341   1.255   6.312
 2760W        W 5784   5.157   4.329   0.215
 2761W        W 5785   6.077   3.672   1.353
 2762W        W 5786   5.384   3.423   1.837
 2763W        W 5787   0.501   6.744   5.690
 2764W        W 5788   2.750   2.106   4.253
 2765W        W 5789   1.592   5.943   5.595
 2766W        W 5790   3.196   2.041   1.689
 2767W        W 5791   5.482   0.791   5.580
 2768W        W 5792   0.878   0.300   3.423
 2769W        W 5793   1.638   2.417   4.457
 2770W        W 5794   0.610   4.635   0.666
 2771W        W 5795   6.208   2.322   6.130
 2772W        W 5796   6.047   4.807   0.494
 2773W        W 5797   2.657   0.519   6.305
 2774W        W 5798   0.049   2.170   0.869
 2775W        W 5799   1.589   2.652   1.992
 2776W        W 5800   4.729   4.435   1.512
 2777W        W 5801   0.476   4.810   4.755
 2778W        W 5802   4.002   2.228   4.598
 2779W        W 5803   1.726   3.155   6.677
 2780W        W 5804   4.011   5.067   3.079
 2781W        W 5805   6.789   6.593   1.531
 2782W        W 5806   4.414   3.095   0.980
 2783W        W 5807   3.453   2.864   4.986
 2784W        W 5808   6.238   0.890   3.619
 2785W        W 5809   4.131   5.837   5.626
 2786W        W 5810   3.100   1.357   4.105
 2787W        W 5811   3.603   1.220   3.639
 2788W        W 5812   2.046   4.245   1.992
 2789W        W 5813   4.814   1.731   3.654
 2790W        W 5814   6.405   0.843   4.523
 2791W        W 5815   2.827   0.648   1.381
 2792W        W 5816   2.522   4.622   4.741
 2793W        W 5817   0.120   3.358   2.589
 2794W        W 5818   1.159   3.260   5.662
 2795W        W 5819   1.769   1.382   3.700
 2796W        W 5820   0.901   5.470   5.215
 2797W        W 5821   5.072   3.065   3.206
 2798W        W 5822   0.613   6.363   4.409
 2799W        W 5823   4.793   0.604   4.794
 2800W        W 5824   5.719   4.883   4.059
 2801W        W 5825   3.196   2.389   5.090
 2802W        W 5826   3.401   6.807   2.348
 2803W        W 5827   3.679   5.145   6.509
 2804W        W 5828   2.464   1.703   4.483
 2805W        W 5829   0.170   3.752   0.442
 2806W        W 5830   1.006   3.420   0.145
 2807W        W 5831   6.132   2.457   4.769
 2808W        W 5832   4.852   3.572   3.061
 2809W        W 5833   4.239   2.565   4.354
 2810W        W 5834   6.461   1.494   6.718
 2811W        W 5835   4.483   2.239   6.747
 2812W        W 5836   1.412   2.607   6.721
 2813W        W 5837   2.573   3.096   2.021
 2814W        W 5838   6.528   2.996   0.289
 2815W        W 5839   2.600   3.181   4.702
 2816W        W 5840   6.623   2.119   4.349
 2817W        W 5841   3.335   4.990   5.395
 2818W        W 5842   0.907   0.347   4.729
 2819W        W 5843   0.283   6.640   1.923
 2820W        W 5844   1.334   0.162   2.086
 2821W        W 5845   2.958   3.941   4.377
 2822W        W 5846   2.910   0.832   4.807
 2823W        W 5847   1.336   0.874   6.417
 2824W        W 5848   0.454   1.099   2.328
 2825W        W 5849   4.893   5.521   1.447
 2826W        W 5850   6.539   3.727   4.007
 2827W        W 5851   4.878   1.098   2.998
 2828W        W 5852   0.839   1.450   2.135
 2829W        W 5853   2.034   5.491   6.106
 2830W        W 5854   3.799   2.502   5.309
 2831W        W 5855   6.701   2.727   6.744
 2832W        W 5856   3.062   3.262   6.012
 2833W        W 5857   4.449   0.872   0.612
 2834W        W 5858   6.507   4.349   1.150
 2835W        W 5859   5.499   3.797   1.418
 2836W        W 5860   4.858   2.499   0.540
 2837W        W 5861   6.769   1.094   0.296
 2838W        W 5862   1.220   6.061   0.824
 2839W        W 5863   6.024   1.102   4.955
 2840W        W 5864   3.504   3.015   1.081
 2841W        W 5865   5.197   2.554   0.180
 2842W        W 5866   5.426   1.289   6.207
 2843W        W 5867   6.254   3.614   5.310
 2844W        W 5868   0.382   0.531   3.249
 2845W        W 5869   1.950   0.879   4.993
 2846W        W 5870   2.534   2.301   5.928
 2847W        W 5871   6.383   3.958   0.352
 2848W        W 5872   2.481   2.990   4.293
 2849W        W 5873   6.355   2.554   0.617
 2850W        W 5874   0.374   2.519   2.565
 2851W        W 5875   3.711   0.683   6.363
 2852W        W 5876   0.756   6.416   6.337
 2853W        W 5877   5.452   1.116   2.274
 2854W        W 5878   2.248   4.217   4.831
 2855W        W 5879   2.850   3.688   0.491
 2856W        W 5880   5.821   2.057   2.372
 2857W        W 5881   4.672   3.105   6.185
 2858W        W 5882   1.608   3.420   6.227
 2859W        W 5883   2.514   1.599   2.064
 2860W        W 5884   4.421   6.773   0.703
 2861W        W 5885   5.288   3.415   6.581
 2862W        W 5886   1.355   5.768   6.076
 2863W        W 5887   4.563   0.527   6.180
 2864W        W 5888   4.655   2.539   5.132
 2865W        W 5889   5.179   3.422   1.284
 2866W        W 5890   3.463   6.458   2.920
 2867W        W 5891   5.578   1.351   5.630
 2868W        W 5892   3.444   5.422   6.110
 2869W        W 5893   5.958   4.855   1.943
 2870W        W 5894   6.771   4.127   4.212
 2871W        W 5895   3.794   0.321   2.412
 2872W        W 5896   4.751   3.641   1.142
 2873W        W 5897   4.818   5.838   6.659
 2874W        W 5898   0.459   0.065   3.042
 2875W        W 5899   5.032   3.490   3.561
 2876W        W 5900   6.181   3.414   4.379
 2877W        W 5901   5.685   4.304   0.029
 2878W        W 5902   5.308   6.315   1.428
 2879W        W 5903   3.546   2.578   2.772
 2880W        W 5904   0.849   4.799   1.070
 2881W        W 5905   2.806   2.860   6.826
 2882W        W 5906   3.161   2.313   4.015
 2883W        W 5907   1.955   1.097   4.491
 2884W        W 5908   0.485   0.033   1.520
 2885W        W 5909   0.531   0.211   3.953
 2886W        W 5910   2.818   3.653   1.065
 2887W        W 5911   5.707   3.343   1.433
 2888W        W 5912   6.606   0.655   4.026
 2889W        W 5913   6.573   1.203   4.149
 2890W        W 5914   6.420   0.823   6.145
 2891W        W 5915   1.048   5.973   1.363
 2892W        W 5916   1.528   4.309   1.440
 2893W        W 5917   2.350   4.015   1.670
 2894W        W 5918   4.812   1.911   4.112
 2895W        W 5919   0.972   0.124   1.147
 2896W        W 5920   1.525   3.455   0.600
 2897W        W 5921   1.975   6.201   6.625
 2898W        W 5922   4.301   3.342   1.379
 2899W        W 5923   3.671   2.397   6.009
 2900W        W 5924   5.800   2.764   5.035
 2901W        W 5925   6.639   3.898   1.301
 2902W        W 5926   0.623   6.453   9.604
 2903W        W 5927   1.495   0.821   9.985
 2904W        W 5928   2.276   4.379   7.709
 2905W        W 5929   5.055   4.688   9.718
 2906W        W 5930   4.012   4.510  11.926
 2907W        W 5931   3.595   3.790  12.120
 2908W        W 5932   5.358   3.850   7.020
 2909W        W 5933   3.026   2.679   9.860
 2910W        W 5934   1.767   5.981  10.723
 2911W        W 5935   1.607   5.505   9.429
 2912W        W 5936   1.525   3.724   7.923
 2913W        W 5937   5.038   4.095  13.093
 2914W        W 5938   3.372   0.445   9.541
 2915W        W 5939   2.891   2.358   8.871
 2916W        W 5940   3.484   6.747  10.585
 2917W        W 5941   0.394   3.593   9.165
 2918W        W 5942   5.421   0.071   7.561
 2919W        W 5943   0.121   0.230   8.778
 2920W        W 5944   5.873   3.814   8.625
 2921W        W 5945   6.536   3.378   8.147
 2922W        W 5946   6.560   2.604   9.821
 2923W        W 5947   3.212   5.952   8.980
 2924W        W 5948   5.320   2.953   8.310
 2925W        W 5949   6.377   0.752   7.108
 2926W        W 5950   0.698   1.568  13.095
 2927W        W 5951   2.688   3.049  12.093
 2928W        W 5952   3.273   4.052   8.081
 2929W        W 5953   2.431   4.545   8.651
 2930W        W 5954   1.455   5.386  12.152
 2931W        W 5955   4.616   0.921  12.070
 2932W        W 5956   3.269   5.536  11.577
 2933W        W 5957   0.823   0.105   7.510
 2934W        W 5958   3.481   1.089  13.227
 2935W        W 5959   2.618   5.168  13.316
 2936W        W 5960   6.385   5.082   8.954
 2937W        W 5961   5.815   1.072   8.779
 2938W        W 5962   4.785   5.907  10.968
 2939W        W 5963   6.796   6.585  13.245
 2940W        W 5964   1.259   3.336  10.162
 2941W        W 5965   3.139   1.761   7.692
 2942W        W 5966   5.968   3.805  13.189
 2943W        W 5967   3.415   1.193  10.003
 2944W        W 5968   4.952   5.998   8.596
 2945W        W 5969   3.505   3.173  12.682
 2946W        W 5970   5.780   6.314  10.405
 2947W        W 5971   0.097   2.465   7.025
 2948W        W 5972   4.675   2.727   8.794
 2949W        W 5973   6.254   1.994   6.910
 2950W        W 5974   5.138   3.730  12.196
 2951W        W 5975   4.158   0.392  10.805
 2952W        W 5976   3.600   0.648  12.696
 2953W        W 5977   1.555   5.294  13.147
 2954W        W 5978   2.276   2.197  10.457
 2955W        W 5979   5.420   6.654  10.767
 2956W        W 5980   0.722   2.399   8.274
 2957W        W 5981   6.709   5.673  12.957
 2958W        W 5982   0.086   5.758   7.057
 2959W        W 5983   1.664   0.521  12.337
 2960W        W 5984   0.877   2.100  12.756
 2961W        W 5985   1.461   4.768  13.181
 2962W        W 5986   4.388   5.306  11.665
 2963W        W 5987   4.724   1.452  12.115
 2964W        W 5988   3.520   4.799   7.994
 2965W        W 5989   3.430   2.494   8.783
 2966W        W 5990   2.218   3.970  10.835
 2967W        W 5991   4.689   3.442  12.251
 2968W        W 5992   2.969   3.123   7.904
 2969W        W 5993   5.664   0.471   7.441
 2970W        W 5994   3.033   6.480  10.038
 2971W        W 5995   2.770   5.603  12.462
 2972W        W 5996   5.782   3.639   9.662
 2973W        W 5997   1.123   1.975  13.162
 2974W        W 5998   3.659   3.388  13.127
 2975W        W 5999   6.372   6.047   7.523
 2976W        W 6000   5.871   5.269   7.198
 2977W        W 6001   6.746   6.308   8.811
 2978W        W 6002   1.691   6.685   8.611
 2979W        W 6003   6.416   3.197  10.829
 2980W        W 6004   0.756   5.712  13.587
 2981W        W 6005   4.335   0.636   8.429
 2982W        W 6006   1.251   1.355   7.534
 2983W        W 6007   0.181   0.529  10.628
 2984W        W 6008   2.114   6.753  12.550
 2985W        W 6009   5.643   0.026   7.100
 2986W        W 6010   4.596   2.487  10.672
 2987W        W 6011   5.108   6.494  11.710
 2988W        W 6012   6.724   3.707  11.868
 2989W        W 6013   3.634   2.447  11.003
 2990W        W 6014   0.259   0.398  11.319
 2991W        W 6015   3.829   2.971   8.843
 2992W        W 6016   5.704   2.332  12.191
 2993W        W 6017   2.297   3.616   8.169
 2994W        W 6018   3.961   4.264  12.391
 2995W        W 6019   2.743   4.463   9.781
 2996W        W 6020   1.660   1.930   7.567
 2997W        W 6021   2.402   3.083   7.044
 2998W        W 6022   1.381   6.332   7.230
 2999W        W 6023   0.377   3.967  12.578
 3000W        W 6024   1.782   3.863  13.340
 3001W        W 6025   1.224   0.608  11.265
 3002W        W 6026   3.685   5.069   9.464
 3003W        W 6027   1.426   4.625   9.503
 3004W        W 6028   1.347   0.060  10.082
 3005W        W 6029   2.972   1.640   6.956
 3006W        W 6030   0.187   6.409   7.117
 3007W        W 6031   1.794   6.027  12.931
 3008W        W 6032   3.587   0.662   7.541
 3009W        W 6033   1.996   0.566   9.512
 3010W        W 6034   3.672   3.356   7.319
 3011W        W 6035   4.610   1.902  12.364
 3012W        W 6036   2.715   5.057   7.229
 3013W        W 6037   4.727   4.081   9.741
 3014W        W 6038   2.586   6.748   7.087
 3015W        W 6039   0.432   4.714   8.192
 3016W        W 6040   4.010   2.783   7.799
 3017W        W 6041   1.910   2.466   9.332
 3018W        W 6042   4.400   5.658   9.676
 3019W        W 6043   1.615   2.376  13.209
 3020W        W 6044   0.212   1.630  12.901
 3021W        W 6045   2.707   4.346   9.190
 3022W        W 6046   4.965   5.248  10.387
 3023W        W 6047   6.341   3.685  13.478
 3024W        W 6048   1.675   4.349  11.454
 3025W        W 6049   2.239   1.523  10.615
 3026W        W 6050   6.399   2.797  10.435
 3027W        W 6051   6.441   3.576   7.670
 3028W        W 6052   6.818   5.130  13.090
 3029W        W 6053   5.967   3.855   6.965
 3030W        W 6054   5.047   0.493   8.718
 3031W        W 6055   3.142   0.401   7.659
 3032W        W 6056   3.703   6.616  13.612
 3033W        W 6057   5.385   5.174   8.071
 3034W        W 6058   2.603   5.439  11.080
 3035W        W 6059   5.959   1.527  11.530
 3036W        W 6060   5.704   3.109   8.874
 3037W        W 6061   2.787   1.298  11.504
 3038W        W 6062   4.602   5.904   7.479
 3039W        W 6063   3.607   4.596   9.231
 3040W        W 6064   6.828   0.400   7.584
 3041W        W 6065   0.805   3.617   9.579
 3042W        W 6066   4.206   0.084  12.162
 3043W        W 6067   1.639   4.307   7.799
 3044W        W 6068   4.021   0.958   7.261
 3045W        W 6069   6.608   0.300   7.123
 3046W        W 6070   0.855   5.170   8.196
 3047W        W 6071   2.629   1.826   8.477
 3048W        W 6072   3.845   0.296  11.935
 3049W        W 6073   4.695   2.262  13.127
 3050W        W 6074   6.024   0.472   9.642
 3051W        W 6075   6.831   5.095   8.746
 3052W        W 6076   6.498   3.019   7.741
 3053W        W 6077   1.567   5.632  10.353
 3054W        W 6078   4.311   0.988  13.052
 3055W        W 6079   5.403   4.414  11.487
 3056W        W 6080   2.474   0.860   9.400
 3057W        W 6081   4.393   5.052  10.748
 3058W        W 6082   4.659   2.651   6.976
 3059W        W 6083   6.323   5.837   9.643
 3060W        W 6084   3.137   4.186   7.114
 3061W        W 6085   3.725   4.390  10.079
 3062W        W 6086   6.009   2.378   8.799
 3063W        W 6087   0.344   5.523  11.947
 3064W        W 6088   5.251   6.513   9.749
 3065W        W 6089   0.479   5.491   9.484
 3066W        W 6090   3.561   6.067   8.573
 3067W        W 6091   1.563   3.319   9.200
 3068W        W 6092   2.126   3.860   9.546
 3069W        W 6093   1.772   0.220   7.007
 3070W        W 6094   1.203   6.442   8.606
 3071W        W 6095   2.416   4.609  13.336
 3072W        W 6096   3.115   4.526  12.424
 3073W        W 6097   4.459   6.380  12.829
 3074W        W 6098   5.725   3.015  12.863
 3075W        W 6099   1.625   5.282   6.884
 3076W        W 6100   1.096   2.511   8.886
 3077W        W 6101   6.030   0.714  10.972
 3078W        W 6102   0.260   3.389  12.183
 3079W        W 6103   2.281   5.042   6.911
 3080W        W 6104   1.265   1.050   9.145
 3081W        W 6105   3.667   4.200   9.494
 3082W        W 6106   5.386   5.108  10.577
 3083W        W 6107   1.043   5.713  10.292
 3084W        W 6108   3.932   2.834  10.742
 3085W        W 6109   5.369   0.872   7.148
 3086W        W 6110   2.799   4.083  10.693
 3087W        W 6111   6.657   4.056  13.355
 3088W        W 6112   1.718   3.025   7.529
 3089W        W 6113   1.603   2.247   7.102
 3090W        W 6114   0.288   3.851  11.445
 3091W        W 6115   0.822   3.805  13.427
 3092W        W 6116   5.086   5.845  11.517
 3093W        W 6117   3.298   2.833  11.128
 3094W        W 6118   2.879   2.756  10.754
 3095W        W 6119   4.890   0.589  10.504
 3096W        W 6120   6.793   3.811  12.328
 3097W        W 6121   6.275   6.496   8.331
 3098W        W 6122   6.532   4.734  10.070
 3099W        W 6123   6.413   0.114   8.061
 3100W        W 6124   1.718   4.138   6.925
 3101W        W 6125   1.839   1.570  11.561
 3102W        W 6126   6.027   2.496  10.000
 3103W        W 6127   2.947   4.722  13.131
 3104W        W 6128   3.437   0.112   7.011
 3105W        W 6129   4.048   3.825   9.477
 3106W        W 6130   2.669   3.494   9.184
 3107W        W 6131   6.490   1.486   8.106
 3108W        W 6132   4.492   1.300  11.730
 3109W        W 6133   1.954   2.646   8.502
 3110W        W 6134   5.688   0.258   9.265
 3111W        W 6135   0.470   2.876   7.414
 3112W        W 6136   5.261   1.349   9.562
 3113W        W 6137   2.868   0.734  10.356
 3114W        W 6138   2.398   3.151   7.909
 3115W        W 6139   4.306   5.957  10.771
 3116W        W 6140   0.097   5.527   8.243
 3117W        W 6141   4.535   3.317  10.156
 3118W        W 6142   0.071   3.639   7.867
 3119W        W 6143   3.315   2.030   7.174
 3120W        W 6144   2.339   6.722  11.654
 3121W        W 6145   4.559   0.044   8.643
 3122W        W 6146   5.581   1.883   9.726
 3123W        W 6147   3.861   6.618   9.308
 3124W        W 6148   5.142   0.216  13.609
 3125W        W 6149   6.617   2.018   9.285
 3126W        W 6150   1.811   5.130  10.362
 3127W        W 6151   6.705   3.602  11.405
 3128W        W 6152   5.087   4.547  11.905
 3129W        W 6153   4.372   5.280  10.243
 3130W        W 6154   0.852   1.797  13.537
 3131W        W 6155   6.413   0.094   7.533
 3132W        W 6156   6.446   4.695   7.069
 3133W        W 6157   0.550   5.584   7.337
 3134W        W 6158   2.539   1.218  13.666
 3135W        W 6159   4.355   3.617   9.023
 3136W        W 6160   0.412   2.566  10.603
 3137W        W 6161   3.761   1.346   8.135
 3138W        W 6162   6.247   5.980   8.621
 3139W        W 6163   1.153   1.644  12.796
 3140W        W 6164   0.088   5.304   7.466
 3141W        W 6165   3.809   1.285   9.688
 3142W        W 6166   2.182   6.373  10.513
 3143W        W 6167   5.240   3.957  10.447
 3144W        W 6168   2.952   5.398  10.711
 3145W        W 6169   6.009   5.208  10.669
 3146W        W 6170   6.584   0.592   8.009
 3147W        W 6171   3.062   0.772  13.398
 3148W        W 6172   4.981   1.063   8.035
 3149W        W 6173   4.051   4.744   9.535
 3150W        W 6174   5.542   4.306   8.491
 3151W        W 6175   1.623   4.790  13.681
 3152W        W 6176   4.499   2.277  11.562
 3153W        W 6177   3.781   4.942  12.049
 3154W        W 6178   3.132   3.273  13.325
 3155W        W 6179   6.531   6.432   9.405
 3156W        W 6180   1.906   5.372  11.379
 3157W        W 6181   2.467   0.229   8.616
 3158W        W 6182   6.629   6.001  10.409
 3159W        W 6183   1.487   0.977  11.120
 3160W        W 6184   4.292   1.817   7.430
 3161W        W 6185   6.230   2.867  12.850
 3162W        W 6186   1.766   5.805   9.818
 3163W        W 6187   4.140   4.677  11.004
 3164W        W 6188   3.715   4.305   8.251
 3165W        W 6189   2.065   2.754   8.966
 3166W        W 6190   4.412   0.937  10.196
 3167W        W 6191   1.217   2.215   9.968
 3168W        W 6192   0.220   2.079   9.152
 3169W        W 6193   0.727   4.505   9.000
 3170W        W 6194   0.196   0.681   8.632
 3171W        W 6195   4.435   0.434  10.398
 3172W        W 6196   3.466   3.436   8.716
 3173W        W 6197   0.574   1.785   9.342
 3174W        W 6198   6.206   4.837  11.045
 3175W        W 6199   1.764   6.629  10.031
 3176W        W 6200   0.945   4.764  13.023
 3177W        W 6201   4.249   4.328   8.455
 3178W        W 6202   2.219   3.722  10.020
 3179W        W 6203   5.515   6.390  12.661
 3180W        W 6204   2.596   1.706  10.338
 3181W        W 6205   3.035   0.005   7.380
 3182W        W 6206   6.529   1.339   7.608
 3183W        W 6207   5.413   2.168  11.124
 3184W        W 6208   3.402   6.792  12.005
 3185W        W 6209   4.796   6.830   9.070
 3186W        W 6210   2.404   4.698   8.135
 3187W        W 6211   5.772   5.814  12.734
 3188W        W 6212   2.305   2.589   8.134
 3189W        W 6213   5.261   2.521  10.369
 3190W        W 6214   1.052   4.049   9.610
 3191W        W 6215   4.458   3.623  10.595
 3192W        W 6216   3.629   3.485  10.672
 3193W        W 6217   4.098   3.967  12.051
 3194W        W 6218   6.199   4.705   8.322
 3195W        W 6219   6.601   6.448  10.783
 3196W        W 6220   5.734   3.266  11.554
 3197W        W 6221   6.271   1.551  11.940
 3198W        W 6222   3.810   2.095   8.861
 3199W        W 6223   1.695   1.918  11.216
 3200W        W 6224   2.191   5.161  11.036
 3201W        W 6225   4.991   6.083  10.060
 3202W        W 6226   2.153   4.505  11.224
 3203W        W 6227   3.139   5.746  11.121
 3204W        W 6228   2.893   1.105   9.694
 3205W        W 6229   0.826   1.222  10.193
 3206W        W 6230   5.424   3.600   9.250
 3207W        W 6231   2.049   1.670   7.278
 3208W        W 6232   4.102   4.363   9.193
 3209W        W 6233   3.031   2.197  12.539
 3210W        W 6234   1.546   1.747  10.202
 3211W        W 6235   1.291   0.610   6.905
 3212W        W 6236   3.547   1.517  11.381
 3213W        W 6237   4.912   2.532   8.352
 3214W        W 6238   5.516   2.581   8.062
 3215W        W 6239   2.384   2.507  10.887
 3216W        W 6240   0.736   2.846   9.884
 3217W        W 6241   5.916   0.721  11.437
 3218W        W 6242   6.410   4.172  11.979
 3219W        W 6243   3.062   6.072   9.540
 3220W        W 6244   5.860   5.704  10.357
 3221W        W 6245   0.105   1.060   7.797
 3222W        W 6246   2.010   5.458   7.678
 3223W        W 6247   5.636   3.317  10.010
 3224W        W 6248   1.283   2.088  10.434
 3225W        W 6249   3.712   2.625   7.033
 3226W        W 6250   3.237   0.312   8.171
 3227W        W 6251   1.102   0.072   8.489
 3228W        W 6252   4.758   2.111   8.160
 3229W        W 6253   6.661   3.031   8.975
 3230W        W 6254   5.157   1.885   9.399
 3231W        W 6255   3.701   5.214  12.499
 3232W        W 6256   0.916   1.594  10.536
 3233W        W 6257   1.841   2.837   7.985
 3234W        W 6258   6.550   2.402   8.955
 3235W        W 6259   1.917   4.899  11.437
 3236W        W 6260   6.140   0.561   8.769
 3237W        W 6261   5.580   6.491  13.642
 3238W        W 6262   2.810   0.489   7.234
 3239W        W 6263   1.248   5.841  12.075
 3240W        W 6264   2.092   2.191   7.251
 3241W        W 6265   5.338   6.105   9.529
 3242W        W 6266   5.891   0.874   7.045
 3243W        W 6267   5.085   1.960  11.465
 3244W        W 6268   4.559   3.608   7.035
 3245W        W 6269   3.895   6.135  10.084
 3246W        W 6270   2.793   2.228  10.588
 3247W        W 6271   0.238   5.973  10.199
 3248W        W 6272   4.244   6.487   6.917
 3249W        W 6273   6.110   1.654  12.398
 3250W        W 6274   2.617   1.074   8.969
 3251W        W 6275   5.292   5.974  11.031
 3252W        W 6276   0.143   6.470  12.312
 3253W        W 6277   6.776   4.170  11.622
 3254W        W 6278   0.384   5.144  10.494
 3255W        W 6279   3.357   5.428   7.828
 3256W        W 6280   4.393   3.380  11.705
 3257W        W 6281   3.941   5.830   8.857
 3258W        W 6282   0.802   1.981   7.228
 3259W        W 6283   6.050   1.895  10.132
 3260W        W 6284   1.940   3.367   7.838
 3261W        W 6285   5.432   1.233  13.596
 3262W        W 6286   1.250   0.073  12.235
 3263W        W 6287   1.546   0.911  10.618
 3264W        W 6288   2.186   2.539   9.743
 3265W        W 6289   0.011   6.138   7.540
 3266W        W 6290   4.854   5.355   7.465
 3267W        W 6291   3.725   3.813   6.978
 3268W        W 6292   1.197   6.209  10.603
 3269W        W 6293   4.551   5.555  10.645
 3270W        W 6294   4.151   2.124  11.926
 3271W        W 6295   6.413   4.471  11.359
 3272W        W 6296   1.455   5.590   7.798
 3273W        W 6297   5.723   4.003  10.772
 3274W        W 6298   3.708   2.636  11.451
 3275W        W 6299   5.444   6.072  10.149
 3276W        W 6300   1.961   1.540  11.027
 3277W        W 6301   0.457   4.532  10.373
 3278W        W 6302   3.009   3.572   9.554
 3279W        W 6303   6.822   3.826   8.989
 3280W        W 6304   4.509   2.925  10.982
 3281W        W 6305   0.316   6.077   8.708
 3282W        W 6306   1.946   6.300  12.392
 3283W        W 6307   4.633   3.501   8.619
 3284W        W 6308   3.671   0.022   9.710
 3285W        W 6309   3.565   6.726   8.032
 3286W        W 6310   2.621   3.254  13.409
 3287W        W 6311   4.504   4.636   9.724
 3288W        W 6312   3.434   2.168   9.238
 3289W        W 6313   0.863   4.086  11.628
 3290W        W 6314   1.023   0.296  10.967
 3291W        W 6315   5.995   3.657   7.428
 3292W        W 6316   2.006   5.037  13.266
 3293W        W 6317   1.743   0.016  12.275
 3294W        W 6318   1.600   4.780   9.000
 3295W        W 6319   2.525   3.706  10.472
 3296W        W 6320   2.426   0.896  12.058
 3297W        W 6321   6.560   5.230  11.909
 3298W        W 6322   0.205   4.938  13.475
 3299W        W 6323   0.843   1.297  12.119
 3300W        W 6324   0.758   4.775   8.611
 3301W        W 6325   0.420   1.776   8.841
 3302W        W 6326   2.114   0.194  10.690
 3303W        W 6327   1.858   5.470  10.758
 3304W        W 6328   5.242   3.337   9.641
 3305W        W 6329   4.966   5.874  12.654
 3306W        W 6330   2.733   6.209  12.545
 3307W        W 6331   2.369   0.829  11.437
 3308W        W 6332   5.549   4.627  12.408
 3309W        W 6333   1.826   4.413  13.348
 3310W        W 6334   1.786   0.047  13.324
 3311W        W 6335   1.634   6.216   9.684
 3312W        W 6336   5.046   2.880  11.201
 3313W        W 6337   6.364   4.596  10.518
 3314W        W 6338   6.299   2.118   8.476
 3315W        W 6339   0.158   1.359   9.924
 3316W        W 6340   4.926   0.456  11.205
 3317W        W 6341   1.284   2.810  11.605
 3318W        W 6342   4.093   6.536   9.828
 3319W        W 6343   1.450   4.675  11.789
 3320W        W 6344   4.219   1.590  11.942
 3321W        W 6345   0.363   5.119   8.415
 3322W        W 6346   1.710   4.218  12.909
 3323W        W 6347   5.316   0.374  10.292
 3324W        W 6348   5.146   5.142   8.530
 3325W        W 6349   3.241   5.758  13.315
 3326W        W 6350   5.873   6.448  11.269
 3327W        W 6351   5.566   2.284  11.590
 3328W        W 6352   2.958   5.961  10.016
 3329W        W 6353   6.226   2.562   8.305
 3330W        W 6354   0.355   3.600  13.604
 3331W        W 6355   4.969   3.100   8.671
 3332W        W 6356   5.388   5.543  10.351
 3333W        W 6357   5.225   6.197  10.567
 3334W        W 6358   2.482   4.873  12.914
 3335W        W 6359   0.771   0.915  13.315
 3336W        W 6360   5.834   6.019  13.467
 3337W        W 6361   2.190   2.894   7.520
 3338W        W 6362   6.142   0.256  11.321
 3339W        W 6363   5.837   5.313  11.125
 3340W        W 6364   5.905   6.114   7.499
 3341W        W 6365   4.796   1.681   7.352
 3342W        W 6366   4.203   5.246   8.193
 3343W        W 6367   0.370   3.641  10.263
 3344W        W 6368   3.602   0.293   8.484
 3345W        W 6369   2.390   2.413   7.644
 3346W        W 6370   2.568   6.616  12.791
 3347W        W 6371   1.584   4.103   8.811
 3348W        W 6372   1.517   0.207  11.324
 3349W        W 6373   5.866   0.506  10.146
 3350W        W 6374   1.453   3.874  11.280
 3351W        W 6375   5.658   4.577  11.907
 3352W        W 6376   4.340   1.649  10.959
 3353W        W 6377   0.236   4.204  10.026
 3354W        W 6378   0.407   5.474  10.915
 3355W        W 6379   4.507   1.824   9.984
 3356W        W 6380   2.726   5.846  11.953
 3357W        W 6381   5.031   3.766   8.473
 3358W        W 6382   5.143   0.736  13.481
 3359W        W 6383   1.574   0.820   8.344
 3360W        W 6384   1.417   6.411   9.166
 3361W        W 6385   3.301   5.097   9.116
 3362W        W 6386   1.600   3.613   6.957
 3363W        W 6387   6.609   3.214  12.999
 3364W        W 6388   5.703   5.032   7.657
 3365W        W 6389   0.445   3.323   7.709
 3366W        W 6390   0.116   3.465  12.716
 3367W        W 6391   2.057   3.025   9.845
 3368W        W 6392   5.232   3.772  10.894
 3369W        W 6393   0.437   4.468  12.370
 3370W        W 6394   3.181   5.181  13.337
 3371W        W 6395   5.829   1.596  12.826
 3372W        W 6396   2.457   3.381   7.504
 3373W        W 6397   1.715   1.748  12.578
 3374W        W 6398   4.816   0.388   8.262
 3375W        W 6399   5.279   2.768  12.564
 3376W        W 6400   5.842   5.039  12.141
 3377W        W 6401   1.278   1.810  12.313
 3378W        W 6402   5.020   5.830   7.198
 3379W        W 6403   0.795   0.241  12.406
 3380W        W 6404   5.825   1.750   6.934
 3381W        W 6405   2.296   5.129   9.413
 3382W        W 6406   2.726   3.351   8.284
 3383W        W 6407   3.474   0.770  13.660
 3384W        W 6408   4.174   6.265   7.426
 3385W        W 6409   0.605   3.548  11.650
 3386W        W 6410   0.836   3.833  10.107
 3387W        W 6411   5.668   5.620  13.233
 3388W        W 6412   4.699   2.619   9.308
 3389W        W 6413   2.482   4.638  10.236
 3390W        W 6414   2.048   4.659  11.842
 3391W        W 6415   3.844   5.787  10.502
 3392W        W 6416   6.822   4.602   9.607
 3393W        W 6417   2.408   5.302  12.659
 3394W        W 6418   4.136   5.971   7.875
 3395W        W 6419   2.146   6.762  13.702
 3396W        W 6420   1.371   4.439   7.140
 3397W        W 6421   1.243   0.585   8.666
 3398W        W 6422   5.492   1.692   8.067
 3399W        W 6423   5.239   3.809   7.769
 3400W        W 6424   6.708   1.960   8.806
 3401W        W 6425   4.849   6.323  13.676
 3402W        W 6426   6.419   1.828   7.650
 3403W        W 6427   5.594   4.629  10.038
 3404W        W 6428   1.219   6.261  12.903
 3405W        W 6429   6.554   6.098  12.084
 3406W        W 6430   3.278   2.706  13.568
 3407W        W 6431   3.804   1.712   9.370
 3408W        W 6432   4.763   4.437   7.387
 3409W        W 6433   0.324   6.221  13.354
 3410W        W 6434   1.707   5.074   7.713
 3411W        W 6435   3.909   3.780  12.539
 3412W        W 6436   5.620   5.100  12.616
 3413W        W 6437   6.101   5.997   9.131
 3414W        W 6438   6.535   5.034   7.420
 3415W        W 6439   3.671   5.233   8.199
 3416W        W 6440   4.132   2.672  13.609
 3417W        W 6441   4.407   5.850  10.235
 3418W        W 6442   0.575   1.731  11.425
 3419W        W 6443   1.953   0.401   7.575
 3420W        W 6444   2.776   0.226  13.561
 3421W        W 6445   0.612   2.963  10.337
 3422W        W 6446   2.181   4.101  13.171
 3423W        W 6447   4.704   4.044   8.858
 3424W        W 6448   0.208   0.070   7.194
 3425W        W 6449   2.414   3.947   9.054
 3426W        W 6450   6.069   1.400  10.272
 3427W        W 6451   5.076   5.492  12.374
 3428W        W 6452   2.921   5.049  11.522
 3429W        W 6453   6.644   6.542  11.826
 3430W        W 6454   0.423   2.836   6.933
 3431W        W 6455   5.593   1.649   9.312
 3432W        W 6456   1.368   3.728  10.512
 3433W        W 6457   2.702   5.432   7.568
 3434W        W 6458   2.889   2.592  12.225
 3435W        W 6459   3.331   4.399   7.753
 3436W        W 6460   3.956   5.257   8.586
 3437W        W 6461   3.079   2.972  10.325
 3438W        W 6462   6.022   4.229   8.217
 3439W        W 6463   3.501   4.740   9.808
 3440W        W 6464   0.416   6.598   7.515
 3441W        W 6465   2.754   5.059  10.359
 3442W        W 6466   2.159   6.123   9.622
 3443W        W 6467   6.183   5.274   7.694
 3444W        W 6468   1.889   3.821   9.128
 3445W        W 6469   6.683   2.967   8.418
 3446W        W 6470   5.790   1.832   8.584
 3447W        W 6471   1.432   6.686   9.658
 3448W        W 6472   4.834   1.512  11.489
 3449W        W 6473   5.081   3.533  12.967
 3450W        W 6474   0.517   4.340  11.878
 3451W        W 6475   6.455   2.379  12.561
 3452W        W 6476   3.949   2.955  12.307
 3453W        W 6477   1.676   5.637   8.873
 3454W        W 6478   1.486   3.428  11.455
 3455W        W 6479   5.498   5.926   9.106
 3456W        W 6480   2.339   0.229   9.308
 3457W        W 6481   1.852   2.845  13.134
 3458W        W 6482   4.712   4.776  10.478
 3459W        W 6483   4.727   0.889   8.531
 3460W        W 6484   0.151   1.448   9.119
 3461W        W 6485   0.623   3.368  12.613
 3462W        W 6486   0.900   4.599   9.513
 3463W        W 6487   6.769   0.611  11.701
 3464W        W 6488   3.358   1.107  12.727
 3465W        W 6489   3.548   2.062  13.276
 3466W        W 6490   0.588   5.654  10.442
 3467W        W 6491   4.877   2.667  12.895
 3468W        W 6492   1.888   2.483   7.593
 3469W        W 6493   6.149   1.310  13.132
 3470W        W 6494   3.890   6.297   8.924
 3471W        W 6495   1.942   4.372  10.730
 3472W        W 6496   1.207   2.254   7.431
 3473W        W 6497   5.913   5.289  12.951
 3474W        W 6498   4.393   4.509  12.302
 3475W        W 6499   0.480   1.628  10.878
 3476W        W 6500   6.350   5.911  12.655
 3477W        W 6501   2.840   0.361   9.517
 3478W        W 6502   4.054   5.362  12.140
 3479W        W 6503   3.737   2.781   8.328
 3480W        W 6504   6.576   2.179   7.264
 3481W        W 6505   0.524   0.826  12.890
 3482W        W 6506   1.542   3.734  12.125
 3483W        W 6507   5.001   1.351   8.631
 3484W        W 6508   5.716   1.106  10.447
 3485W        W 6509   0.877   5.810  12.865
 3486W        W 6510   1.459   6.216   8.151
 3487W        W 6511   2.428   2.023   6.885
 3488W        W 6512   6.230   5.733  13.154
 3489W        W 6513   5.190   4.996   7.621
 3490W        W 6514   0.209   2.039   7.285
 3491W        W 6515   0.967   4.602  11.698
 3492W        W 6516   5.611   5.302   8.576
 3493W        W 6517   3.916   1.606  13.453
 3494W        W 6518   4.381   2.686   7.510
 3495W        W 6519   3.380   1.290  13.688
 3496W        W 6520   0.949   2.728  11.988
 3497W        W 6521   3.768   2.187  13.697
 3498W        W 6522   4.392   6.161  13.296
 3499W        W 6523   1.956   5.676   7.011
 3500W        W 6524   2.640   6.322   9.755
 3501W        W 6525   1.299   5.625  13.484
 3502W        W 6526   4.740   4.427  10.135
 3503W        W 6527   0.393   4.724   9.304
 3504W        W 6528   0.220   5.535   8.730
 3505W        W 6529   6.185   5.594  11.804
 3506W        W 6530   5.646   5.800  11.873
 3507W        W 6531   0.713   2.263  13.288
 3508W        W 6532   1.593   6.105   8.739
 3509W        W 6533   2.709   5.082   9.882
 3510W        W 6534   1.560   0.300   8.462
 3511W        W 6535   2.931   4.536  10.514
 3512W        W 6536   1.135   5.181   8.663
 3513W        W 6537   1.243   4.558   8.678
 3514W        W 6538   3.827   5.701   8.323
 3515W        W 6539   4.021   4.955  11.624
 3516W        W 6540   6.609   5.539   8.710
 3517W        W 6541   0.813   6.362  11.692
 3518W        W 6542   4.695   0.422   7.535
 3519W        W 6543   0.101   2.898  10.909
 3520W        W 6544   5.962   6.782  13.530
 3521W        W 6545   0.713   1.173  10.717
 3522W        W 6546   5.588   0.972   9.643
 3523W        W 6547   2.495   3.074  12.601
 3524W        W 6548   5.841   2.514  11.197
 3525W        W 6549   2.909   3.910   8.889
 3526W        W 6550   4.405   1.202  11.080
 3527W        W 6551   6.703   4.618  11.787
 3528W        W 6552   2.390   5.121  11.515
 3529W        W 6553   1.939   3.720   7.483
 3530W        W 6554   3.737   0.269  13.458
 3531W        W 6555   2.736   1.065   7.885
 3532W        W 6556   5.470   2.793  11.495
 3533W        W 6557   3.412   0.818  10.297
 3534W        W 6558   1.030   3.538   7.936
 3535W        W 6559   6.563   1.731  10.361
 3536W        W 6560   1.182   3.122   7.517
 3537W        W 6561   5.302   1.262  10.651
 3538W        W 6562   0.821   2.055   8.650
 3539W        W 6563   1.727   2.383   8.084
 3540W        W 6564   2.371   5.169   8.113
 3541W        W 6565   6.764   6.781  12.748
 3542W        W 6566   4.347   2.121  11.093
 3543W        W 6567   0.217   6.023  10.768
 3544W        W 6568   4.427   4.840  13.430
 3545W        W 6569   0.888   2.899   8.487
 3546W        W 6570   0.472   4.340  12.882
 3547W        W 6571   2.382   5.721   7.890
 3548W        W 6572   2.178   5.879   8.856
 3549W        W 6573   2.003   3.738  10.447
 3550W        W 6574   6.847   4.460  10.437
 3551W        W 6575   5.098   2.576  13.392
 3552W        W 6576   2.656   4.980  10.833
 3553W        W 6577   3.171   5.265  11.160
 3554W        W 6578   5.770   2.805   8.463
 3555W        W 6579   2.173   0.615   8.983
 3556W        W 6580   4.478   5.515   7.085
 3557W        W 6581   2.722   1.748  11.762
 3558W        W 6582   0.904   1.520  11.083
 3559W        W 6583   0.388   2.100  12.916
 3560W        W 6584   1.356   4.164  13.381
 3561W        W 6585   4.895   6.788   7.555
 3562W        W 6586   4.966   3.529  11.748
 3563W        W 6587   0.773   1.735  12.428
 3564W        W 6588   1.501   2.878   8.387
 3565W        W 6589   6.466   4.634  12.820
 3566W        W 6590   2.537   1.580   7.123
 3567W        W 6591   5.932   3.145  10.496
 3568W        W 6592   4.144   3.919  11.547
 3569W        W 6593   6.619   5.404   7.810
 3570W        W 6594   5.305   0.931   8.632
 3571W        W 6595   5.143   4.725  10.301
 3572W        W 6596   6.388   1.885  11.582
 3573W        W 6597   5.017   0.044  11.981
 3574W        W 6598   0.704   6.151  10.708
 3575W        W 6599   3.489   4.675  13.159
 3576W        W 6600   3.344   3.171   6.880
 3577W        W 6601   0.419   4.571   7.046
 3578W        W 6602   5.146   3.218  12.179
 3579W        W 6603   2.342   6.778   8.950
 3580W        W 6604   5.635   0.365  12.668
 3581W        W 6605   1.183   3.537  10.946
 3582W        W 6606   0.438   0.559   9.094
 3583W        W 6607   2.379   0.547  10.385
 3584W        W 6608   0.475   2.159   6.867
 3585W        W 6609   4.404   0.538   7.081
 3586W        W 6610   1.660   4.894  12.263
 3587W        W 6611   5.116   4.201  11.150
 3588W        W 6612   3.646   2.148  11.801
 3589W        W 6613   4.491   5.024   7.138
 3590W        W 6614   0.459   0.230   7.795
 3591W        W 6615   6.658   2.047  10.696
 3592W        W 6616   5.627   5.282   9.074
 3593W        W 6617   6.241   4.828  11.764
 3594W        W 6618   3.604   1.561  13.033
 3595W        W 6619   3.223   3.460   8.235
 3596W        W 6620   4.421   4.786   8.142
 3597W        W 6621   0.824   1.487   8.010
 3598W        W 6622   4.831   6.525  10.158
 3599W        W 6623   0.477   4.237   9.513
 3600W        W 6624   1.107   3.352   8.469
 3601W        W 6625   4.948   1.060  10.386
 3602W        W 6626   1.015   2.885   8.007
 3603W        W 6627   1.766   0.516  13.470
 3604W        W 6628   4.748   4.016  10.863
 3605W        W 6629   2.679   0.214  12.587
 3606W        W 6630   4.408   6.488   9.326
 3607W        W 6631   4.754   3.241  11.386
 3608W        W 6632   5.570   6.723  11.708
 3609W        W 6633   1.179   2.736  10.085
 3610W        W 6634   0.668   2.917  12.396
 3611W        W 6635   4.992   1.136  11.730
 3612W        W 6636   1.185   4.986  12.080
 3613W        W 6637   2.395   5.399  10.589
 3614W        W 6638   4.261   2.370  12.331
 3615W        W 6639   5.106   1.748  13.322
 3616W        W 6640   3.332   5.688  10.214
 3617W        W 6641   3.836   4.722  13.678
 3618W        W 6642   4.941   3.182  12.662
 3619W        W 6643   6.263   0.214   9.175
 3620W        W 6644   2.055   0.701   7.137
 3621W        W 6645   3.025   1.513   8.604
 3622W        W 6646   5.068   6.804   8.447
 3623W        W 6647   4.302   5.662  13.456
 3624W        W 6648   1.057   0.501   7.313
 3625W        W 6649   5.180   2.263  13.026
 3626W        W 6650   2.440   4.605   7.216
 3627W        W 6651   6.232   0.949   9.581
 3628W        W 6652   2.187   5.718  11.063
 3629W        W 6653   6.554   4.172  10.106
 3630W        W 6654   6.271   6.447   8.967
 3631W        W 6655   1.142   4.821   9.111
 3632W        W 6656   2.970   1.724  11.295
 3633W        W 6657   4.603   5.316  11.158
 3634W        W 6658   4.115   0.530   7.526
 3635W        W 6659   4.288   4.505   6.917
 3636W        W 6660   3.946   0.382  11.399
 3637W        W 6661   5.941   5.039   9.326
 3638W        W 6662   4.154   5.238  13.142
 3639W        W 6663   4.140   4.282   9.844
 3640W        W 6664   1.749   1.465   9.443
 3641W        W 6665   3.216   3.276   9.174
 3642W        W 6666   2.747   0.136   8.144
 3643W        W 6667   2.352   5.472  12.105
 3644W        W 6668   3.877   4.271   7.198
 3645W        W 6669   6.329   5.235  13.211
 3646W        W 6670   1.490   4.725  10.385
 3647W        W 6671   1.997   0.073   8.341
 3648W        W 6672   5.941   3.248  11.999
 3649W        W 6673   2.527   3.358   9.670
 3650W        W 6674   0.723   5.422   8.657
 3651W        W 6675   0.840   5.939   9.428
 3652W        W 6676   0.245   2.351   8.162
 3653W        W 6677   1.231   5.895   9.867
 3654W        W 6678   2.137   1.964   7.716
 3655W        W 6679   2.972   2.682  12.678
 3656W        W 6680   2.065   3.536  13.554
 3657W        W 6681   0.066   1.878  11.619
 3658W        W 6682   5.652   2.560  13.607
 3659W        W 6683   6.783   6.191   9.830
 3660W        W 6684   0.918   2.266  11.688
 3661W        W 6685   5.128   2.072   7.264
 3662W        W 6686   3.578   5.361   9.855
 3663W        W 6687   1.675   0.942   6.908
 3664W        W 6688   5.614   3.542  11.182
 3665W        W 6689   1.197   6.834  10.541
 3666W        W 6690   3.429   6.012  10.761
 3667W        W 6691   6.310   2.861  11.879
 3668W        W 6692   4.862   4.609   7.931
 3669W        W 6693   4.646   6.199   7.836
 3670W        W 6694   5.142   0.283   7.228
 3671W        W 6695   5.919   5.180   8.145
 3672W        W 6696   5.668   1.835  12.378
 3673W        W 6697   2.282   0.314  13.442
 3674W        W 6698   2.939   2.800  11.707
 3675W        W 6699   4.319   4.809   8.667
 3676W        W 6700   5.076   1.261   7.157
 3677W        W 6701   3.045   5.808   7.709
 3678W        W 6702   5.003   1.563   8.095
 3679W        W 6703   0.511   4.005  10.524
 3680W        W 6704   6.557   6.459   7.940
 3681W        W 6705   1.185   3.102  13.437
 3682W        W 6706   5.674   4.804   8.331
 3683W        W 6707   1.104   2.228  13.586
 3684W        W 6708   1.235   4.499  12.242
 3685W        W 6709   4.561   0.774  10.811
 3686W        W 6710   1.479   0.454  10.895
 3687W        W 6711   5.813   1.401   7.780
 3688W        W 6712   2.289   4.162  10.383
 3689W        W 6713   6.300   0.988   7.955
 3690W        W 6714   2.717   0.508   9.051
 3691W        W 6715   3.853   0.773  12.226
 3692W        W 6716   1.828   2.057   9.665
 3693W        W 6717   5.206   3.048  13.060
 3694W        W 6718   4.424   2.931  10.472
 3695W        W 6719   1.597   6.607  13.698
 3696W        W 6720   4.026   4.877   7.842
 3697W        W 6721   0.360   2.925  11.402
 3698W        W 6722   2.612   6.429  10.904
 3699W        W 6723   1.576   4.910   9.922
 3700W        W 6724   6.503   5.316  12.674
 3701W        W 6725   2.914   5.736   8.590
 3702W        W 6726   6.195   2.150   9.636
 3703W        W 6727   4.131   1.572  10.423
 3704W        W 6728   6.096   5.741   7.788
 3705W        W 6729   5.774   3.068  11.069
 3706W        W 6730   6.786   4.864   9.185
 3707W        W 6731   5.649   4.529   7.476
 3708W        W 6732   3.812   5.743  13.307
 3709W        W 6733   5.809   2.555  12.626
 3710W        W 6734   2.229   0.116  12.074
 3711W        W 6735   5.092   1.131  12.242
 3712W        W 6736   4.551   0.460   8.886
 3713W        W 6737   1.726   4.314  12.042
 3714W        W 6738   4.849   4.734   8.760
 3715W        W 6739   6.835   1.620  10.769
 3716W        W 6740   1.474   0.362  13.111
 3717W        W 6741   5.864   5.110  13.445
 3718W        W 6742   2.383   6.268   7.220
 3719W        W 6743   4.105   4.469  11.453
 3720W        W 6744   6.260   6.345  13.411
 3721W        W 6745   5.084   0.924   9.450
 3722W        W 6746   4.653   6.473   8.283
 3723W        W 6747   6.835   0.853   9.903
 3724W        W 6748   1.157   6.390  12.071
 3725W        W 6749   5.385   0.891  10.111
 3726W        W 6750   0.108   1.706   9.567
 3727W        W 6751   3.859   1.886  12.756
 3728W        W 6752   0.054   3.225   6.912
 3729W        W 6753   0.446   2.737  13.249
 3730W        W 6754   5.329   1.796  10.818
 3731W        W 6755   5.150   5.009  12.704
 3732W        W 6756   1.921   0.203   8.868
 3733W        W 6757   0.870   4.736  11.185
 3734W        W 6758   6.454   1.951  12.242
 3735W        W 6759   6.722   2.409   8.445
 3736W        W 6760   4.352   3.754   9.946
 3737W        W 6761   0.669   5.909  11.874
 3738W        W 6762   6.093   4.765  13.089
 3739W        W 6763   5.007   1.883   9.887
 3740W        W 6764   3.211   2.419  11.431
 3741W        W 6765   3.959   6.146  13.580
 3742W        W 6766   3.669   4.000  11.257
 3743W        W 6767   1.969   1.013  10.812
 3744W        W 6768   0.297   6.456  11.820
 3745W        W 6769   0.328   4.087   6.874
 3746W        W 6770   4.144   3.975  13.666
 3747W        W 6771   1.223   4.890  10.857
 3748W        W 6772   0.155   4.955  12.040
 3749W        W 6773   5.266   3.273  11.438
 3750W        W 6774   3.569   3.957   7.498
 3751W        W 6775   3.188   4.113  11.979
 3752W        W 6776   2.587   3.433  12.942
 3753W        W 6777   2.117   4.179   7.265
 3754W        W 6778   3.663   1.532   7.646
 3755W        W 6779   1.847   2.184   8.675
 3756W        W 6780   5.598   4.145  13.005
 3757W        W 6781   3.883   1.096  13.552
 3758W        W 6782   2.105   1.089   9.581
 3759W        W 6783   3.383   6.692  13.209
 3760W        W 6784   0.315   2.576   9.926
 3761W        W 6785   3.949   1.910  10.725
 3762W        W 6786   0.929   5.207  11.615
 3763W        W 6787   6.034   5.723  10.890
 3764W        W 6788   2.473   3.871   7.628
 3765W        W 6789   6.535   6.326   7.145
 3766W        W 6790   5.102   0.601  12.089
 3767W        W 6791   1.231   4.283   9.133
 3768W        W 6792   1.318   5.080  12.647
 3769W        W 6793   0.149   0.635   7.141
 3770W        W 6794   0.684   5.205  11.172
 3771W        W 6795   4.175   2.087   9.353
 3772W        W 6796   0.059   0.347  13.587
 3773W        W 6797   2.702   5.721  13.338
 3774W        W 6798   2.962   3.813  13.019
 3775W        W 6799   1.681   6.331  11.123
 3776W        W 6800   0.415   4.884  12.964
 3777W        W 6801   5.492   5.093  13.112
 3778W        W 6802   6.128   5.396   9.808
 3779W        W 6803   1.044   3.041  10.619
 3780W        W 6804   4.748   1.628   6.863
 3781W        W 6805   2.720   5.485  11.597
 3782W        W 6806   0.722   3.368   9.995
 3783W        W 6807   0.692   5.690   9.882
 3784W        W 6808   1.000   4.125   8.684
 3785W        W 6809   3.027   2.236  13.471
 3786W        W 6810   6.089   4.347   7.214
 3787W        W 6811   5.729   2.669   9.168
 3788W        W 6812   1.953   0.938  12.415
 3789W        W 6813   3.617   4.189  13.538
 3790W        W 6814   1.103   2.773  12.633
 3791W        W 6815   1.060   6.102  12.470
 3792W        W 6816   2.578   0.716  13.671
 3793W        W 6817   6.653   5.883   7.869
 3794W        W 6818   0.702   3.799   7.087
 3795W        W 6819   6.387   3.293  11.680
 3796W        W 6820   3.621   5.689  12.444
 3797W        W 6821   1.859   5.731  12.016
 3798W        W 6822   1.285   1.293   9.684
 3799W        W 6823   6.729   4.260   7.202
 3800W        W 6824   3.389   3.513  11.211
 3801W        W 6825   5.288   5.595   9.847
 3802W        W 6826   4.157   2.362   7.172
 3803W        W 6827   3.038   6.648  13.642
 3804W        W 6828   5.066   4.264   8.720
 3805W        W 6829   0.134   1.158  11.662
 3806W        W 6830   3.331   1.536   7.290
 3807W        W 6831   3.150   4.978  10.645
 3808W        W 6832   6.795   1.030   8.849
 3809W        W 6833   4.324   0.093   9.639
 3810W        W 6834   2.296   0.492  11.809
 3811W        W 6835   6.041   5.423  12.488
 3812W        W 6836   4.984   4.353  10.535
 3813W        W 6837   0.715   1.595   8.485
 3814W        W 6838   1.361   2.099   8.534
 3815W        W 6839   0.673   0.424   9.556
 3816W        W 6840   0.419   1.054   7.138
 3817W        W 6841   3.300   1.903  12.877
 3818W        W 6842   4.304   6.425  10.240
 3819W        W 6843   3.319   2.990   8.619
 3820W        W 6844   5.677   0.351   7.982
 3821W        W 6845   0.246   5.411  12.713
 3822W        W 6846   2.041   4.337   8.319
 3823W        W 6847   0.967   1.891   9.589
 3824W        W 6848   2.253   0.987   8.163
 3825W        W 6849   6.597   5.993   9.177
 3826W        W 6850   2.093   3.124  11.423
 3827W        W 6851   0.317   6.756  13.545
 3828W        W 6852   2.938   1.261  12.508
 3829W        W 6853   1.236   5.737   8.702
 3830W        W 6854   3.676   6.655  10.170
 3831W        W 6855   0.682   6.241  12.707
 3832W        W 6856   5.897   4.198   9.705
 3833W        W 6857   2.102   4.536  13.697
 3834W        W 6858   3.968   1.155  10.137
 3835W        W 6859   2.871   1.475   8.050
 3836W        W 6860   3.886   3.890  13.184
 3837W        W 6861   4.721   3.097   8.247
 3838W        W 6862   3.348   3.890   8.567
 3839W        W 6863   2.416   2.646  12.378
 3840W        W 6864   5.741   4.439  11.051
 3841W        W 6865   2.319   5.901  10.574
 3842W        W 6866   5.051   0.336  13.083
 3843W        W 6867   0.443   1.886   8.152
 3844W        W 6868   3.234   3.762  11.625
 3845W        W 6869   0.586   5.673   8.195
 3846W        W 6870   1.621   2.492   9.795
 3847W        W 6871   3.549   3.405  10.030
 3848W        W 6872   5.414   2.023   8.931
 3849W        W 6873   1.243   5.067   9.551
 3850W        W 6874   0.147   0.926  11.201
 3851W        W 6875   5.787   1.545  11.041
 3852W        W 6876   3.138   1.289  10.451
 3853W        W 6877   5.882   4.741  10.426
 3854W        W 6878   5.205   3.126   9.161
 3855W        W 6879   4.359   6.468  10.880
 3856W        W 6880   2.775   2.829   7.425
 3857W        W 6881   2.891   2.819  13.165
 3858W        W 6882   6.452   5.042   9.550
 3859W        W 6883   3.627   4.582  11.519
 3860W        W 6884   5.647   4.173   7.860
 3861W        W 6885   5.475   0.267  12.117
 3862W        W 6886   3.580   2.052   7.784
 3863W        W 6887   4.547   2.219   7.664
 3864W        W 6888   6.212   2.361  10.477
 3865W        W 6889   0.596   6.179   6.894
 3866W        W 6890   2.280   4.267   9.888
 3867W        W 6891   2.457   1.151  12.492
 3868W        W 6892   1.863   2.754   7.106
 3869W        W 6893   4.731   5.538  10.017
 3870W        W 6894   2.690   0.209   7.678
 3871W        W 6895   5.587   2.947   7.368
 3872W        W 6896   5.787   6.251   8.841
 3873W        W 6897   5.655   1.701  13.361
 3874W        W 6898   1.705   4.838  10.817
 3875W        W 6899   5.841   5.921  11.296
 3876W        W 6900   0.250   1.881  10.036
 3877W        W 6901   4.708   6.174  11.742
 3878W        W 6902   1.425   2.733  10.771
 3879W        W 6903   5.375   3.709  10.048
 3880W        W 6904   0.374   3.765   8.620
 3881W        W 6905   3.210   3.624  12.588
 3882W        W 6906   0.126   2.481  12.543
 3883W        W 6907   1.704   1.204  13.296
 3884W        W 6908   3.714   2.238   8.373
 3885W        W 6909   4.397   3.078  13.679
 3886W        W 6910   5.583   5.562  10.801
 3887W        W 6911   2.000   0.595   8.475
 3888W        W 6912   1.619   4.001   9.594
 3889W        W 6913   6.073   0.949   7.492
 3890W        W 6914   5.281   2.411   7.607
 3891W        W 6915   1.575   2.605  12.666
 3892W        W 6916   3.088   1.037   8.798
 3893W        W 6917   0.492   0.961  12.078
 3894W        W 6918   3.502   4.579   7.301
 3895W        W 6919   2.221   3.423  10.721
 3896W        W 6920   4.406   0.589   9.870
 3897W        W 6921   3.309   0.361  11.753
 3898W        W 6922   3.342   3.876   9.915
 3899W        W 6923   6.472   4.845   7.950
 3900W        W 6924   0.474   2.732   7.855
 3901W        W 6925   4.318   3.044   8.708
 3902W        W 6926   3.803   5.363  11.515
 3903W        W 6927   4.486   6.600  11.915
 3904W        W 6928   6.560   0.787   7.569
 3905W        W 6929   2.069   5.489   8.602
 3906W        W 6930   0.980   0.080   9.419
 3907W        W 6931   4.413   2.000  10.572
 3908W        W 6932   4.364   1.996  12.733
 3909W        W 6933   5.079   5.161   9.055
 3910W        W 6934   4.560   1.313   8.185
 3911W        W 6935   2.759   4.480  12.043
 3912W        W 6936   6.662   5.377  10.017
 3913W        W 6937   4.954   1.803   8.941
 3914W        W 6938   6.527   1.020  11.881
 3915W        W 6939   3.245   2.541   8.284
 3916W        W 6940   4.395   6.019   8.789
 3917W        W 6941   4.251   4.209   8.001
 3918W        W 6942   3.107   2.521   9.335
 3919W        W 6943   3.120   4.659   8.968
 3920W        W 6944   5.477   5.972   8.610
 3921W        W 6945   5.232   0.223  11.541
 3922W        W 6946   0.542   1.253  11.287
 3923W        W 6947   4.975   2.846  10.706
 3924W        W 6948   1.815   2.947   9.390
 3925W        W 6949   0.920   3.660   8.879
 3926W        W 6950   3.324   0.785   7.938
 3927W        W 6951   2.230   5.914  13.199
 3928W        W 6952   6.716   6.730  10.022
 3929W        W 6953   5.902   3.662  10.181
 3930W        W 6954   6.732   5.428  13.485
 3931W        W 6955   1.480   0.491   9.338
 3932W        W 6956   6.625   2.571  12.139
 3933W        W 6957   3.794   6.360  10.599
 3934W        W 6958   5.694   2.062  12.953
 3935W        W 6959   5.344   0.741   7.803
 3936W        W 6960   4.172   1.541   8.400
 3937W        W 6961   3.605   6.287  13.247
 3938W        W 6962   4.100   0.872  10.662
 3939W        W 6963   2.544   5.881   9.530
 3940W        W 6964   6.116   3.361   8.642
 3941W        W 6965   5.151   5.595  13.274
 3942W        W 6966   4.573   1.227   7.144
 3943W        W 6967   4.948   5.774  10.482
 3944W        W 6968   1.868   4.031  10.025
 3945W        W 6969   2.073   5.640   9.464
 3946W        W 6970   1.448   1.743   9.735
 3947W        W 6971   2.377   5.484   7.157
 3948W        W 6972   5.793   6.804  13.002
 3949W        W 6973   4.649   4.939   9.245
 3950W        W 6974   2.845   5.044  12.482
 3951W        W 6975   5.522   0.157  13.354
 3952W        W 6976   1.802   3.904   8.391
 3953W        W 6977   4.886   4.667  11.413
 3954W        W 6978   4.110   1.156   9.183
 3955W        W 6979   4.093   4.863  12.468
 3956W        W 6980   2.183   1.679   9.575
 3957W        W 6981   5.033   0.895  10.974
 3958W        W 6982   6.033   6.609  10.819
 3959W        W 6983   1.351   5.297   9.104
 3960W        W 6984   0.149   6.235   9.222
 3961W        W 6985   2.857   5.339  12.880
 3962W        W 6986   3.089   3.109  12.401
 3963W        W 6987   2.152   1.949   9.155
 3964W        W 6988   3.763   1.270  11.849
 3965W        W 6989   2.308   1.462   8.093
 3966W        W 6990   0.004   0.200   8.283
 3967W        W 6991   6.075   4.113   7.660
 3968W        W 6992   2.446   0.713  12.777
 3969W        W 6993   3.628   6.805  11.560
 3970W        W 6994   5.027   2.173  12.145
 3971W        W 6995   2.588   4.129   7.270
 3972W        W 6996   3.872   2.456   9.195
 3973W        W 6997   3.652   0.648   8.855
 3974W        W 6998   0.912   2.006  10.795
 3975W        W 6999   4.084   0.579  12.842
 3976W        W 7000   0.731   2.493  10.196
 3977W        W 7001   6.833   0.062  10.828
 3978W        W 7002   0.593   1.625   9.836
 3979W        W 7003   6.628   3.585   9.649
 3980W        W 7004   1.648   5.467  12.687
 3981W        W 7005   3.089   6.239   8.497
 3982W        W 7006   1.658   5.796  11.207
 3983W        W 7007   0.076   2.327  10.317
 3984W        W 7008   1.022   0.515   9.204
 3985W        W 7009   2.583   0.830   9.966
 3986W        W 7010   1.953   5.242   9.041
 3987W        W 7011   2.400   0.676   7.711
 3988W        W 7012   2.041   1.741   8.702
 3989W        W 7013   3.622   6.538  12.777
 3990W        W 7014   0.011   1.693   7.818
 3991W        W 7015   0.489   6.085   7.404
 3992W        W 7016   5.244   6.095  13.391
 3993W        W 7017   3.804   2.095   9.716
 3994W        W 7018   6.238   1.251  12.651
 3995W        W 7019   2.261   5.656  11.641
 3996W        W 7020   6.364   5.326  10.987
 3997W        W 7021   0.371   5.996   9.651
 3998W        W 7022   5.351   5.056  12.191
 3999W        W 7023   4.627   0.728   7.906
 4000W        W 7024   5.242   5.558   9.349
 4001W        W 7025   4.519   5.969   9.259
 4002W        W 7026   6.178   6.023  10.117
 4003W        W 7027   3.703   0.416   7.945
 4004W        W 7028   1.083   1.137   8.521
 4005W        W 7029   0.175   3.361  11.177
 4006W        W 7030   4.374   1.758  11.487
 4007W        W 7031   2.812   1.980  13.035
 4008W        W 7032   4.736   3.929  10.275
 4009W        W 7033   0.023   3.560  13.257
 4010W        W 7034   1.999   5.273  12.340
 4011W        W 7035   4.704   0.219  10.823
 4012W        W 7036   4.953   0.891   7.556
 4013W        W 7037   0.230   0.203  12.364
 4014W        W 7038   5.383   4.834   8.794
 4015W        W 7039   5.820   4.545   9.246
 4016W        W 7040   0.816   2.434   7.088
 4017W        W 7041   4.007   4.799  13.092
 4018W        W 7042   3.607   6.435   7.655
 4019W        W 7043   1.348   2.692   9.394
 4020W        W 7044   4.341   4.957  12.021
 4021W        W 7045   2.952   1.424  10.058
 4022W        W 7046   4.996   5.935   9.075
 4023W        W 7047   1.776   4.356   9.253
 4024W        W 7048   5.630   4.677  12.890
 4025W        W 7049   3.925   5.476   7.833
 4026W        W 7050   4.592   5.714  11.479
 4027W        W 7051   6.312   6.416   9.835
 4028W        W 7052   5.606   1.187  11.499
 4029W        W 7053   6.261   5.889   6.973
 4030W        W 7054   2.298   4.060  13.680
 4031W        W 7055   1.673   6.466  10.587
 4032W        W 7056   0.709   3.893  11.063
 4033W        W 7057   2.042   2.718  11.201
 4034W        W 7058   4.629   5.144   8.504
 4035W        W 7059   0.472   5.210  12.327
 4036W        W 7060   4.417   1.572   9.296
 4037W        W 7061   5.388   6.014   7.491
 4038W        W 7062   4.559   4.935  12.898
 4039W        W 7063   1.896   6.081  10.187
 4040W        W 7064   3.057   0.673   9.853
 4041W        W 7065   5.160   6.615  13.336
 4042W        W 7066   1.979   0.798   9.969
 4043W        W 7067   0.129   3.309  11.684
 4044W        W 7068   6.432   1.135  10.017
 4045W        W 7069   2.475   2.502   9.139
 4046W        W 7070   1.859   6.842   7.781
 4047W        W 7071   2.018   3.793  12.058
 4048W        W 7072   1.926   4.594   7.365
 4049W        W 7073   1.316   3.771   9.189
 4050W        W 7074   2.003   4.586  10.260
 4051W        W 7075   3.045   4.759  10.003
 4052W        W 7076   3.276   6.756   8.448
 4053W        W 7077   0.299   0.791  13.562
 4054W        W 7078   6.472   5.627  11.363
 4055W        W 7079   6.376   5.644   8.199
 4056W        W 7080   1.105   4.572  13.518
 4057W        W 7081   0.385   2.845   8.437
 4058W        W 7082   5.345   0.707  12.936
 4059W        W 7083   5.469   0.488   9.749
 4060W        W 7084   6.024   2.748   7.787
 4061W        W 7085   2.989   4.079   7.612
 4062W        W 7086   2.651   6.602   7.547
 4063W        W 7087   0.507   0.795  11.611
 4064W        W 7088   3.281   0.676   8.570
 4065W        W 7089   1.253   3.936  12.959
 4066W        W 7090   3.726   5.376   9.070
 4067W        W 7091   2.256   1.892  11.769
 4068W        W 7092   0.158   5.087   9.606
 4069W        W 7093   1.704   3.886  10.837
 4070W        W 7094   2.688   2.312   8.360
 4071W        W 7095   3.368   1.570  12.545
 4072W        W 7096   5.872   5.678   8.832
 4073W        W 7097   5.312   0.102   8.920
 4074W        W 7098   2.347   1.844  12.639
 4075W        W 7099   5.543   2.586  13.082
 4076W        W 7100   4.555   2.718  13.317
 4077W        W 7101   5.768   4.031   9.261
 4078W        W 7102   3.910   1.824  11.198
 4079W        W 7103   6.295   3.928   8.913
 4080W        W 7104   4.229   6.400  12.385
 4081W        W 7105   1.715   1.113   7.421
 4082W        W 7106   3.521   4.804  10.294
 4083W        W 7107   4.082   5.728   7.424
 4084W        W 7108   5.890   0.741   9.212
 4085W        W 7109   1.510   5.659  11.686
 4086W        W 7110   2.378   0.415   9.773
 4087W        W 7111   6.421   5.654  12.210
 4088W        W 7112   1.582   0.616   7.269
 4089W        W 7113   6.627   2.315  11.697
 4090W        W 7114   4.712   5.606   8.806
 4091W        W 7115   5.306   5.412  11.875
 4092W        W 7116   2.836   0.463  11.116
 4093W        W 7117   5.049   1.923   7.746
 4094W        W 7118   5.847   2.263   8.288
 4095W        W 7119   1.630   1.472   6.989
 4096W        W 7120   4.244   6.526   8.692
 4097W        W 7121   5.031   3.952  13.565
 4098W        W 7122   1.724   4.688   8.507
 4099W        W 7123   0.292   1.559  12.372
 4100W        W 7124   5.303   5.112  11.135
 4101W        W 7125   1.154   5.573  12.506
 4102W        W 7126   1.263   1.564   8.754
 4103W        W 7127   4.008   1.347  11.411
 4104W        W 7128   0.201   6.265   8.040
 4105W        W 7129   3.796   3.584  11.629
 4106W        W 7130   5.978   5.962  12.277
 4107W        W 7131   5.827   0.844   7.912
 4108W        W 7132   5.384   5.139  13.587
 4109W        W 7133   3.705   6.175   8.078
 4110W        W 7134   1.664   1.921   9.183
 4111W        W 7135   0.062   2.835  10.349
 4112W        W 7136   1.544   3.041   9.761
 4113W        W 7137   2.253   3.507  12.499
 4114W        W 7138   5.567   3.555  13.056
 4115W        W 7139   4.328   4.508   7.605
 4116W        W 7140   0.387   1.005  10.246
 4117W        W 7141   3.119   0.546  12.745
 4118W        W 7142   6.672   3.269  12.095
 4119W        W 7143   3.865   1.486   7.150
 4120W        W 7144   2.939   5.379   8.937
 4121W        W 7145   2.182   1.099   7.531
 4122W        W 7146   0.271   5.745   7.847
 4123W        W 7147   0.214   0.697  12.435
 4124W        W 7148   5.335   3.229  10.863
 4125W        W 7149   6.298   5.200   6.997
 4126W        W 7150   0.905   0.590  12.085
 4127W        W 7151   6.004   4.378   8.717
 4128W        W 7152   6.219   6.102  10.642
 4129W        W 7153   2.861   0.946  12.926
 4130W        W 7154   6.312   2.800   8.705
 4131W        W 7155   5.651   2.185  10.174
 4132W        W 7156   0.341   3.745   9.732
 4133W        W 7157   3.232   4.276  11.439
 4134W        W 7158   1.248   5.182   7.898
 4135W        W 7159   4.431   1.901   8.914
 4136W        W 7160   5.481   2.708  10.830
 4137W        W 7161   3.498   1.758  13.671
 4138W        W 7162   6.774   5.063   7.001
 4139W        W 7163   0.157   2.842  12.158
 4140W        W 7164   6.575   0.911  12.441
 4141W        W 7165   2.559   1.489  12.962
 4142W        W 7166   5.819   4.177  12.288
 4143W        W 7167   0.101   2.128  12.100
 4144W        W 7168   3.637   0.754  10.731
 4145W        W 7169   2.708   1.741   9.762
 4146W        W 7170   2.694   5.906  10.895
 4147W        W 7171   4.487   1.245   8.860
 4148W        W 7172   0.783   5.054   9.286
 4149W        W 7173   0.564   0.360   6.946
 4150W        W 7174   0.022   3.262   7.409
 4151W        W 7175   3.069   0.025  10.357
 4152W        W 7176   2.384   6.203   8.146
 4153W        W 7177   6.609   1.216   9.505
 4154W        W 7178   2.977   1.990  10.175
 4155W        W 7179   5.285   2.349   9.861
 4156W        W 7180   0.775   1.418   7.374
 4157W        W 7181   2.474   2.811  10.462
 4158W        W 7182   2.654   4.439  12.590
 4159W        W 7183   3.485   1.263   8.590
 4160W        W 7184   1.372   2.889  13.040
 4161W        W 7185   2.016   3.390   9.496
 4162W        W 7186   0.263   5.459  10.027
 4163W        W 7187   2.620   6.185  13.113
 4164W        W 7188   4.655   0.349  12.124
 4165W        W 7189   1.242   0.450   9.792
 4166W        W 7190   6.630   4.032   7.668
 4167W        W 7191   5.012   5.914   8.030
 4168W        W 7192   5.045   6.858  10.463
 4169W        W 7193   3.623   2.476   7.940
 4170W        W 7194   6.289   6.532  10.378
 4171W        W 7195   2.323   2.271  11.339
 4172W        W 7196   1.449   2.225  10.908
 4173W        W 7197   0.896   6.421   7.383
 4174W        W 7198   4.897   3.914   7.271
 4175W        W 7199   1.386   6.731  10.976
 4176W        W 7200   0.223   4.670   8.790
 4177W        W 7201   2.001   1.743  13.656
 4178W        W 7202   0.378   5.343  13.221
 4179W        W 7203   1.348   0.512  11.769
 4180W        W 7204   2.270   1.947  10.942
 4181W        W 7205   0.783   0.819   8.843
 4182W        W 7206   3.747   6.520   8.438
 4183W        W 7207   6.157   3.082   8.241
 4184W        W 7208   0.740   1.324   6.866
 4185W        W 7209   0.947   6.635   8.970
 4186W        W 7210   6.493   2.208  10.120
 4187W        W 7211   5.978   1.252   8.270
 4188W        W 7212   2.592   6.194   8.691
 4189W        W 7213   4.995   4.946  13.225
 4190W        W 7214   3.663   5.872   9.225
 4191W        W 7215   3.927   0.628  10.190
 4192W        W 7216   3.454   1.694   9.034
 4193W        W 7217   1.077   1.662  10.058
 4194W        W 7218   5.782   2.660  10.429
 4195W        W 7219   5.226   4.667  10.942
 4196W        W 7220   2.018   3.995  12.521
 4197W        W 7221   6.638   0.462  12.693
 4198W        W 7222   1.207   1.478  13.298
 4199W        W 7223   2.237   4.949   8.538
 4200W        W 7224   4.959   2.988  13.607
 4201W        W 7225   4.886   5.033  10.865
 4202W        W 7226   6.647   5.024  11.366
 4203W        W 7227   4.523   0.233  12.624
 4204W        W 7228   5.198   1.523  10.223
 4205W        W 7229   4.983   6.817  11.198
 4206W        W 7230   0.985   0.972   7.479
 4207W        W 7231   1.408   0.244   7.743
 4208W        W 7232   1.082   3.703   7.462
 4209W        W 7233   4.640   2.615   7.951
 4210W        W 7234   3.564   0.263  10.988
 4211W        W 7235   6.757   3.716   6.896
 4212W        W 7236   5.523   1.717  11.567
 4213W        W 7237   1.888   5.141   7.268
 4214W        W 7238   1.149   2.508  11.208
 4215W        W 7239   3.178   4.573   9.493
 4216W        W 7240   1.488   1.313  12.867
 4217W        W 7241   0.994   4.250   7.375
 4218W        W 7242   6.171   2.371  12.112
 4219W        W 7243   1.122   5.473  11.242
 4220W        W 7244   5.122   1.854   8.467
 4221W        W 7245   6.234   6.494  12.114
 4222W        W 7246   2.037   6.352   8.792
 4223W        W 7247   5.845   6.238   8.363
 4224W        W 7248   5.262   2.679  12.053
 4225W        W 7249   1.467   4.793  11.284
 4226W        W 7250   6.849   1.992   6.878
 4227W        W 7251   2.765   4.598  11.159
 4228W        W 7252   3.387   4.374  10.534
 4229W        W 7253   5.347   4.902   9.369
 4230W        W 7254   0.871   0.040  12.906
 4231W        W 7255   6.602   5.794  10.841
 4232W        W 7256   5.495   1.410   8.536
 4233W        W 7257   6.252   0.614  11.854
 4234W        W 7258   1.214   2.485   8.258
 4235W        W 7259   5.670   0.072  11.122
 4236W        W 7260   6.496   5.601   7.310
 4237W        W 7261   1.326   5.744  10.758
 4238W        W 7262   5.311   6.452  11.237
 4239W        W 7263   5.670   0.832  13.335
 4240W        W 7264   1.649   2.221  12.265
 4241W        W 7265   3.132   3.479  10.348
 4242W        W 7266   3.391   4.376   8.616
 4243W        W 7267   0.666   4.821  12.063
 4244W        W 7268   5.592   6.496   7.396
 4245W        W 7269   5.754   5.242  11.722
 4246W        W 7270   3.273   0.330  13.420
 4247W        W 7271   4.159   4.112  10.322
 4248W        W 7272   1.333   0.177  13.581
 4249W        W 7273   4.772   4.209  12.218
 4250W        W 7274   1.887   3.459  11.082
 4251W        W 7275   1.920   6.479   8.140
 4252W        W 7276   0.790   4.316   9.936
 4253W        W 7277   1.136   6.752  11.439
 4254W        W 7278   0.481   2.473  12.119
 4255W        W 7279   5.908   0.444  13.501
 4256W        W 7280   4.635   0.160  10.048
 4257W        W 7281   4.606   2.796  11.522
 4258W        W 7282   2.269   3.610  11.533
 4259W        W 7283   5.393   3.893  12.600
 4260W        W 7284   4.203   6.206  11.910
 4261W        W 7285   3.541   5.388  11.982
 4262W        W 7286   6.157   3.979  10.403
 4263W        W 7287   4.706   4.239   6.897
 4264W        W 7288   0.509   4.423  13.347
 4265W        W 7289   1.753   1.443   8.406
 4266W        W 7290   3.800   4.401   7.718
 4267W        W 7291   1.371   0.080  12.707
 4268W        W 7292   2.284   4.315  12.242
 4269W        W 7293   2.663   4.408  13.702
 4270W        W 7294   6.727   6.621   7.490
 4271W        W 7295   6.762   5.648  11.761
 4272W        W 7296   6.470   6.848   8.641
 4273W        W 7297   3.248   4.332   9.973
 4274W        W 7298   0.317   4.183   9.031
 4275W        W 7299   0.166   3.346   8.838
 4276W        W 7300   2.951   2.184   9.714
 4277W        W 7301   6.041   6.428  12.594
 4278W        W 7302   4.745   4.992   9.998
 4279W        W 7303   5.725   0.747   8.404
 4280W        W 7304   4.589   3.140   7.284
 4281W        W 7305   4.135   2.600  11.741
 4282W        W 7306   5.341   1.741  12.803
 4283W        W 7307   3.307   6.414  12.425
 4284W        W 7308   0.796   3.360  12.132
 4285W        W 7309   1.971   3.200  10.309
 4286W        W 7310   0.183   6.011  12.083
 4287W        W 7311   3.107   1.796   9.438
 4288W        W 7312   5.248   1.468  11.197
 4289W        W 7313   3.036   6.648   9.541
 4290W        W 7314   3.164   5.216  10.139
 4291W        W 7315   0.143   2.344  13.386
 4292W        W 7316   3.229   0.414   9.060
 4293W        W 7317   3.551   1.141  10.967
 4294W        W 7318   4.712   3.124   9.077
 4295W        W 7319   4.436   0.542  11.273
 4296W        W 7320   6.137   0.513   7.680
 4297W        W 7321   5.729   3.358   7.137
 4298W        W 7322   3.840   2.943   9.478
 4299W        W 7323   3.193   1.950  11.722
 4300W        W 7324   5.889   6.795   8.861
 4301W        W 7325   2.258   2.079   9.927
 4302W        W 7326   6.514   1.477   8.969
 4303W        W 7327   5.678   3.032  13.350
 4304W        W 7328   2.403   2.734  11.601
 4305W        W 7329   5.819   0.983  12.841
 4306W        W 7330   6.143   0.022   9.961
 4307W        W 7331   5.627   4.035  11.821
 4308W        W 7332   4.051   2.945   7.212
 4309W        W 7333   1.176   6.710   7.640
 4310W        W 7334   6.534   3.063   9.462
 4311W        W 7335   1.822   4.521  12.541
 4312W        W 7336   3.849   3.094  10.334
 4313W        W 7337   2.180   2.431  13.133
 4314W        W 7338   1.072   0.769  10.782
 4315W        W 7339   6.432   4.620   8.742
 4316W        W 7340   0.762   4.440  10.794
 4317W        W 7341   1.794   1.750  12.017
 4318W        W 7342   3.132   5.266   8.356
 4319W        W 7343   1.323   6.355  10.176
 4320W        W 7344   5.065   4.555   9.187
 4321W        W 7345   3.869   1.763  11.669
 4322W        W 7346   3.503   2.078  12.337
 4323W        W 7347   4.311   0.416  11.785
 4324W        W 7348   0.602   2.830  10.994
 4325W        W 7349   3.174   3.254  11.751
 4326W        W 7350   4.387   5.756  11.940
 4327W        W 7351   0.350   5.350   6.931
 4328W        W 7352   1.868   0.830   7.812
 4329W        W 7353   2.109   0.896  13.505
 4330W        W 7354   1.265   1.614   8.233
 4331W        W 7355   0.087   6.498  10.429
 4332W        W 7356   6.693   4.312   9.052
 4333W        W 7357   3.264   4.954  12.795
 4334W        W 7358   0.081   6.715  11.376
 4335W        W 7359   4.863   5.145  11.959
 4336W        W 7360   0.444   4.695   9.803
 4337W        W 7361   1.875   4.538   9.715
 4338W        W 7362   1.559   3.231  10.730
 4339W        W 7363   2.984   5.527   9.805
 4340W        W 7364   2.915   6.675  12.394
 4341W        W 7365   4.493   1.844  13.338
 4342W        W 7366   5.635   4.694  13.410
 4343W        W 7367   1.769   1.285   9.941
 4344W        W 7368   2.070   1.183  12.816
 4345W        W 7369   1.451   4.428  10.937
 4346W        W 7370   2.855   2.386   7.066
 4347W        W 7371   6.070   1.803   8.055
 4348W        W 7372   6.338   6.183  11.114
 4349W        W 7373   0.557   2.542  12.726
 4350W        W 7374   2.631   6.115   7.679
 4351W        W 7375   4.079   0.299   8.697
 4352W        W 7376   6.829   4.896  12.574
 4353W        W 7377   0.627   5.642  11.437
 4354W        W 7378   2.459   2.630   8.653
 4355W        W 7379   0.606   2.606   8.810
 4356W        W 7380   4.844   0.977  13.086
 4357W        W 7381   2.123   3.215  12.916
 4358W        W 7382   6.098   0.531   8.190
 4359W        W 7383   1.477   4.135  12.426
 4360W        W 7384   4.839   2.807  12.383
 4361W        W 7385   2.243   6.273  12.815
 4362W        W 7386   0.713   0.280   8.761
 4363W        W 7387   4.297   5.540   9.042
 4364W        W 7388   6.664   1.431  12.558
 4365W        W 7389   2.713   0.276  10.606
 4366W        W 7390   5.609   0.043   9.888
 4367W        W 7391   5.970   4.764   9.710
 4368W        W 7392   6.417   0.463  13.522
 4369W        W 7393   2.123   3.294   9.041
 4370W        W 7394   6.388   5.481   9.247
 4371W        W 7395   2.993   3.224   9.928
 4372W        W 7396   4.867   4.689  13.646
 4373W        W 7397   3.986   6.074   9.608
 4374W        W 7398   6.473   3.558  12.626
 4375W        W 7399   6.367   1.680  11.133
 4376W        W 7400   3.378   4.876   8.554
 4377W        W 7401   4.546   5.983   8.295
 4378W        W 7402   0.910   5.406  10.782
 4379W        W 7403   3.972   0.430   9.730
 4380W        W 7404   3.321   0.132  12.581
 4381W        W 7405   3.012   4.200  13.386
 4382W        W 7406   2.656   0.287  11.535
 4383W        W 7407   6.352   4.136  12.457
 4384W        W 7408   6.842   3.919  10.492
 4385W        W 7409   1.909   4.672   8.019
 4386W        W 7410   3.018   6.404  10.596
 4387W        W 7411   2.839   6.027   8.129
 4388W        W 7412   0.887   4.774  12.519
 4389W        W 7413   4.519   6.769  10.497
 4390W        W 7414   2.408   5.886  10.013
 4391W        W 7415   4.940   0.608  10.012
 4392W        W 7416   6.368   0.556  10.018
 4393W        W 7417   0.692   6.437   8.445
 4394W        W 7418   4.196   6.432   8.004
 4395W        W 7419   2.089   1.485  12.364
 4396W        W 7420   1.024   4.775   9.967
 4397W        W 7421   4.626   1.921  11.864
 4398W        W 7422   4.024   5.614  10.009
 4399W        W 7423   6.810   4.036   9.579
 4400W        W 7424   2.275   5.999  12.078
 4401W        W 7425   0.562   3.135   9.515
 4402W        W 7426   1.019   0.893  11.698
 4403W        W 7427   0.233   4.039   8.074
 4404W        W 7428   3.991   3.732   7.459
 4405W        W 7429   1.879   2.449  10.744
 4406W        W 7430   5.335   6.806   8.049
 4407W        W 7431   1.384   0.773   7.740
 4408W        W 7432   2.051   5.582  10.273
 4409W        W 7433   3.185   3.160   7.454
 4410W        W 7434   4.410   3.814  12.462
 4411W        W 7435   5.581   6.343  13.170
 4412W        W 7436   0.346   0.461  11.949
 4413W        W 7437   5.766   5.770   7.183
 4414W        W 7438   3.060   6.229  13.353
 4415W        W 7439   5.384   6.110   7.029
 4416W        W 7440   0.606   6.575   7.960
 4417W        W 7441   5.448   3.477  11.896
 4418W        W 7442   3.131   1.759  13.339
 4419W        W 7443   5.938   0.979   9.983
 4420W        W 7444   5.670   5.559   7.690
 4421W        W 7445   4.288   5.595   8.538
 4422W        W 7446   2.214   2.868  13.528
 4423W        W 7447   0.095   0.695  13.045
 4424W        W 7448   6.072   4.413  10.102
 4425W        W 7449   1.443   5.417   9.947
 4426W        W 7450   4.671   6.162  12.280
 4427W        W 7451   6.356   4.242  13.653
 4428W        W 7452   3.190   0.088   9.898
 4429W        W 7453   5.944   2.004  11.819
 4430W        W 7454   6.819   1.612  12.024
 4431W        W 7455   2.471   3.553   8.706
 4432W        W 7456   6.411   4.184   8.471
 4433W        W 7457   5.149   2.816   7.842
 4434W        W 7458   2.205   0.621  10.970
 4435W        W 7459   2.975   3.630  10.831
 4436W        W 7460   0.796   2.223   7.730
 4437W        W 7461   1.347   4.517  12.730
 4438W        W 7462   4.789   3.308  10.881
 4439W        W 7463   2.862   4.866  13.638
 4440W        W 7464   3.866   3.825   8.389
 4441W        W 7465   2.689   3.239  10.752
 4442W        W 7466   2.818   5.529   8.145
 4443W        W 7467   0.225   3.749  10.882
 4444W        W 7468   2.069   0.597  13.065
 4445W        W 7469   3.943   1.855   8.087
 4446W        W 7470   6.033   4.567   7.826
 4447W        W 7471   3.946   3.294   7.752
 4448W        W 7472   2.958   1.252  13.345
 4449W        W 7473   4.884   1.358   9.172
 4450W        W 7474   1.381   3.183   7.964
 4451W        W 7475   0.710   3.182  13.564
 4452W        W 7476   4.497   1.206  10.604
 4453W        W 7477   6.037   4.268  11.717
 4454W        W 7478   2.514   5.810  12.831
 4455W        W 7479   0.634   5.688  12.419
 4456W        W 7480   4.112   0.153  10.162
 4457W        W 7481   0.790   5.832  11.045
 4458W        W 7482   6.396   5.492  10.418
 4459W        W 7483   0.140   4.969  10.109
 4460W        W 7484   4.988   5.329  11.504
 4461W        W 7485   3.478   5.912   9.780
 4462W        W 7486   3.735   3.359   9.225
 4463W        W 7487   2.836   5.035   7.972
 4464W        W 7488   1.184   5.083  13.545
 4465W        W 7489   5.996   0.095   8.356
 4466W        W 7490   5.416   5.316   7.247
 4467W        W 7491   0.090   4.728   7.416
 4468W        W 7492   1.784   0.406   8.043
 4469W        W 7493   2.319   4.413   9.428
 4470W        W 7494   0.870   6.670  10.861
 4471W        W 7495   0.623   3.180   8.866
 4472W        W 7496   6.410   1.828  12.802
 4473W        W 7497   4.090   1.694   9.762
 4474W        W 7498   1.470   1.721  10.816
 4475W        W 7499   0.630   0.701  10.562
 4476W        W 7500   2.774   3.642  11.595
 4477W        W 7501   2.545   3.586  11.081
 4478W        W 7502   6.080   2.893  12.369
 4479W        W 7503   6.201   6.743   7.104
 4480W        W 7504   6.667   3.127  11.263
 4481W        W 7505   0.859   0.689  10.014
 4482W        W 7506   3.073   6.417  12.879
 4483W        W 7507   5.038   4.059  11.785
 4484W        W 7508   5.889   2.589   7.286
 4485W        W 7509   4.632   5.289  13.310
 4486W        W 7510   4.293   3.996  12.904
 4487W        W 7511   4.026   0.824  11.133
 4488W        W 7512   4.323   0.081  11.142
 4489W        W 7513   0.912   6.659   9.979
 4490W        W 7514   0.299   2.958  12.704
 4491W        W 7515   1.686   3.383   8.248
 4492W        W 7516   3.899   0.550   6.938
 4493W        W 7517   5.130   6.650   7.075
 4494W        W 7518   4.757   6.398   8.855
 4495W        W 7519   4.214   0.164  13.586
 4496W        W 7520   2.143   1.152  10.287
 4497W        W 7521   5.468   4.411  10.555
 4498W        W 7522   6.847   4.499  13.634
 4499W        W 7523   6.042   2.885   9.652
 4500W        W 7524   4.101   0.007   8.310
 4501W        W 7525   0.969   5.598   7.700
 4502W        W 7526   5.572   3.877  13.432
 4503W        W 7527   0.573   5.272   7.723
 4504W        W 7528   4.699   4.249  12.716
 4505W        W 7529   4.035   3.454   8.689
 4506W        W 7530   4.006   2.052  10.206
 4507W        W 7531   3.482   4.096  12.519
 4508W        W 7532   3.181   0.126  11.332
 4509W        W 7533   3.925   3.905  10.733
 4510W        W 7534   0.968   0.569  13.004
 4511W        W 7535   5.619   3.959   7.432
 4512W        W 7536   1.196   6.719  13.198
 4513W        W 7537   3.446   6.006  13.658
 4514W        W 7538   5.322   5.493  12.803
 4515W        W 7539   4.557   0.964   9.417
 4516W        W 7540   0.916   5.529   9.132
 4517W        W 7541   2.641   1.225  10.485
 4518W        W 7542   2.612   5.310   8.546
 4519W        W 7543   2.201   3.071  11.970
 4520W        W 7544   1.119   2.998  11.116
 4521W        W 7545   1.978   6.558  11.974
 4522W        W 7546   6.627   5.052  10.417
 4523W        W 7547   3.994   3.089  11.823
 4524W        W 7548   4.392   2.397   9.000
 4525W        W 7549   4.785   3.024   9.551
 4526W        W 7550   4.168   5.038   9.147
 4527W        W 7551   1.611   3.027  11.198
 4528W        W 7552   2.255   4.875   7.626
 4529W        W 7553   0.085   3.020   8.024
 4530W        W 7554   2.280   0.144  12.984
 4531W        W 7555   3.667   1.706   8.535
 4532W        W 7556   6.071   4.942  12.661
 4533W        W 7557   4.579   3.818  11.959
 4534W        W 7558   4.180   1.018   8.114
 4535W        W 7559   6.174   0.598  12.341
 4536W        W 7560   4.321   2.643  12.846
 4537W        W 7561   3.801   6.617   7.224
 4538W        W 7562   4.057   3.475  12.185
 4539W        W 7563   5.769   0.037  10.340
 4540W        W 7564   3.117   6.796   7.869
 4541W        W 7565   5.192   4.294   7.592
 4542W        W 7566   0.073   2.911   9.672
 4543W        W 7567   3.436   2.695  12.481
 4544W        W 7568   6.694   2.522  10.735
 4545W        W 7569   6.295   0.138  10.821
 4546W        W 7570   2.339   3.709   7.148
 4547W        W 7571   5.967   6.299   7.019
 4548W        W 7572   0.956   1.011  11.168
 4549W        W 7573   5.125   4.192   8.132
 4550W        W 7574   0.705   2.208   9.138
 4551W        W 7575   2.775   3.630  10.052
 4552W        W 7576   0.034   5.497   9.182
 4553W        W 7577   3.023   0.100  12.937
 4554W        W 7578   4.341   5.738  12.984
 4555W        W 7579   3.920   6.681  11.014
 4556W        W 7580   5.423   3.000  10.426
 4557W        W 7581   5.631   4.842   7.056
 4558W        W 7582   2.857   6.314   7.141
 4559W        W 7583   4.747   2.316  12.605
 4560W        W 7584   6.497   0.172  11.761
 4561W        W 7585   5.633   2.826   9.981
 4562W        W 7586   5.976   2.993   6.899
 4563W        W 7587   4.276   0.503   9.374
 4564W        W 7588   4.663   6.797  13.513
 4565W        W 7589   2.077   1.202   7.011
 4566W        W 7590   2.047   3.931   7.950
 4567W        W 7591   0.949   2.932   7.100
 4568W        W 7592   1.662   3.130  12.671
 4569W        W 7593   2.737   2.586  11.234
 4570W        W 7594   0.159   0.128  10.298
 4571W        W 7595   1.977   3.726  12.944
 4572W        W 7596   6.651   3.028  12.543
 4573W        W 7597   4.874   3.704  11.240
 4574W        W 7598   0.923   4.282  13.135
 4575W        W 7599   2.759   2.582   7.920
 4576W        W 7600   3.886   3.573  11.140
 4577W        W 7601   3.887   4.793   8.342
 4578W        W 7602   4.019   6.671  11.780
 4579W        W 7603   6.296   4.651   9.234
 4580W        W 7604   3.743   0.875  11.567
 4581W        W 7605   2.801   6.627  11.384
 4582W        W 7606   2.554   4.921   8.950
 4583W        W 7607   5.078   5.517  10.873
 4584W        W 7608   1.309   3.799   8.400
 4585W        W 7609   5.333   4.021   9.603
 4586W        W 7610   1.956   3.280   7.168
 4587W        W 7611   4.906   0.856   8.979
 4588W        W 7612   1.273   5.506   8.266
 4589W        W 7613   1.123   0.000   7.127
 4590W        W 7614   6.262   3.788   9.899
 4591W        W 7615   0.302   6.413   9.999
 4592W        W 7616   5.201   1.539  11.937
 4593W        W 7617   3.958   6.179  12.863
 4594W        W 7618   0.663   1.316  12.651
 4595W        W 7619   0.343   6.521  10.856
 4596W        W 7620   2.512   4.150  11.212
 4597W        W 7621   3.407   6.403   8.876
 4598W        W 7622   3.154   1.043   8.285
 4599W        W 7623   0.948   2.349  12.291
 4600W        W 7624   5.205   4.638   8.351
 4601W        W 7625   6.123   2.751  13.308
 4602W        W 7626   2.713   4.813   9.466
 4603W        W 7627   2.541   2.948   9.943
 4604W        W 7628   4.025   1.549   8.917
 4605W        W 7629   4.039   2.072  13.203
 4606W        W 7630   1.171   2.033   9.102
 4607W        W 7631   4.086   6.148   8.393
 4608W        W 7632   0.175   6.372  12.841
 4609W        W 7633   4.144   1.462   7.789
 4610W        W 7634   5.281   0.537   8.271
 4611W        W 7635   5.293   5.090  10.001
 4612W        W 7636   4.430   4.369  10.588
 4613W        W 7637   3.588   5.594   7.302
 4614W        W 7638   6.045   4.701  13.647
 4615W        W 7639   4.877   1.838  12.849
 4616W        W 7640   3.998   0.011   7.799
 4617W        W 7641   2.444   4.478  10.792
 4618W        W 7642   5.315   2.362   9.280
 4619W        W 7643   5.795   6.369  12.018
 4620W        W 7644   5.721   6.498   7.894
 4621W        W 7645   3.268   3.619   7.683
 4622W        W 7646   2.840   3.855   8.401
 4623W        W 7647   4.950   5.242   9.605
 4624W        W 7648   0.938   1.961   8.170
 4625W        W 7649   1.020   4.268  10.359
 4626W        W 7650   6.518   4.794  13.381
 4627W        W 7651   6.086   0.390   7.120
 4628W        W 7652   3.430   6.556  11.144
 4629W        W 7653   0.042   4.533  13.132
 4630W        W 7654   5.662   1.592  10.514
 4631W        W 7655   2.632   0.758  10.768
 4632W        W 7656   2.909   6.343   9.101
 4633W        W 7657   4.440   3.144  12.605
 4634W        W 7658   0.035   2.162   9.705
 4635W        W 7659   3.444   3.888  12.991
 4636W        W 7660   3.044   1.949   8.994
 4637W        W 7661   0.323   1.346   8.149
 4638W        W 7662   3.605   4.653  12.554
 4639W        W 7663   3.758   6.116   7.201
 4640W        W 7664   2.352   6.577   8.453
 4641W        W 7665   6.775   0.956   8.290
 4642W        W 7666   1.019   6.020  13.329
 4643W        W 7667   1.775   5.491   8.188
 4644W        W 7668   6.116   1.330  10.743
 4645W        W 7669   3.371   4.200   9.047
 4646W        W 7670   1.311   5.225  10.441
 4647W        W 7671   2.647   1.234   8.427
 4648W        W 7672   2.142   1.867  13.110
 4649W        W 7673   6.125   1.838  10.591
 4650W        W 7674   4.147   1.535  13.031
 4651W        W 7675   2.177   2.221  12.374
 4652W        W 7676   5.969   4.324  13.293
 4653W        W 7677   0.241   5.237  11.420
 4654W        W 7678   4.666   1.471  13.107
 4655W        W 7679   6.343   4.130  12.956
 4656W        W 7680   6.743   4.618   8.332
 4657W        W 7681   0.070   5.721  11.192
 4658W        W 7682   3.003   6.261  11.082
 4659W        W 7683   1.207   3.015   8.900
 4660W        W 7684   6.761   2.879  11.661
 4661W        W 7685   6.589   0.543   8.540
 4662W        W 7686   1.625   6.179  12.044
 4663W        W 7687   5.295   2.148   8.152
 4664W        W 7688   4.062   2.393  10.667
 4665W        W 7689   0.154   1.165  12.754
 4666W        W 7690   0.334   1.952  10.544
 4667W        W 7691   5.964   1.986  11.256
 4668W        W 7692   1.126   2.463  13.087
 4669W        W 7693   2.263   6.391  11.243
 4670W        W 7694   1.873   6.269   7.132
 4671W        W 7695   3.086   1.439  12.939
 4672W        W 7696   4.974   2.318   8.918
 4673W        W 7697   1.014   1.170  12.951
 4674W        W 7698   3.058   3.643  12.109
 4675W        W 7699   5.949   1.319  13.572
 4676W        W 7700   4.712   0.460  13.581
 4677W        W 7701   3.859   0.299  12.459
 4678W        W 7702   0.012   5.552  10.431
 4679W        W 7703   2.610   6.233  10.283
 4680W        W 7704   3.079   1.712  12.162
 4681W        W 7705   4.212   2.574   9.527
 4682W        W 7706   3.852   4.385   8.790
 4683W        W 7707   5.648   0.366   8.723
 4684W        W 7708   2.519   1.611   7.618
 4685W        W 7709   5.292   0.006   9.409
 4686W        W 7710   5.874   1.224   9.336
 4687W        W 7711   5.102   1.732  12.373
 4688W        W 7712   2.578   3.757  13.309
 4689W        W 7713   4.095   5.185   7.490
 4690W        W 7714   2.251   6.564  13.214
 4691W        W 7715   0.531   4.287   8.515
 4692W        W 7716   1.090   3.383  13.047
 4693W        W 7717   0.701   3.245  11.286
 4694W        W 7718   1.519   5.249  11.030
 4695W        W 7719   2.138   0.148  10.164
 4696W        W 7720   3.852   5.258  10.346
 4697W        W 7721   2.000   2.980  10.752
 4698W        W 7722   3.698   5.030  11.123
 4699W        W 7723   5.420   2.148  13.461
 4700W        W 7724   3.194   4.315  12.875
 4701W        W 7725   1.543   2.554  10.352
 4702W        W 7726   3.328   1.249   9.477
 4703W        W 7727   1.398   2.637   7.753
 4704W        W 7728   5.772   0.698  11.992
 4705W        W 7729   4.220   0.191  13.081
 4706W        W 7730   3.485   5.428  10.605
 4707W        W 7731   1.895   1.896  10.606
 4708W        W 7732   3.783   6.813   8.835
 4709W        W 7733   2.647   3.968  12.057
 4710W        W 7734   3.707   0.787   8.320
 4711W        W 7735   3.709   2.549  13.339
 4712W        W 7736   5.554   6.232  11.646
 4713W        W 7737   4.683   4.149   7.768
 4714W        W 7738   0.349   1.480  10.362
 4715W        W 7739   1.087   6.515   8.137
 4716W        W 7740   3.205   2.723   7.693
 4717W        W 7741   2.989   6.771  10.912
 4718W        W 7742   2.585   4.936  12.014
 4719W        W 7743   6.747   2.610   9.324
 4720W        W 7744   5.610   3.049  12.322
 4721W        W 7745   5.444   4.664   7.871
 4722W        W 7746   1.490   6.749   8.144
 4723W        W 7747   5.314   6.787  12.902
 4724W        W 7748   0.910   2.503  10.699
 4725W        W 7749   6.791   0.358   9.916
 4726W        W 7750   4.464   4.833  11.399
 4727W        W 7751   0.537   0.034  11.279
 4728W        W 7752   4.724   5.482   9.268
 4729W        W 7753   5.974   3.352  12.608
 4730W        W 7754   4.461   3.432   9.488
 4731W        W 7755   5.784   5.778   9.836
 4732W        W 7756   2.167   0.467  12.479
 4733W        W 7757   1.412   2.762  12.234
 4734W        W 7758   4.653   0.061   7.116
 4735W        W 7759   6.384   4.404   9.669
 4736W        W 7760   5.938   5.565  13.636
 4737W        W 7761   3.793   1.963   7.284
 4738W        W 7762   3.619   3.959  10.396
 4739W        W 7763   0.559   2.156   9.723
 4740W        W 7764   5.833   4.016  11.330
 4741W        W 7765   0.919   4.236  12.609
 4742W        W 7766   0.480   5.015   7.286
 4743W        W 7767   0.796   6.149  10.123
 4744W        W 7768   1.900   0.620  10.474
 4745W        W 7769   3.528   0.043   7.514
 4746W        W 7770   6.709   0.767  10.358
 4747W        W 7771   4.111   3.461   7.030
 4748W        W 7772   3.582   3.624   9.597
 4749W        W 7773   1.022   3.296   9.249
 4750W        W 7774   5.622   1.350   7.192
 4751W        W 7775   5.022   1.352  12.717
 4752W        W 7776   4.003   1.296  10.870
 4753W        W 7777   3.764   3.326   8.290
 4754W        W 7778   3.476   6.090  11.347
 4755W        W 7779   1.832   2.148  10.162
 4756W        W 7780   2.798   4.179  11.652
 4757W        W 7781   3.564   2.215  10.524
 4758W        W 7782   1.948   6.169  11.660
 4759W        W 7783   2.531   0.756   8.589
 4760W        W 7784   6.489   3.502   9.118
 4761W        W 7785   6.278   4.157  10.888
 4762W        W 7786   2.542   6.399  13.606
 4763W        W 7787   3.530   5.939  12.873
 4764W        W 7788   6.534   4.582  12.288
 4765W        W 7789   1.375   2.701   7.236
 4766W        W 7790   2.938   4.604   7.250
 4767W        W 7791   2.724   5.892   9.037
 4768W        W 7792   6.516   6.857  12.279
 4769W        W 7793   1.321   4.893   8.288
 4770W        W 7794   6.820   1.487   8.539
 4771W        W 7795   3.585   5.065   7.563
 4772W        W 7796   3.113   1.817  10.671
 4773W        W 7797   3.031   1.427   9.086
 4774W        W 7798   0.312   4.334  10.853
 4775W        W 7799   4.740   3.417  13.434
 4776W        W 7800   6.343   1.120   8.546
 4777W        W 7801   3.241   4.998   7.062
 4778W        W 7802   6.094   1.182  11.240
 4779W        W 7803   4.508   3.899   8.305
 4780W        W 7804   2.832   0.974  11.145
 4781W        W 7805   1.940   2.621  12.152
 4782W        W 7806   6.248   1.980   8.965
 4783W        W 7807   6.532   2.294  13.370
 4784W        W 7808   0.844   0.018  11.915
 4785W        W 7809   2.965   3.433   8.696
 4786W        W 7810   2.910   4.334   8.582
 4787W        W 7811   3.000   2.844   8.936
 4788W        W 7812   0.879   2.716  13.506
 4789W        W 7813   6.655   1.814  13.263
 4790W        W 7814   6.152   1.739  13.278
 4791W        W 7815   1.819   0.085   9.298
 4792W        W 7816   1.003   4.447   8.290
 4793W        W 7817   6.261   3.940   9.410
 4794W        W 7818   0.693   0.572  11.194
 4795W        W 7819   2.226   6.447  10.023
 4796W        W 7820   4.117   3.312  10.789
 4797W        W 7821   5.125   0.142   9.890
 4798W        W 7822   6.293   1.215   7.074
 4799W        W 7823   0.452   1.705   7.046
 4800W        W 7824   4.091   4.329  13.273
 4801W        W 7825   3.601   5.642  11.081
 4802W        W 7826   0.055   4.218   8.594
 4803W        W 7827   4.133   5.155  11.211
 4804W        W 7828   1.969   6.042   8.397
 4805W        W 7829   5.454   6.033  12.349
 4806W        W 7830   3.909   5.578  12.843
 4807W        W 7831   5.234   6.583  12.255
 4808W        W 7832   0.547   0.682   7.474
 4809W        W 7833   1.381   1.260  10.240
 4810W        W 7834   1.221   0.513   8.149
 4811W        W 7835   3.223   5.607   9.352
 4812W        W 7836   2.359   6.694   7.944
 4813W        W 7837   2.420   5.454   8.980
 4814W        W 7838   4.885   0.642  12.617
 4815W        W 7839   3.149   3.954  10.365
 4816W        W 7840   5.608   1.017  10.972
 4817W        W 7841   3.571   0.263  13.011
 4818W        W 7842   2.738   3.494  12.453
 4819W        W 7843   5.616   5.255   9.659
 4820W        W 7844   6.571   3.656   8.614
 4821W        W 7845   5.311   2.818   9.609
 4822W        W 7846   6.068   1.507   9.794
 4823W        W 7847   5.201   1.978  10.372
 4824W        W 7848   2.622   2.057   7.410
 4825W        W 7849   2.868   3.289   7.051
 4826W        W 7850   0.534   0.392  13.251
 4827W        W 7851   0.216   2.026  11.031
 4828W        W 7852   5.501   1.806   7.551
 4829W        W 7853   4.773   5.388  12.850
 4830W        W 7854   3.120   4.312  10.948
 4831W        W 7855   1.814   2.285  11.795
 4832W        W 7856   5.259   1.734   6.933
 4833W        W 7857   1.005   0.973   7.989
 4834W        W 7858   5.078   2.483  11.589
 4835W        W 7859   0.998   1.824  11.910
 4836W        W 7860   0.211   3.429   8.282
 4837W        W 7861   2.430   1.336   9.887
 4838W        W 7862   3.897   2.655  10.085
 4839W        W 7863   5.696   3.206   9.421
 4840W        W 7864   5.117   4.067   9.156
 4841W        W 7865   4.248   5.267  12.660
 4842W        W 7866   6.599   3.116  10.040
 4843W        W 7867   2.535   6.732  10.317
 4844W        W 7868   4.737   6.392   7.343
 4845W        W 7869   4.527   3.535   7.559
 4846W        W 7870   0.031   5.168  10.917
 4847W        W 7871   4.700   0.105  11.638
 4848W        W 7872   2.602   1.987   7.965
 4849W        W 7873   1.363   0.482  10.392
 4850W        W 7874   2.514   3.881  12.698
 4851W        W 7875   5.309   4.972  11.671
 4852W        W 7876   4.278   2.901   9.188
 4853W        W 7877   6.567   0.544   9.500
 4854W        W 7878   5.702   2.395   9.577
 4855W        W 7879   2.726   4.108  10.160
 4856W        W 7880   1.605   0.721  12.781
 4857W        W 7881   3.140   0.426  10.712
 4858W        W 7882   0.428   5.803   9.125
 4859W        W 7883   2.052   1.619  10.124
 4860W        W 7884   2.389   5.951  13.685
 4861W        W 7885   1.947   6.682  10.936
 4862W        W 7886   1.398   3.180  11.947
 4863W        W 7887   5.886   6.184   9.490
 4864W        W 7888   2.953   0.296   8.670
 4865W        W 7889   0.065   4.263  12.134
 4866W        W 7890   5.543   6.755   8.509
 4867W        W 7891   2.938   3.142  11.253
 4868W        W 7892   1.848   3.326  12.253
 4869W        W 7893   4.234   4.642  10.199
 4870W        W 7894   6.768   2.726  13.048
 4871W        W 7895   5.375   6.593  10.283
 4872W        W 7896   0.741   0.500   8.326
 4873W        W 7897   1.711   5.885   7.454
 4874W        W 7898   0.148   1.401  13.621
 4875W        W 7899   0.333   3.889  11.953
 4876W        W 7900   4.204   2.055   8.511
 4877W        W 7901   5.417   3.884   8.814
 4878W        W 7902   5.526   3.101   7.880
 4879W        W 7903   5.022   3.441   7.077
 4880W        W 7904   1.246   1.261  10.759
 4881W        W 7905   0.542   1.942  11.956
 4882W        W 7906   6.804   6.796   9.140
 4883W        W 7907   4.118   3.514  12.885
 4884W        W 7908   4.994   4.967   7.169
 4885W        W 7909   5.688   6.786  12.422
 4886W        W 7910   1.118   6.256  11.168
 4887W        W 7911   5.072   0.142  12.475
 4888W        W 7912   5.893   5.581   9.365
 4889W        W 7913   4.778   6.751  13.032
 4890W        W 7914   0.633   3.882   7.647
 4891W        W 7915   5.948   4.352  12.728
 4892W        W 7916   0.495   0.970   9.735
 4893W        W 7917   0.799   0.887  12.485
 4894W        W 7918   5.348   5.975  12.915
 4895W        W 7919   4.743   5.090  12.433
 4896W        W 7920   2.395   1.229  10.980
 4897W        W 7921   2.181   1.372  13.394
 4898W        W 7922   2.370   2.605   7.127
 4899W        W 7923   5.811   4.787  11.446
 4900W        W 7924   0.184   1.189  10.804
 4901W        W 7925   5.088   6.072  12.004
 4902W        W 7926   2.930   4.023  12.444
 4903W        W 7927   0.358   3.945  13.195
 4904W        W 7928   0.989   5.089   7.450
 4905W        W 7929   1.737   3.105   8.794
 4906W        W 7930   6.683   0.444  12.175
 4907W        W 7931   3.167   5.111   9.601
 4908W        W 7932   1.287   4.168  11.779
 4909W        W 7933   2.799   4.888   8.458
 4910W        W 7934   4.763   2.480  11.143
 4911W        W 7935   5.275   6.388   8.815
 4912W        W 7936   6.846   5.381  12.295
 4913W        W 7937   5.785   3.460  13.543
 4914W        W 7938   3.281   1.268   7.825
 4915W        W 7939   0.248   5.743  13.440
 4916W        W 7940   5.335   0.753  10.619
 4917W        W 7941   4.093   2.562   8.641
 4918W        W 7942   4.850   5.650  11.978
 4919W        W 7943   3.373   2.866  13.072
 4920W        W 7944   4.529   5.587  12.422
 4921W        W 7945   2.366   0.305   7.088
 4922W        W 7946   6.405   4.461   7.525
 4923W        W 7947   6.066   6.766  11.625
 4924W        W 7948   5.716   0.413  10.669
 4925W        W 7949   1.174   4.374  11.319
 4926W        W 7950   5.426   1.014  11.910
 4927W        W 7951   6.034   3.317   7.844
 4928W        W 7952   0.818   5.246  10.230
 4929W        W 7953   1.690   0.064  10.446
 4930W        W 7954   0.907   4.689   7.092
 4931W        W 7955   0.802   4.264  13.712
 4932W        W 7956   5.458   5.576  11.339
 4933W        W 7957   4.853   5.863   9.638
 4934W        W 7958   1.936   5.275   9.828
 4935W        W 7959   2.139   6.382   7.645
 4936W        W 7960   0.482   3.345   7.165
 4937W        W 7961   6.754   0.250  13.121
 4938W        W 7962   2.695   1.629  10.874
 4939W        W 7963   5.887   5.717   8.313
 4940W        W 7964   4.185   1.137  12.106
 4941W        W 7965   2.260   4.783   9.777
 4942W        W 7966   2.323   1.322  11.786
 4943W        W 7967   0.696   2.265  11.143
 4944W        W 7968   5.126   6.384   7.743
 4945W        W 7969   6.492   1.372  11.507
 4946W        W 7970   4.688   6.696  12.356
 4947W        W 7971   1.837   0.190  11.777
 4948W        W 7972   3.121   2.499  10.354
 4949W        W 7973   6.260   1.028   9.066
 4950W        W 7974   3.423   6.264  10.264
 4951W        W 7975   4.203   3.531  13.407
 4952W        W 7976   6.647   6.088  11.576
 4953W        W 7977   5.990   6.656   9.322
 4954W        W 7978   0.057   0.816   9.378
 4955W        W 7979   4.928   1.196  13.523
 4956W        W 7980   6.697   6.718   6.865
 4957W        W 7981   4.848   0.730   7.102
 4958W        W 7982   2.760   0.361  10.091
 4959W        W 7983   0.543   2.987  11.898
 4960W        W 7984   1.046   3.743  12.474
 4961W        W 7985   1.083   5.877   7.163
 4962W        W 7986   1.481   6.217  11.573
 4963W        W 7987   1.847   4.968   9.439
 4964W        W 7988   1.491   5.963   6.890
 4965W        W 7989   5.751   6.411   9.921
 4966W        W 7990   0.446   2.396   7.460
 4967W        W 7991   3.531   1.628  10.890
 4968W        W 7992   4.256   1.725   6.973
 4969W        W 7993   1.492   6.692  11.850
 4970W        W 7994   1.076   6.457  13.670
 4971W        W 7995   0.030   3.355  10.662
 4972W        W 7996   4.005   5.390  10.795
 4973W        W 7997   2.583   2.488  13.422
 4974W        W 7998   3.770   4.877   8.854
 4975W        W 7999   0.976   3.186  11.701
 4976W        W 8000   5.651   5.960   7.992
 4977W        W 8001   6.333   3.486  10.408
 4978W        W 8002   3.028   0.845   9.307
 4979W        W 8003   4.425   1.484  12.568
 4980W        W 8004   5.543   6.480   9.234
 4981W        W 8005   1.337   2.169   9.513
 4982W        W 8006   4.027   6.599  13.208
 4983W        W 8007   3.414   6.316   9.332
 4984W        W 8008   4.077   1.893  12.314
 4985W        W 8009   0.095   4.495   7.851
 4986W        W 8010   3.111   6.383   7.563
 4987W        W 8011   1.278   4.701   7.635
 4988W        W 8012   6.196   2.259  10.974
 4989W        W 8013   2.668   2.619   9.567
 4990W        W 8014   2.386   5.422   9.812
 4991W        W 8015   3.847   1.305  12.421
 4992W        W 8016   6.749   3.564  10.131
 4993W        W 8017   5.754   2.265   7.743
 4994W        W 8018   4.569   1.006  12.665
 4995W        W 8019   1.523   3.993   7.373
 4996W        W 8020   1.393   2.160  12.684
 4997W        W 8021   1.052   4.063   7.944
 4998W        W 8022   0.435   4.837  10.927
 4999W        W 8023   4.784   0.512   9.487
 5000W        W 8024   1.035   5.390  13.147
 5001W        W 8025   4.404   6.578  11.463
 5002W        W 8026   4.326   0.664  12.414
 5003W        W 8027   4.877   5.116   8.040
 5004W        W 8028   1.878   2.209  12.778
 5005W        W 8029   6.584   6.183  13.023
 5006W        W 8030   1.318   3.592   9.687
 5007W        W 8031   0.478   0.041   9.150
 5008W        W 8032   5.719   0.318  11.553
 5009W        W 8033   1.224   3.999   6.979
 5010W        W 8034   0.348   0.673   7.981
 5011W        W 8035   1.483   1.029  11.716
 5012W        W 8036   1.708   0.751   8.934
 5013W        W 8037   6.606   5.175   8.308
 5014W        W 8038   3.208   3.215  10.800
 5015W        W 8039   4.390   2.988   9.848
 5016W        W 8040   0.280   3.199   9.971
 5017W        W 8041   2.717   6.712  13.244
 5018W        W 8042   0.326   2.924   9.168
 5019W        W 8043   6.083   2.756  10.857
 5020W        W 8044   0.671   6.272   9.126
 5021W        W 8045   0.760   4.034   9.144
 5022W        W 8046   0.781   5.971   8.637
 5023W        W 8047   1.814   0.246  12.787
 5024W        W 8048   0.875   4.126  12.107
 5025W        W 8049   1.644   5.203   8.609
 5026W        W 8050   5.371   5.614   8.283
 5027W        W 8051   1.512   3.582   8.785
 5028W        W 8052   3.860   3.854   9.932
 5029W        W 8053   0.177   0.338   9.462
 5030W        W 8054   6.233   5.245  11.499
 5031W        W 8055   3.785   4.883  10.676
 5032W        W 8056   5.747   1.486  12.016
 5033W        W 8057   5.588   5.487  12.287
 5034W        W 8058   6.839   5.674   9.626
 5035W        W 8059   3.160   0.896  10.760
 5036W        W 8060   4.343   3.675  11.164
 5037W        W 8061   2.572   4.152   8.071
 5038W        W 8062   6.205   5.052  10.133
 5039W        W 8063   1.057   5.902  11.574
 5040W        W 8064   6.705   6.096  13.566
 5041W        W 8065   4.332   4.038   7.323
 5042W        W 8066   2.858   2.827   8.378
 5043W        W 8067   1.193   0.562  12.584
 5044W        W 8068   1.368   3.893  10.057
 5045W        W 8069   1.614   0.962   9.504
 5046W        W 8070   1.338   2.103   7.944
 5047W        W 8071   5.563   2.159   7.077
 5048W        W 8072   1.359   1.504  11.895
 5049W        W 8073   5.743   5.184  10.208
 5050W        W 8074   5.231   0.262  10.847
 5051W        W 8075   3.788   6.671  12.323
 5052W        W 8076   0.789   5.289  12.744
 5053W        W 8077   3.596   3.179  11.479
 5054W        W 8078   4.647   2.190   8.596
 5055W        W 8079   0.847   6.853  13.490
 5056W        W 8080   3.885   5.607   6.905
 5057W        W 8081   2.777   5.348   9.394
 5058W        W 8082   6.506   0.228  10.394
 5059W        W 8083   0.789   1.340   9.472
 5060W        W 8084   0.833   2.966  13.030
 5061W        W 8085   5.615   1.404  10.022
 5062W        W 8086   1.079   3.720  11.912
 5063W        W 8087   5.711   3.678  12.248
 5064W        W 8088   3.601   1.219   9.080
 5065W        W 8089   4.261   0.368   7.997
 5066W        W 8090   4.995   3.557   8.977
 5067W        W 8091   0.104   2.643   8.857
 5068W        W 8092   0.489   3.470  13.086
 5069W        W 8093   2.601   1.978   9.333
 5070W        W 8094   4.362   5.162   9.608
 5071W        W 8095   3.412   5.475   8.717
 5072W        W 8096   6.022   3.709  11.641
 5073W        W 8097   1.318   0.888  12.166
 5074W        W 8098   4.129   4.191  11.067
 5075W        W 8099   6.176   3.392   9.477
 5076W        W 8100   3.207   2.686   7.186
 5077W        W 8101   0.091   5.835  12.516
 5078W        W 8102   1.787   2.819  11.672
 5079W        W 8103   3.262   4.538  13.652
 5080W        W 8104   5.002   2.970  11.720
 5081W        W 8105   1.130   6.321   9.613
 5082W        W 8106   4.775   2.242  10.283
 5083W        W 8107   5.247   5.580   8.841
 5084W        W 8108   4.621   1.408  10.166
 5085W        W 8109   3.354   3.669  13.458
 5086W        W 8110   4.328   2.428  10.237
 5087W        W 8111   4.308   2.824   8.285
 5088W        W 8112   2.330   3.071   8.411
 5089W        W 8113   0.198   2.492  11.169
 5090W        W 8114   3.770   4.313  12.910
 5091W        W 8115   0.375   0.361  12.794
 5092W        W 8116   6.481   2.560  11.272
 5093W        W 8117   0.108   4.605  11.319
 5094W        W 8118   0.692   6.067   7.851
 5095W        W 8119   5.522   0.578  11.104
 5096W        W 8120   3.617   4.457  11.009
 5097W        W 8121   0.057   6.266  11.149
 5098W        W 8122   6.672   1.592   7.168
 5099W        W 8123   3.514   2.304  10.067
 5100W        W 8124   6.750   2.240  12.924
 5101W        W 8125   1.655   1.295  12.253
 5102W        W 8126   1.500   4.229  10.419
 5103W        W 8127   1.560   3.636  12.660
 5104W        W 8128   3.856   1.014   7.761
 5105W        W 8129   1.852   6.669  11.439
 5106W        W 8130   2.215   5.880   7.462
 5107W        W 8131   4.172   3.748   7.908
 5108W        W 8132   3.358   3.737   9.205
 5109W        W 8133   5.298   0.541   9.148
 5110W        W 8134   4.818   6.335  11.304
 5111W        W 8135   4.945   2.141  13.596
 5112W        W 8136   1.856   6.013   7.910
 5113W        W 8137   6.038   2.093  12.594
 5114W        W 8138   2.195   5.430  13.514
 5115W        W 8139   5.621   4.110  10.168
 5116W        W 8140   3.896   4.434  10.544
 5117W        W 8141   6.278   2.540   6.900
 5118W        W 8142   0.130   5.050   7.950
 5119W        W 8143   2.789   6.785  11.846
 5120W        W 8144   1.307   3.592  13.434
 5121W        W 8145   5.947   0.141  12.060
 5122W        W 8146   6.122   3.291   9.974
 5123W        W 8147   4.261   0.036   9.106
 5124W        W 8148   5.530   0.514   6.890
 5125W        W 8149   1.061   1.783   7.667
 5126W        W 8150   0.795   2.712  11.468
 5127W        W 8151   0.136   1.487  11.285
 5128W        W 8152   6.165   5.294   8.571
 5129W        W 8153   5.907   2.171  13.402
 5130W        W 8154   1.392   3.160   7.017
 5131W        W 8155   2.804   0.790  12.467
 5132W        W 8156   3.754   5.147   7.100
 5133W        W 8157   6.811   5.987   8.384
 5134W        W 8158   5.081   2.951   7.325
 5135W        W 8159   6.140   6.238  11.687
 5136W        W 8160   3.317   0.648  11.247
 5137W        W 8161   2.454   6.492  12.181
 5138W        W 8162   1.370   1.476  11.280
 5139W        W 8163   2.761   0.495  12.009
 5140W        W 8164   2.600   1.427   9.387
 5141W        W 8165   5.927   1.092  12.295
 5142W        W 8166   6.219   2.268   7.872
 5143W        W 8167   2.804   4.521   7.724
 5144W        W 8168   6.736   4.639  10.909
 5145W        W 8169   6.853   4.337  12.645
 5146W        W 8170   4.681   4.524  10.994
 5147W        W 8171   6.596   1.251  10.484
 5148W        W 8172   5.942   3.569   9.076
 5149W        W 8173   1.741   3.917  11.701
 5150W        W 8174   3.110   2.136   8.056
 5151W        W 8175   6.190   0.919  13.443
 5152W        W 8176   6.173   2.936  11.371
 5153W        W 8177   4.584   4.345   9.250
 5154W        W 8178   1.420   4.401   9.936
 5155W        W 8179   4.518   6.209   9.789
 5156W        W 8180   5.548   3.520  10.517
 5157W        W 8181   2.052   4.582  12.960
 5158W        W 8182   2.605   6.822   9.850
 5159W        W 8183   0.961   2.456   9.633
 5160W        W 8184   6.121   3.108   9.089
 5161W        W 8185   4.007   4.724   7.337
 5162W        W 8186   2.535   1.566  12.175
 5163W        W 8187   4.378   6.087  11.248
 5164W        W 8188   3.238   6.273   8.043
 5165W        W 8189   4.148   0.708   8.913
 5166W        W 8190   4.393   1.285   9.770
 5167W        W 8191   2.200   4.786  12.342
 5168W        W 8192   4.811   1.409  10.931
 5169W        W 8193   1.768   6.018   9.225
 5170W        W 8194   3.530   5.899   7.697
 5171W        W 8195   1.262   1.729   7.182
 5172W        W 8196   0.342   1.842  13.349
 5173W        W 8197   4.577   4.932   7.613
 5174W        W 8198   5.854   3.828  12.691
 5175W        W 8199   4.478   6.060   6.991
 5176W        W 8200   2.102   4.713   9.075
 5177W        W 8201   6.503   0.033   9.609
 5178W        W 8202   0.847   0.554   7.811
 5179W        W 8203   2.667   2.082  12.219
 5180W        W 8204   4.109   0.910   9.628
 5181W        W 8205   4.220   0.635  13.398
 5182W        W 8206   5.334   4.334  13.436
 5183W        W 8207   4.619   4.112  11.321
 5184W        W 8208   3.702   0.301  10.516
 5185W        W 8209   4.599   2.067   7.169
 5186W        W 8210   4.166   5.214  13.671
 5187W        W 8211   5.243   4.362  12.753
 5188W        W 8212   5.124   2.290  10.758
 5189W        W 8213   4.895   3.820  12.588
 5190W        W 8214   4.060   2.295   7.668
 5191W        W 8215   0.653   3.195   8.196
 5192W        W 8216   2.779   6.498   8.102
 5193W        W 8217   0.472   1.767   7.594
 5194W        W 8218   4.179   2.381   8.155
 5195W        W 8219   2.438   6.845  11.014
 5196W        W 8220   6.075   3.280  13.082
 5197W        W 8221   1.610   1.829  13.049
 5198W        W 8222   3.554   2.438   7.470
 5199W        W 8223   3.182   4.641  11.859
 5200W        W 8224   2.542   6.010  11.335
 5201W        W 8225   6.120   6.208   7.946
 5202W        W 8226   6.179   0.350  13.059
 5203W        W 8227   2.466   3.508  11.988
 5204W        W 8228   4.378   1.354  13.497
 5205W        W 8229   1.643   6.786   7.370
 5206W        W 8230   3.628   0.794   9.790
 5207W        W 8231   3.766   2.996  13.517
 5208W        W 8232   5.271   0.726  11.498
 5209W        W 8233   3.981   3.353   9.768
 5210W        W 8234   1.761   5.707  13.358
 5211W        W 8235   6.302   3.451   7.138
 5212W        W 8236   6.621   0.343  11.290
 5213W        W 8237   5.079   0.356   7.861
 5214W        W 8238   0.885   3.588  10.571
 5215W        W 8239   2.287   5.106  10.225
 5216W        W 8240   0.672   4.987  13.549
 5217W        W 8241   3.509   3.251  12.195
 5218W        W 8242   6.825   1.915  12.515
 5219W        W 8243   4.611   4.439  13.171
 5220W        W 8244   2.159   6.828   7.400
 5221W        W 8245   0.737   3.794   8.290
 5222W        W 8246   6.104   3.082   7.407
 5223W        W 8247   1.295   1.553   9.261
 5224W        W 8248   2.170   1.249   8.613
 5225W        W 8249   1.983   2.641  10.253
 5226W        W 8250   3.615   2.903   7.458
 5227W        W 8251   6.621   0.566   9.031
 5228W        W 8252   4.623   1.714   8.473
 5229W        W 8253   2.678   4.307  13.058
 5230W        W 8254   2.000   3.476   8.620
 5231W        W 8255   6.076   2.092   7.373
 5232W        W 8256   4.417   2.986  12.145
 5233W        W 8257   3.864   1.138  12.928
 5234W        W 8258   0.403   1.249   8.695
 5235W        W 8259   3.382   1.831   9.867
 5236W        W 8260   4.054   6.784  10.583
 5237W        W 8261   6.525   6.404  12.523
 5238W        W 8262   1.358   2.416  11.887
 5239W        W 8263   6.655   1.002  13.523
 5240W        W 8264   4.583   4.506  11.821
 5241W        W 8265   3.866   6.075  10.998
 5242W        W 8266   3.109   4.940   7.592
 5243W        W 8267   6.112   0.107  12.540
 5244W        W 8268   2.968   5.856  10.501
 5245W        W 8269   3.217   5.431  12.544
 5246W        W 8270   3.684   4.144  11.738
 5247W        W 8271   5.484   2.361   8.574
 5248W        W 8272   1.715   0.664  11.428
 5249W        W 8273   3.544   4.471  12.073
 5250W        W 8274   0.924   2.653   7.514
 5251W        W 8275   5.466   1.119   8.133
 5252W        W 8276   0.875   4.812  10.454
 5253W        W 8277   1.484   6.473  12.479
 5254W        W 8278   2.440   3.302  10.218
 5255W        W 8279   0.954   0.453  13.488
 5256W        W 8280   2.603   1.652  13.419
 5257W        W 8281   6.086   1.624   7.329
 5258W        W 8282   1.712   1.865   8.158
 5259W        W 8283   3.224   4.789  11.149
 5260W        W 8284   3.781   3.830   8.948
 5261W        W 8285   4.968   4.636  12.421
 5262W        W 8286   2.062   0.241  11.261
 5263W        W 8287   5.398   5.649   6.876
 5264W        W 8288   0.456   1.468  11.855
 5265W        W 8289   4.786   1.585   9.614
 5266W        W 8290   0.297   5.997  11.568
 5267W        W 8291   1.756   0.347   9.924
 5268W        W 8292   1.831   3.399  11.788
 5269W        W 8293   2.095   6.816   9.690
 5270W        W 8294   0.942   1.375  11.609
 5271W        W 8295   3.400   3.162   9.610
 5272W        W 8296   1.891   5.187  11.836
 5273W        W 8297   1.339   5.446   7.343
 5274W        W 8298   0.079   0.037  11.918
 5275W        W 8299   1.208   1.215   7.031
 5276W        W 8300   3.982   1.094   8.583
 5277W        W 8301   0.068   1.154  12.220
 5278W        W 8302   1.305   5.831   9.225
 5279W        W 8303   3.412   5.034  11.648
 5280W        W 8304   3.907   5.886  11.495
 5281W        W 8305   2.405   6.229   9.185
 5282W        W 8306   2.205   2.079   8.277
 5283W        W 8307   1.669   1.266   8.882
 5284W        W 8308   2.598   2.397  10.039
 5285W        W 8309   4.726   1.332   7.712
 5286W        W 8310   1.049   3.649  11.422
 5287W        W 8311   1.854   6.590  12.953
 5288W        W 8312   0.194   1.397   7.421
 5289W        W 8313   5.023   6.390  12.700
 5290W        W 8314   2.574   6.633   9.366
 5291W        W 8315   1.819   5.003  12.758
 5292W        W 8316   1.983   3.998  11.303
 5293W        W 8317   5.487   4.353   8.966
 5294W        W 8318   4.239   4.466  12.769
 5295W        W 8319   2.151   4.879  10.649
 5296W        W 8320   1.198   1.250  12.455
 5297W        W 8321   3.299   3.683   7.148
 5298W        W 8322   0.541   4.343  11.296
 5299W        W 8323   5.256   2.729   8.815
 5300W        W 8324   6.361   3.973  11.298
 5301W        W 8325   4.850   6.084  13.072
 5302W        W 8326   1.112   5.517   9.591
 5303W        W 8327   5.725   2.148  10.684
 5304W        W 8328   4.599   3.610  12.917
 5305W        W 8329   0.584   1.152   7.702
 5306W        W 8330   4.725   0.966  11.335
 5307W        W 8331   4.906   3.683   9.447
 5308W        W 8332   2.911   6.847   9.060
 5309W        W 8333   4.893   6.538  10.822
 5310W        W 8334   1.500   6.246  13.313
 5311W        W 8335   1.768   3.504   9.980
 5312W        W 8336   0.656   6.396  12.196
 5313W        W 8337   3.956   6.374  11.434
 5314W        W 8338   6.322   6.733  12.956
 5315W        W 8339   1.457   5.195  11.643
 5316W        W 8340   5.318   3.809  11.460
 5317W        W 8341   4.006   3.563  10.341
 5318W        W 8342   0.842   2.801   9.239
 5319W        W 8343   6.265   1.659   9.388
 5320W        W 8344   1.952   6.466   9.352
 5321W        W 8345   5.358   2.259  12.598
 5322W        W 8346   5.413   3.000   6.914
 5323W        W 8347   4.581   3.906  13.350
 5324W        W 8348   3.671   3.115  11.027
 5325W        W 8349   1.967   2.351  13.595
 5326W        W 8350   3.320   1.618   8.169
 5327W        W 8351   1.851   1.437   7.761
 5328W        W 8352   2.823   3.784   6.885
 5329W        W 8353   2.813   2.265  11.698
 5330W        W 8354   5.955   3.559  10.797
 5331W        W 8355   4.153   3.176  11.335
 5332W        W 8356   2.416   2.375  11.925
 5333W        W 8357   2.343   2.151   8.749
 5334W        W 8358   6.475   6.674  11.295
 5335W        W 8359   3.845   5.810  11.984
 5336W        W 8360   4.563   5.491   7.859
 5337W        W 8361   6.018   1.513   8.908
 5338W        W 8362   3.973   3.036  12.904
 5339W        W 8363   3.454   2.870  10.070
 5340W        W 8364   0.125   3.098  13.270
 5341W        W 8365   6.352   5.021  12.283
 5342W        W 8366   0.677   4.330   7.920
 5343W        W 8367   2.627   4.006   9.596
 5344W        W 8368   0.787   3.794  12.885
 5345W        W 8369   4.498   1.762   7.948
 5346W        W 8370   0.290   2.152   8.605
 5347W        W 8371   6.015   6.148  12.987
 5348W        W 8372   2.054   2.662  12.682
 5349W        W 8373   3.958   5.517   9.500
 5350W        W 8374   0.616   6.706  10.445
 5351W        W 8375   3.453   2.051  11.279
 5352W        W 8376   3.538   0.388  10.046
 5353W        W 8377   1.082   0.874   9.558
 5354W        W 8378   0.357   2.305  11.596
 5355W        W 8379   2.420   0.980  13.170
 5356W        W 8380   5.174   4.235  10.027
 5357W        W 8381   2.102   5.746  12.483
 5358W        W 8382   6.523   1.776   9.788
 5359W        W 8383   5.207   5.606   7.737
 5360W        W 8384   4.816   6.756   9.576
 5361W        W 8385   3.431   2.857   9.144
 5362W        W 8386   1.431   4.965   7.208
 5363W        W 8387   0.831   0.841   6.956
 5364W        W 8388   6.413   3.178  13.564
 5365W        W 8389   5.677   6.160  10.834
 5366W        W 8390   1.463   1.849  13.559
 5367W        W 8391   2.297   0.418   8.116
 5368W        W 8392   4.921   3.252   7.717
 5369W        W 8393   2.875   3.037   9.443
 5370W        W 8394   4.628   6.852   7.976
 5371W        W 8395   2.687   5.541  10.232
 5372W        W 8396   0.624   6.682   7.063
 5373W        W 8397   4.102   6.763  12.721
 5374W        W 8398   4.553   0.911  13.602
 5375W        W 8399   5.500   4.480   9.604
 5376W        W 8400   4.159   5.673  11.123
 5377W        W 8401   3.146   4.066   9.490
 5378W        W 8402   0.402   6.788  13.054
 5379W        W 8403   6.206   6.510   7.558
 5380W        W 8404   3.447   2.809  10.636
 5381W        W 8405   0.954   5.345   7.034
 5382W        W 8406   4.253   0.876  11.601
 5383W        W 8407   0.338   4.225   7.437
 5384W        W 8408   6.075   4.597  12.187
 5385W        W 8409   2.422   2.828  13.010
 5386W        W 8410   2.433   5.798   8.418
 5387W        W 8411   3.643   3.671   7.963
 5388W        W 8412   3.001   5.803  12.866
 5389W        W 8413   2.577   6.288  11.716
 5390W        W 8414   4.161   3.972   8.722
 5391W        W 8415   4.077   0.149   7.203
 5392W        W 8416   2.149   1.251   9.100
 5393W        W 8417   3.749   0.777   9.302
 5394W        W 8418   6.206   2.563   9.290
 5395W        W 8419   3.098   4.587   8.158
 5396W        W 8420   6.828   3.887  12.890
 5397W        W 8421   0.094   6.638   9.614
 5398W        W 8422   6.757   1.951   8.204
 5399W        W 8423   3.189   2.427  13.014
 5400W        W 8424   0.111   6.765   7.930
 5401W        W 8425   1.603   6.416   7.673
 5402W        W 8426   1.168   4.044  10.814
 5403W        W 8427   0.012   2.733   7.594
 5404W        W 8428   6.634   1.299  13.025
 5405W        W 8429   5.358   3.384  12.558
 5406W        W 8430   2.322   2.940   9.388
 5407W        W 8431   1.418   1.971  11.643
 5408W        W 8432   0.419   5.123   8.977
 5409W        W 8433   3.278   5.777   8.233
 5410W        W 8434   4.972   5.418   6.879
 5411W        W 8435   5.943   0.039   7.588
 5412W        W 8436   5.418   3.408   7.494
 5413W        W 8437   5.298   4.212  12.222
 5414W        W 8438   3.622   1.688  12.074
 5415W        W 8439   5.429   1.969  11.957
 5416W        W 8440   0.758   2.014  10.307
 5417W        W 8441   1.068   3.131   9.701
 5418W        W 8442   4.670   6.187  10.551
 5419W        W 8443   0.725   5.136   9.775
 5420W        W 8444   2.803   6.670   8.616
 5421W        W 8445   3.406   3.891  10.848
 5422W        W 8446   1.437   1.210   7.971
 5423W        W 8447   0.587   0.964   8.312
 5424W        W 8448   5.305   1.297   7.589
 5425W        W 8449   5.742   3.682   7.835
 5426W        W 8450   6.312   1.653   8.538
 5427W        W 8451   1.090   1.997  11.321
 5428W        W 8452   3.612   1.712  10.354
 5429W        W 8453   2.891   1.728  12.602
 5430W        W 8454   0.380   5.836  12.955
 5431W        W 8455   0.549   3.309  10.799
 5432W        W 8456   3.058   2.303   7.513
 5433W        W 8457   6.661   2.556   7.997
 5434W        W 8458   0.447   2.088  12.455
 5435W        W 8459   1.002   6.593  12.548
 5436W        W 8460   0.341   1.255  13.170
 5437W        W 8461   5.157   4.329   7.073
 5438W        W 8462   6.077   3.672   8.211
 5439W        W 8463   5.384   3.423   8.695
 5440W        W 8464   0.501   6.744  12.548
 5441W        W 8465   2.750   2.106  11.111
 5442W        W 8466   1.592   5.943  12.453
 5443W        W 8467   3.196   2.041   8.547
 5444W        W 8468   5.482   0.791  12.438
 5445W        W 8469   0.878   0.300  10.281
 5446W        W 8470   1.638   2.417  11.315
 5447W        W 8471   0.610   4.635   7.524
 5448W        W 8472   6.208   2.322  12.988
 5449W        W 8473   6.047   4.807   7.352
 5450W        W 8474   2.657   0.519  13.163
 5451W        W 8475   0.049   2.170   7.727
 5452W        W 8476   1.589   2.652   8.850
 5453W        W 8477   4.729   4.435   8.370
 5454W        W 8478   0.476   4.810  11.613
 5455W        W 8479   4.002   2.228  11.456
 5456W        W 8480   1.726   3.155  13.535
 5457W        W 8481   4.011   5.067   9.937
 5458W        W 8482   6.789   6.593   8.389
 5459W        W 8483   4.414   3.095   7.838
 5460W        W 8484   3.453   2.864  11.844
 5461W        W 8485   6.238   0.890  10.477
 5462W        W 8486   4.131   5.837  12.484
 5463W        W 8487   3.100   1.357  10.963
 5464W        W 8488   3.603   1.220  10.497
 5465W        W 8489   2.046   4.245   8.850
 5466W        W 8490   4.814   1.731  10.512
 5467W        W 8491   6.405   0.843  11.381
 5468W        W 8492   2.827   0.648   8.239
 5469W        W 8493   2.522   4.622  11.599
 5470W        W 8494   0.120   3.358   9.447
 5471W        W 8495   1.159   3.260  12.520
 5472W        W 8496   1.769   1.382  10.558
 5473W        W 8497   0.901   5.470  12.073
 5474W        W 8498   5.072   3.065  10.064
 5475W        W 8499   0.613   6.363  11.267
 5476W        W 8500   4.793   0.604  11.652
 5477W        W 8501   5.719   4.883  10.917
 5478W        W 8502   3.196   2.389  11.948
 5479W        W 8503   3.401   6.807   9.206
 5480W        W 8504   3.679   5.145  13.367
 5481W        W 8505   2.464   1.703  11.341
 5482W        W 8506   0.170   3.752   7.300
 5483W        W 8507   1.006   3.420   7.003
 5484W        W 8508   6.132   2.457  11.627
 5485W        W 8509   4.852   3.572   9.919
 5486W        W 8510   4.239   2.565  11.212
 5487W        W 8511   6.461   1.494  13.576
 5488W        W 8512   4.483   2.239  13.605
 5489W        W 8513   1.412   2.607  13.579
 5490W        W 8514   2.573   3.096   8.879
 5491W        W 8515   6.528   2.996   7.147
 5492W        W 8516   2.600   3.181  11.560
 5493W        W 8517   6.623   2.119  11.207
 5494W        W 8518   3.335   4.990  12.253
 5495W        W 8519   0.907   0.347  11.587
 5496W        W 8520   0.283   6.640   8.781
 5497W        W 8521   1.334   0.162   8.944
 5498W        W 8522   2.958   3.941  11.235
 5499W        W 8523   1.336   0.874  13.275
 5500W        W 8524   0.454   1.099   9.186
 5501W        W 8525   4.893   5.521   8.305
 5502W        W 8526   6.539   3.727  10.865
 5503W        W 8527   4.878   1.098   9.856
 5504W        W 8528   0.839   1.450   8.993
 5505W        W 8529   2.034   5.491  12.964
 5506W        W 8530   3.799   2.502  12.167
 5507W        W 8531   6.701   2.727  13.602
 5508W        W 8532   3.062   3.262  12.870
 5509W        W 8533   4.449   0.872   7.470
 5510W        W 8534   6.507   4.349   8.008
 5511W        W 8535   5.499   3.797   8.276
 5512W        W 8536   4.858   2.499   7.398
 5513W        W 8537   6.769   1.094   7.154
 5514W        W 8538   1.220   6.061   7.682
 5515W        W 8539   6.024   1.102  11.813
 5516W        W 8540   3.504   3.015   7.939
 5517W        W 8541   5.197   2.554   7.038
 5518W        W 8542   5.426   1.289  13.065
 5519W        W 8543   6.254   3.614  12.168
 5520W        W 8544   0.382   0.531  10.107
 5521W        W 8545   1.950   0.879  11.851
 5522W        W 8546   2.534   2.301  12.786
 5523W        W 8547   6.383   3.958   7.210
 5524W        W 8548   2.481   2.990  11.151
 5525W        W 8549   6.355   2.554   7.475
 5526W        W 8550   0.374   2.519   9.423
 5527W        W 8551   3.711   0.683  13.221
 5528W        W 8552   0.756   6.416  13.195
 5529W        W 8553   5.452   1.116   9.132
 5530W        W 8554   2.248   4.217  11.689
 5531W        W 8555   2.850   3.688   7.349
 5532W        W 8556   5.821   2.057   9.230
 5533W        W 8557   4.672   3.105  13.043
 5534W        W 8558   1.608   3.420  13.085
 5535W        W 8559   2.514   1.599   8.922
 5536W        W 8560   4.421   6.773   7.561
 5537W        W 8561   5.288   3.415  13.439
 5538W        W 8562   1.355   5.768  12.934
 5539W        W 8563   4.563   0.527  13.038
 5540W        W 8564   4.655   2.539  11.990
 5541W        W 8565   5.179   3.422   8.142
 5542W        W 8566   3.463   6.458   9.778
 5543W        W 8567   5.578   1.351  12.488
 5544W        W 8568   3.444   5.422  12.968
 5545W        W 8569   5.958   4.855   8.801
 5546W        W 8570   6.771   4.127  11.070
 5547W        W 8571   3.794   0.321   9.270
 5548W        W 8572   4.751   3.641   8.000
 5549W        W 8573   4.818   5.838  13.517
 5550W        W 8574   0.459   0.065   9.900
 5551W        W 8575   5.032   3.490  10.419
 5552W        W 8576   6.181   3.414  11.237
 5553W        W 8577   5.685   4.304   6.887
 5554W        W 8578   5.308   6.315   8.286
 5555W        W 8579   3.546   2.578   9.630
 5556W        W 8580   0.849   4.799   7.928
 5557W        W 8581   2.806   2.860  13.684
 5558W        W 8582   3.161   2.313  10.873
 5559W        W 8583   1.955   1.097  11.349
 5560W        W 8584   0.485   0.033   8.378
 5561W        W 8585   0.531   0.211  10.811
 5562W        W 8586   2.818   3.653   7.923
 5563W        W 8587   5.707   3.343   8.291
 5564W        W 8588   6.606   0.655  10.884
 5565W        W 8589   6.573   1.203  11.007
 5566W        W 8590   6.420   0.823  13.003
 5567W        W 8591   1.048   5.973   8.221
 5568W        W 8592   1.528   4.309   8.298
 5569W        W 8593   2.350   4.015   8.528
 5570W        W 8594   4.812   1.911  10.970
 5571W        W 8595   0.972   0.124   8.005
 5572W        W 8596   1.525   3.455   7.458
 5573W        W 8597   1.975   6.201  13.483
 5574W        W 8598   4.301   3.342   8.237
 5575W        W 8599   3.671   2.397  12.867
 5576W        W 8600   5.800   2.764  11.893
 5577W        W 8601   6.639   3.898   8.159
 5578W        W 8602   0.623   6.453  16.462
 5579W        W 8603   1.495   0.821  16.843
 5580W        W 8604   2.276   4.379  14.567
 5581W        W 8605   5.055   4.688  16.576
 5582W        W 8606   4.012   4.510  18.784
 5583W        W 8607   3.595   3.790  18.978
 5584W        W 8608   5.358   3.850  13.878
 5585W        W 8609   3.026   2.679  16.718
 5586W        W 8610   1.767   5.981  17.581
 5587W        W 8611   1.607   5.505  16.287
 5588W        W 8612   1.525   3.724  14.781
 5589W        W 8613   5.038   4.095  19.951
 5590W        W 8614   3.372   0.445  16.399
 5591W        W 8615   2.891   2.358  15.729
 5592W        W 8616   3.484   6.747  17.443
 5593W        W 8617   0.394   3.593  16.023
 5594W        W 8618   5.421   0.071  14.419
 5595W        W 8619   0.121   0.230  15.636
 5596W        W 8620   5.873   3.814  15.483
 5597W        W 8621   3.247   1.444  18.633
 5598W        W 8622   6.536   3.378  15.005
 5599W        W 8623   6.560   2.604  16.679
 5600W        W 8624   3.212   5.952  15.838
 5601W        W 8625   5.320   2.953  15.168
 5602W        W 8626   6.377   0.752  13.966
 5603W        W 8627   0.698   1.568  19.953
 5604W        W 8628   2.688   3.049  18.951
 5605W        W 8629   3.273   4.052  14.939
 5606W        W 8630   2.431   4.545  15.509
 5607W        W 8631   1.455   5.386  19.010
 5608W        W 8632   4.616   0.921  18.928
 5609W        W 8633   3.269   5.536  18.435
 5610W        W 8634   0.823   0.105  14.368
 5611W        W 8635   3.481   1.089  20.085
 5612W        W 8636   2.618   5.168  20.174
 5613W        W 8637   6.385   5.082  15.812
 5614W        W 8638   5.815   1.072  15.637
 5615W        W 8639   4.785   5.907  17.826
 5616W        W 8640   6.796   6.585  20.103
 5617W        W 8641   1.259   3.336  17.020
 5618W        W 8642   3.139   1.761  14.550
 5619W        W 8643   5.968   3.805  20.047
 5620W        W 8644   4.952   5.998  15.454
 5621W        W 8645   3.505   3.173  19.540
 5622W        W 8646   5.780   6.314  17.263
 5623W        W 8647   0.097   2.465  13.883
 5624W        W 8648   4.675   2.727  15.652
 5625W        W 8649   6.254   1.994  13.768
 5626W        W 8650   5.138   3.730  19.054
 5627W        W 8651   4.158   0.392  17.663
 5628W        W 8652   3.600   0.648  19.554
 5629W        W 8653   1.555   5.294  20.005
 5630W        W 8654   2.276   2.197  17.315
 5631W        W 8655   5.420   6.654  17.625
 5632W        W 8656   0.722   2.399  15.132
 5633W        W 8657   6.709   5.673  19.815
 5634W        W 8658   0.086   5.758  13.915
 5635W        W 8659   1.664   0.521  19.195
 5636W        W 8660   0.877   2.100  19.614
 5637W        W 8661   1.461   4.768  20.039
 5638W        W 8662   4.388   5.306  18.523
 5639W        W 8663   4.724   1.452  18.973
 5640W        W 8664   3.520   4.799  14.852
 5641W        W 8665   3.430   2.494  15.641
 5642W        W 8666   2.218   3.970  17.693
 5643W        W 8667   4.689   3.442  19.109
 5644W        W 8668   2.969   3.123  14.762
 5645W        W 8669   5.664   0.471  14.299
 5646W        W 8670   3.033   6.480  16.896
 5647W        W 8671   2.770   5.603  19.320
 5648W        W 8672   5.782   3.639  16.520
 5649W        W 8673   1.123   1.975  20.020
 5650W        W 8674   3.659   3.388  19.985
 5651W        W 8675   6.372   6.047  14.381
 5652W        W 8676   5.871   5.269  14.056
 5653W        W 8677   6.746   6.308  15.669
 5654W        W 8678   1.691   6.685  15.469
 5655W        W 8679   6.416   3.197  17.687
 5656W        W 8680   0.756   5.712  20.445
 5657W        W 8681   4.335   0.636  15.287
 5658W        W 8682   1.251   1.355  14.392
 5659W        W 8683   0.181   0.529  17.486
 5660W        W 8684   2.114   6.753  19.408
 5661W        W 8685   5.643   0.026  13.958
 5662W        W 8686   4.596   2.487  17.530
 5663W        W 8687   5.108   6.494  18.568
 5664W        W 8688   6.724   3.707  18.726
 5665W        W 8689   3.634   2.447  17.861
 5666W        W 8690   0.259   0.398  18.177
 5667W        W 8691   3.829   2.971  15.701
 5668W        W 8692   5.704   2.332  19.049
 5669W        W 8693   2.297   3.616  15.027
 5670W        W 8694   3.961   4.264  19.249
 5671W        W 8695   2.743   4.463  16.639
 5672W        W 8696   1.660   1.930  14.425
 5673W        W 8697   2.402   3.083  13.902
 5674W        W 8698   1.381   6.332  14.088
 5675W        W 8699   0.377   3.967  19.436
 5676W        W 8700   1.782   3.863  20.198
 5677W        W 8701   1.224   0.608  18.123
 5678W        W 8702   3.685   5.069  16.322
 5679W        W 8703   1.426   4.625  16.361
 5680W        W 8704   1.347   0.060  16.940
 5681W        W 8705   2.972   1.640  13.814
 5682W        W 8706   0.187   6.409  13.975
 5683W        W 8707   1.794   6.027  19.789
 5684W        W 8708   3.587   0.662  14.399
 5685W        W 8709   1.996   0.566  16.370
 5686W        W 8710   3.672   3.356  14.177
 5687W        W 8711   4.610   1.902  19.222
 5688W        W 8712   2.715   5.057  14.087
 5689W        W 8713   4.727   4.081  16.599
 5690W        W 8714   2.586   6.748  13.945
 5691W        W 8715   0.432   4.714  15.050
 5692W        W 8716   4.010   2.783  14.657
 5693W        W 8717   1.910   2.466  16.190
 5694W        W 8718   4.400   5.658  16.534
 5695W        W 8719   1.615   2.376  20.067
 5696W        W 8720   0.212   1.630  19.759
 5697W        W 8721   2.707   4.346  16.048
 5698W        W 8722   4.965   5.248  17.245
 5699W        W 8723   6.341   3.685  20.336
 5700W        W 8724   1.675   4.349  18.312
 5701W        W 8725   2.239   1.523  17.473
 5702W        W 8726   6.399   2.797  17.293
 5703W        W 8727   6.441   3.576  14.528
 5704W        W 8728   6.818   5.130  19.948
 5705W        W 8729   5.967   3.855  13.823
 5706W        W 8730   5.047   0.493  15.576
 5707W        W 8731   3.142   0.401  14.517
 5708W        W 8732   3.703   6.616  20.470
 5709W        W 8733   5.385   5.174  14.929
 5710W        W 8734   2.603   5.439  17.938
 5711W        W 8735   5.959   1.527  18.388
 5712W        W 8736   5.704   3.109  15.732
 5713W        W 8737   2.787   1.298  18.362
 5714W        W 8738   4.602   5.904  14.337
 5715W        W 8739   3.607   4.596  16.089
 5716W        W 8740   6.828   0.400  14.442
 5717W        W 8741   0.805   3.617  16.437
 5718W        W 8742   4.206   0.084  19.020
 5719W        W 8743   1.639   4.307  14.657
 5720W        W 8744   4.021   0.958  14.119
 5721W        W 8745   6.608   0.300  13.981
 5722W        W 8746   0.855   5.170  15.054
 5723W        W 8747   2.629   1.826  15.335
 5724W        W 8748   3.845   0.296  18.793
 5725W        W 8749   4.695   2.262  19.985
 5726W        W 8750   6.024   0.472  16.500
 5727W        W 8751   6.831   5.095  15.604
 5728W        W 8752   6.498   3.019  14.599
 5729W        W 8753   1.567   5.632  17.211
 5730W        W 8754   4.311   0.988  19.910
 5731W        W 8755   5.403   4.414  18.345
 5732W        W 8756   2.474   0.860  16.258
 5733W        W 8757   4.393   5.052  17.606
 5734W        W 8758   4.659   2.651  13.834
 5735W        W 8759   6.323   5.837  16.501
 5736W        W 8760   3.137   4.186  13.972
 5737W        W 8761   3.725   4.390  16.937
 5738W        W 8762   6.009   2.378  15.657
 5739W        W 8763   0.344   5.523  18.805
 5740W        W 8764   5.251   6.513  16.607
 5741W        W 8765   0.479   5.491  16.342
 5742W        W 8766   3.561   6.067  15.431
 5743W        W 8767   1.563   3.319  16.058
 5744W        W 8768   2.126   3.860  16.404
 5745W        W 8769   1.772   0.220  13.865
 5746W        W 8770   1.203   6.442  15.464
 5747W        W 8771   2.416   4.609  20.194
 5748W        W 8772   3.115   4.526  19.282
 5749W        W 8773   4.459   6.380  19.687
 5750W        W 8774   5.725   3.015  19.721
 5751W        W 8775   1.625   5.282  13.742
 5752W        W 8776   1.096   2.511  15.744
 5753W        W 8777   6.030   0.714  17.830
 5754W        W 8778   0.260   3.389  19.041
 5755W        W 8779   2.281   5.042  13.769
 5756W        W 8780   1.265   1.050  16.003
 5757W        W 8781   3.667   4.200  16.352
 5758W        W 8782   5.386   5.108  17.435
 5759W        W 8783   1.043   5.713  17.150
 5760W        W 8784   3.932   2.834  17.600
 5761W        W 8785   5.369   0.872  14.006
 5762W        W 8786   2.799   4.083  17.551
 5763W        W 8787   6.657   4.056  20.213
 5764W        W 8788   1.718   3.025  14.387
 5765W        W 8789   1.603   2.247  13.960
 5766W        W 8790   0.288   3.851  18.303
 5767W        W 8791   0.822   3.805  20.285
 5768W        W 8792   5.086   5.845  18.375
 5769W        W 8793   3.298   2.833  17.986
 5770W        W 8794   2.879   2.756  17.612
 5771W        W 8795   4.890   0.589  17.362
 5772W        W 8796   6.793   3.811  19.186
 5773W        W 8797   6.275   6.496  15.189
 5774W        W 8798   6.532   4.734  16.928
 5775W        W 8799   6.413   0.114  14.919
 5776W        W 8800   1.718   4.138  13.783
 5777W        W 8801   1.839   1.570  18.419
 5778W        W 8802   6.027   2.496  16.858
 5779W        W 8803   3.532   1.017  14.096
 5780W        W 8804   2.947   4.722  19.989
 5781W        W 8805   3.437   0.112  13.869
 5782W        W 8806   4.048   3.825  16.335
 5783W        W 8807   2.669   3.494  16.042
 5784W        W 8808   6.490   1.486  14.964
 5785W        W 8809   4.492   1.300  18.588
 5786W        W 8810   1.954   2.646  15.360
 5787W        W 8811   5.688   0.258  16.123
 5788W        W 8812   0.470   2.876  14.272
 5789W        W 8813   5.261   1.349  16.420
 5790W        W 8814   2.398   3.151  14.767
 5791W        W 8815   4.306   5.957  17.629
 5792W        W 8816   0.097   5.527  15.101
 5793W        W 8817   4.535   3.317  17.014
 5794W        W 8818   0.071   3.639  14.725
 5795W        W 8819   3.315   2.030  14.032
 5796W        W 8820   2.339   6.722  18.512
 5797W        W 8821   4.559   0.044  15.501
 5798W        W 8822   5.581   1.883  16.584
 5799W        W 8823   3.861   6.618  16.166
 5800W        W 8824   5.142   0.216  20.467
 5801W        W 8825   6.617   2.018  16.143
 5802W        W 8826   1.811   5.130  17.220
 5803W        W 8827   6.705   3.602  18.263
 5804W        W 8828   5.087   4.547  18.763
 5805W        W 8829   4.372   5.280  17.101
 5806W        W 8830   0.852   1.797  20.395
 5807W        W 8831   6.413   0.094  14.391
 5808W        W 8832   6.446   4.695  13.927
 5809W        W 8833   0.550   5.584  14.195
 5810W        W 8834   2.539   1.218  20.524
 5811W        W 8835   4.355   3.617  15.881
 5812W        W 8836   0.412   2.566  17.461
 5813W        W 8837   3.761   1.346  14.993
 5814W        W 8838   6.247   5.980  15.479
 5815W        W 8839   1.153   1.644  19.654
 5816W        W 8840   0.088   5.304  14.324
 5817W        W 8841   3.809   1.285  16.546
 5818W        W 8842   2.182   6.373  17.371
 5819W        W 8843   5.240   3.957  17.305
 5820W        W 8844   2.952   5.398  17.569
 5821W        W 8845   6.009   5.208  17.527
 5822W        W 8846   6.584   0.592  14.867
 5823W        W 8847   3.062   0.772  20.256
 5824W        W 8848   4.981   1.063  14.893
 5825W        W 8849   4.051   4.744  16.393
 5826W        W 8850   5.542   4.306  15.349
 5827W        W 8851   1.623   4.790  20.539
 5828W        W 8852   4.499   2.277  18.420
 5829W        W 8853   3.781   4.942  18.907
 5830W        W 8854   3.132   3.273  20.183
 5831W        W 8855   6.531   6.432  16.263
 5832W        W 8856   1.906   5.372  18.237
 5833W        W 8857   2.467   0.229  15.474
 5834W        W 8858   6.629   6.001  17.267
 5835W        W 8859   1.487   0.977  17.978
 5836W        W 8860   4.292   1.817  14.288
 5837W        W 8861   6.230   2.867  19.708
 5838W        W 8862   1.766   5.805  16.676
 5839W        W 8863   4.140   4.677  17.862
 5840W        W 8864   3.715   4.305  15.109
 5841W        W 8865   2.065   2.754  15.824
 5842W        W 8866   4.412   0.937  17.054
 5843W        W 8867   1.217   2.215  16.826
 5844W        W 8868   0.220   2.079  16.010
 5845W        W 8869   0.727   4.505  15.858
 5846W        W 8870   0.196   0.681  15.490
 5847W        W 8871   4.435   0.434  17.256
 5848W        W 8872   3.466   3.436  15.574
 5849W        W 8873   0.574   1.785  16.200
 5850W        W 8874   6.206   4.837  17.903
 5851W        W 8875   1.764   6.629  16.889
 5852W        W 8876   0.945   4.764  19.881
 5853W        W 8877   4.249   4.328  15.313
 5854W        W 8878   2.219   3.722  16.878
 5855W        W 8879   5.515   6.390  19.519
 5856W        W 8880   2.596   1.706  17.196
 5857W        W 8881   3.035   0.005  14.238
 5858W        W 8882   6.529   1.339  14.466
 5859W        W 8883   5.413   2.168  17.982
 5860W        W 8884   3.402   6.792  18.863
 5861W        W 8885   4.796   6.830  15.928
 5862W        W 8886   2.404   4.698  14.993
 5863W        W 8887   5.772   5.814  19.592
 5864W        W 8888   2.305   2.589  14.992
[truncated: 9,680,072 more chars]
