# Supplementary material for: Reactive Martini: Chemical Reactions in Coarse-Grained Molecular Dynamics Simulations
Source: J Chem Theory Comput. 2023 Jun 16;19(13):4040–6. doi: 10.1021/acs.jctc.2c01186 (PMC10339680; doi:10.1021/acs.jctc.2c01186)
Supplement: Supplementary file 2 — ct2c01186_si_002.zip [file ct2c01186_si_002.zip › md_files/forcefields/benzenedithiol/martini_water.itp]

;;;;;; WATER (representing 4 molecules)

[ moleculetype ]
; molname  	nrexcl
  W  	    	1

[ atoms ]
;id     type    resnr   residu  atom    cgnr    charge
 1      W      1        W       W      1       0
