# Supplementary material for: Reactive Martini: Chemical Reactions in Coarse-Grained Molecular Dynamics Simulations
Source: J Chem Theory Comput. 2023 Jun 16;19(13):4040–6. doi: 10.1021/acs.jctc.2c01186 (PMC10339680; doi:10.1021/acs.jctc.2c01186)
Supplement: Supplementary file 2 — ct2c01186_si_002.zip [file ct2c01186_si_002.zip › md_files/forcefields/benzenedithiol/bdt.itp]

; REACTIVE 1,3-Benzenedithiol

[ moleculetype ]
; molname       nrexcl
   BDT          1

[ atoms ]
; id    type    resnr   residu   atom    cgnr    charge           mass
  1      SC6        1      BDT     S1       1         0        28.5475
  2       VM        1      BDT  VSCOG       2         0
  3       DR        1      BDT    DSR       3         0        28.5475
  4       VR        1      BDT    VSR       4         0
  5       VP        1      BDT    VSP       5         0
  6       VU        1      BDT    VSU       6         0
  7       VD        1      BDT    VSD       7         0
;                               
  8      SC6        1      BDT     S1       8         0        28.5475
  9       VM        1      BDT  VSCOG       9         0
 10       DR        1      BDT    DSR      10         0        28.5475
 11       VR        1      BDT    VSR      11         0
 12       VP        1      BDT    VSP      12         0
 13       VU        1      BDT    VSU      13         0
 14       VD        1      BDT    VSD      14         0
;                               
 15      TC5        1      BDT     R1      15         0        26.0370

[ constraints ]
; i j   funct   length
; reactive1
 1 3       1     0.140
; reactive2
 8 10      1     0.140
; connections
  1 15       1     0.340
  8 15       1     0.340
  1 8        1     0.360 ;approximated

[ angles ]
; reactive1
2  1  3   2  130.00000   600 
; reactive2
9  8 10   2  130.00000   600 


 [ virtual_sites2 ]
; com   from          funct     a
; reactive1
  2     8  15         1        0.5
; reactive2
  9     1  15         1        0.5


[ virtual_sites3]
;; reactive 1
; ip    from          funct     a          b
  4     1   2   3     2   1.000000    0.020000
;
  5     1   3   2     3         25.00000   0.15447 
; oop   from          funct     a          b          c
  6     1   5   3     4         -0.50000   1.50000    6.18590    ; len = 0.154, angle= 25.000 
  7     1   5   3     4         -0.50000   1.50000    -6.18590   ; len = 0.154, angle= 25.000

;; reactive 2
; ip    from          funct     a          b
 11     8   9  10     2   1.000000    0.020000
;
 12     8  10   9     3         25.00000   0.15447 
; oop   from          funct     a          b          c
 13     8  12  10     4         -0.50000   1.50000    6.18590    ; len = 0.154, angle= 25.000
 14     8  12  10     4         -0.50000   1.50000    -6.18590   ; len = 0.154, angle= 25.000

 [ pairs ]
 5 12

[ exclusions ]
 1  2  3  4  5  6  7  8  9 10 11 12 13 14 15
 2  3  4  5  6  7  8  9 10 11 12 13 14 15
 3  4  5  6  7  8  9 10 11 12 13 14 15
 4  5  6  7  8  9 10 11 12 13 14 15
 5  6  7  8  9 10 11 12 13 14 15
 6  7  8  9 10 11 12 13 14 15
 7  8  9 10 11 12 13 14 15
 8  9 10 11 12 13 14 15
 9 10 11 12 13 14 15
10 11 12 13 14 15
11 12 13 14 15
12 13 14 15
13 14 15
14 15
