# Supplementary material for: Reactive Martini: Chemical Reactions in Coarse-Grained Molecular Dynamics Simulations
Source: J Chem Theory Comput. 2023 Jun 16;19(13):4040–6. doi: 10.1021/acs.jctc.2c01186 (PMC10339680; doi:10.1021/acs.jctc.2c01186)
Supplement: Supplementary file 2 — ct2c01186_si_002.zip [file ct2c01186_si_002.zip › md_files/forcefields/thiophene/system.top]

; include reactive martini
#include "reactive_martini.itp"
; include water 
#include "martini_water.itp"

; Include topologies
#include "thph.itp"


[ system ]
; Name
Reactive martini

[ molecules ]
; Compound        #mols
THPH                2
W               662
