# Supplementary material for: Reactive Martini: Chemical Reactions in Coarse-Grained Molecular Dynamics Simulations
Source: J Chem Theory Comput. 2023 Jun 16;19(13):4040–6. doi: 10.1021/acs.jctc.2c01186 (PMC10339680; doi:10.1021/acs.jctc.2c01186)
Supplement: Supplementary file 2 — ct2c01186_si_002.zip [file ct2c01186_si_002.zip › md_files/forcefields/thiophene/table_martini3.xvg]

0.0000000000e+00   0.0000000000e+00 0.0000000000e+00   0.0000000000e+00 0.0000000000e+00   0.0000000000e+00 0.0000000000e+00
2.0000000000e-03   0.0000000000e+00 0.0000000000e+00   0.0000000000e+00 0.0000000000e+00   0.0000000000e+00 0.0000000000e+00
4.0000000000e-03   0.0000000000e+00 0.0000000000e+00   0.0000000000e+00 0.0000000000e+00   0.0000000000e+00 0.0000000000e+00
6.0000000000e-03   0.0000000000e+00 0.0000000000e+00   0.0000000000e+00 0.0000000000e+00   0.0000000000e+00 0.0000000000e+00
8.0000000000e-03   0.0000000000e+00 0.0000000000e+00   0.0000000000e+00 0.0000000000e+00   0.0000000000e+00 0.0000000000e+00
1.0000000000e-02   0.0000000000e+00 0.0000000000e+00   0.0000000000e+00 0.0000000000e+00   0.0000000000e+00 0.0000000000e+00
1.2000000000e-02   0.0000000000e+00 0.0000000000e+00   0.0000000000e+00 0.0000000000e+00   0.0000000000e+00 0.0000000000e+00
1.4000000000e-02   0.0000000000e+00 0.0000000000e+00   0.0000000000e+00 0.0000000000e+00   0.0000000000e+00 0.0000000000e+00
1.6000000000e-02   0.0000000000e+00 0.0000000000e+00   0.0000000000e+00 0.0000000000e+00   0.0000000000e+00 0.0000000000e+00
1.8000000000e-02   0.0000000000e+00 0.0000000000e+00   0.0000000000e+00 0.0000000000e+00   0.0000000000e+00 0.0000000000e+00
2.0000000000e-02   0.0000000000e+00 0.0000000000e+00   0.0000000000e+00 0.0000000000e+00   0.0000000000e+00 0.0000000000e+00
2.2000000000e-02   0.0000000000e+00 0.0000000000e+00   0.0000000000e+00 0.0000000000e+00   0.0000000000e+00 0.0000000000e+00
2.4000000000e-02   0.0000000000e+00 0.0000000000e+00   0.0000000000e+00 0.0000000000e+00   0.0000000000e+00 0.0000000000e+00
2.6000000000e-02   0.0000000000e+00 0.0000000000e+00   0.0000000000e+00 0.0000000000e+00   0.0000000000e+00 0.0000000000e+00
2.8000000000e-02   0.0000000000e+00 0.0000000000e+00   0.0000000000e+00 0.0000000000e+00   0.0000000000e+00 0.0000000000e+00
3.0000000000e-02   0.0000000000e+00 0.0000000000e+00   0.0000000000e+00 0.0000000000e+00   0.0000000000e+00 0.0000000000e+00
3.2000000000e-02   0.0000000000e+00 0.0000000000e+00   0.0000000000e+00 0.0000000000e+00   0.0000000000e+00 0.0000000000e+00
3.4000000000e-02   0.0000000000e+00 0.0000000000e+00   0.0000000000e+00 0.0000000000e+00   0.0000000000e+00 0.0000000000e+00
3.6000000000e-02   0.0000000000e+00 0.0000000000e+00   0.0000000000e+00 0.0000000000e+00   0.0000000000e+00 0.0000000000e+00
3.8000000000e-02   0.0000000000e+00 0.0000000000e+00   0.0000000000e+00 0.0000000000e+00   0.0000000000e+00 0.0000000000e+00
4.0000000000e-02   1.6060606061e+00 4.1666666667e+01   -2.4414062444e+08 -3.6621093750e+10   5.9604644775e+16 1.7881393433e+19
4.2000000000e-02   1.5266955267e+00 3.7792894936e+01   -1.8218149276e+08 -2.6025927617e+10   3.3190096508e+16 9.4828847166e+18
4.4000000000e-02   1.4545454545e+00 3.4435261708e+01   -1.3781101752e+08 -1.8792411556e+10   1.8991876704e+16 5.1796027375e+18
4.6000000000e-02   1.3886693017e+00 3.1505986137e+01   -1.0554872891e+08 -1.3767225583e+10   1.1140534293e+16 2.9062263373e+18
4.8000000000e-02   1.3282828283e+00 2.8935185185e+01   -8.1762200774e+07 -1.0220275167e+10   6.6850575676e+15 1.6712643919e+18
5.0000000000e-02   1.2727272727e+00 2.6666666667e+01   -6.3999999436e+07 -7.6800000000e+09   4.0960000000e+15 9.8304000000e+17
5.2000000000e-02   1.2214452214e+00 2.4654832347e+01   -5.0580129082e+07 -5.8361688054e+09   2.5583495151e+15 5.9038834963e+17
5.4000000000e-02   1.1739618406e+00 2.2862368541e+01   -4.0330855556e+07 -4.4812062356e+09   1.6265779554e+15 3.6146176787e+17
5.6000000000e-02   1.1298701299e+00 2.1258503401e+01   -3.2424391191e+07 -3.4740419738e+09   1.0513411807e+15 2.2528739587e+17
5.8000000000e-02   1.0888192268e+00 1.9817677368e+01   -2.6268303734e+07 -2.7174107895e+09   6.9002381073e+14 1.4276354705e+17
6.0000000000e-02   1.0505050505e+00 1.8518518519e+01   -2.1433469943e+07 -2.1433470508e+09   4.5939365800e+14 9.1878731600e+16
6.2000000000e-02   1.0146627566e+00 1.7343045439e+01   -1.7605560217e+07 -1.7037639466e+09   3.0995577044e+14 5.9991439441e+16
6.4000000000e-02   9.8106060606e-01 1.6276041667e+01   -1.4551914664e+07 -1.3642420527e+09   2.1175823681e+14 3.9704669403e+16
6.6000000000e-02   9.4949494949e-01 1.5304560759e+01   -1.2098634768e+07 -1.0998759393e+09   1.4637697690e+14 2.6613995800e+16
6.8000000000e-02   9.1978609626e-01 1.4417531719e+01   -1.0114548461e+07 -8.9246020811e+08   1.0230410198e+14 1.8053665056e+16
7.0000000000e-02   8.9177489177e-01 1.3605442177e+01   -8.4998591878e+06 -7.2855940734e+08   7.2247615809e+13 1.2385305567e+16
7.2000000000e-02   8.6531986532e-01 1.2860082305e+01   -7.1780253417e+06 -5.9816882552e+08   5.1524055910e+13 8.5873426517e+15
7.4000000000e-02   8.4029484029e-01 1.2174336499e+01   -6.0898927091e+06 -4.9377513029e+08   3.7086800084e+13 6.0140756892e+15
7.6000000000e-02   8.1658692185e-01 1.1542012927e+01   -5.1894149552e+06 -4.0969069892e+08   2.6930033436e+13 4.2521105426e+15
7.8000000000e-02   7.9409479409e-01 1.0957703265e+01   -4.4405046446e+06 -3.4157732377e+08   1.9718086512e+13 3.0335517710e+15
8.0000000000e-02   7.7272727273e-01 1.0416666667e+01   -3.8146967012e+06 -2.8610229492e+08   1.4551915228e+13 2.1827872843e+15
8.2000000000e-02   7.5240206948e-01 9.9147332937e+00   -3.2894009323e+06 -2.4068791440e+08   1.0820162207e+13 1.5834383717e+15
8.4000000000e-02   7.3304473304e-01 9.4482237339e+00   -2.8465852686e+06 -2.0332755951e+08   8.1030509053e+12 1.1575787008e+15
8.6000000000e-02   7.1458773784e-01 9.0138813773e+00   -2.4717764682e+06 -1.7244956042e+08   6.1096816995e+12 8.5251372551e+14
8.8000000000e-02   6.9696969697e-01 8.6088154270e+00   -2.1532965930e+06 -1.4681571528e+08   4.6366886485e+12 6.3227572479e+14
9.0000000000e-02   6.8013468013e-01 8.2304526749e+00   -1.8816758587e+06 -1.2544509488e+08   3.5407061615e+12 4.7209415486e+14
9.2000000000e-02   6.6403162055e-01 7.8764965343e+00   -1.6491983335e+06 -1.0755644987e+08   2.7198570051e+12 3.5476395719e+14
9.4000000000e-02   6.4861379755e-01 7.5448921080e+00   -1.4495483612e+06 -9.2524399513e+07   2.1011920880e+12 2.6823728783e+14
9.6000000000e-02   6.3383838384e-01 7.2337962963e+00   -1.2775338314e+06 -7.9845899744e+07   1.6320941327e+12 2.0401176659e+14
9.8000000000e-02   6.1966604824e-01 6.9415521311e+00   -1.1288684325e+06 -6.9114428389e+07   1.2743452124e+12 1.5604227091e+14
1.0000000000e-01   6.0606060606e-01 6.6666666667e+00   -9.9999943553e+05 -6.0000000000e+07   1.0000000000e+12 1.2000000000e+14
1.0200000000e-01   5.9298871064e-01 6.4077918749e+00   -8.8797081771e+05 -5.2233610717e+07   7.8849317558e+11 9.2763903010e+13
1.0400000000e-01   5.8041958042e-01 6.1637080868e+00   -7.9031396126e+05 -4.5595068792e+07   6.2459704958e+11 7.2068890336e+13
1.0600000000e-01   5.6832475700e-01 5.9333096001e+00   -7.0495997597e+05 -3.9903426817e+07   4.9696936358e+11 5.6260682669e+13
1.0800000000e-01   5.5667789001e-01 5.7155921353e+00   -6.3016906241e+05 -3.5009423716e+07   3.9711375865e+11 4.4123750961e+13
1.1000000000e-01   5.4545454545e-01 5.5096418733e+00   -5.6447336558e+05 -3.0789487094e+07   3.1863081771e+11 3.4759725568e+13
1.1200000000e-01   5.3463203463e-01 5.3146258503e+00   -5.0663055670e+05 -2.7140952920e+07   2.5667509295e+11 2.7500902816e+13
1.1400000000e-01   5.2418926103e-01 5.1297835231e+00   -4.5558598321e+05 -2.3978239352e+07   2.0755910243e+11 2.1848326572e+13
1.1600000000e-01   5.1410658307e-01 4.9544193421e+00   -4.1044169019e+05 -2.1229771793e+07   1.6846284442e+11 1.7427190802e+13
1.1800000000e-01   5.0436569081e-01 4.7878961984e+00   -3.7043097470e+05 -1.8835501992e+07   1.3721952522e+11 1.3954527988e+13
1.2000000000e-01   4.9494949495e-01 4.6296296296e+00   -3.3489741221e+05 -1.6744898834e+07   1.1215665478e+11 1.1215665478e+13
1.2200000000e-01   4.8584202683e-01 4.4790826839e+00   -3.0327751131e+05 -1.4915315203e+07   9.1977591252e+10 9.0469761888e+12
1.2400000000e-01   4.7702834800e-01 4.3357613597e+00   -2.7508632274e+05 -1.3310655833e+07   7.5672795518e+10 7.3231737599e+12
1.2600000000e-01   4.6849446849e-01 4.1992105484e+00   -2.4990546203e+05 -1.1900286976e+07   6.2453022081e+10 5.9479068649e+12
1.2800000000e-01   4.6022727273e-01 4.0690104167e+00   -2.2737311097e+05 -1.0658141036e+07   5.1698788284e+10 4.8467614017e+12
1.3000000000e-01   4.5221445221e-01 3.9447731755e+00   -2.0717564656e+05 -9.5619789708e+06   4.2921982418e+10 3.9620291463e+12
1.3200000000e-01   4.4444444444e-01 3.8261401898e+00   -1.8904061259e+05 -8.5927807756e+06   3.5736566625e+10 3.2487787842e+12
1.3400000000e-01   4.3690637720e-01 3.7127793866e+00   -1.7273080243e+05 -7.7342403091e+06   2.9836125112e+10 2.6718918011e+12
1.3600000000e-01   4.2959001783e-01 3.6043829296e+00   -1.5803926405e+05 -6.9723453758e+06   2.4976587398e+10 2.2038165351e+12
1.3800000000e-01   4.2248572683e-01 3.5006651264e+00   -1.4478507266e+05 -6.2950277015e+06   2.0962880720e+10 1.8228591931e+12
1.4000000000e-01   4.1558441558e-01 3.4013605442e+00   -1.3280974416e+05 -5.6918703699e+06   1.7638578078e+10 1.5118781210e+12
1.4200000000e-01   4.0887750747e-01 3.3062223104e+00   -1.2197418470e+05 -5.1538626410e+06   1.4877839435e+10 1.2572822058e+12
1.4400000000e-01   4.0235690236e-01 3.2150205761e+00   -1.1215609031e+05 -4.6731939494e+06   1.2579115212e+10 1.0482596010e+12
1.4600000000e-01   3.9601494396e-01 3.1275411272e+00   -1.0324772498e+05 -4.2430803885e+06   1.0660209275e+10 8.7618158424e+11
1.4800000000e-01   3.8984438984e-01 3.0435841247e+00   -9.5154017926e+04 -3.8576182054e+06   9.0543945513e+09 7.3414009878e+11
1.5000000000e-01   3.8383838384e-01 2.9629629630e+00   -8.7790930725e+04 -3.5116598080e+06   7.7073466289e+09 6.1658773034e+11
1.5200000000e-01   3.7799043062e-01 2.8855032318e+00   -8.1084053022e+04 -3.2007085853e+06   6.5747151941e+09 5.1905646272e+11
1.5400000000e-01   3.7229437229e-01 2.8110417721e+00   -7.4967392390e+04 -2.9208294882e+06   5.6201945560e+09 4.3793723816e+11
1.5600000000e-01   3.6674436674e-01 2.7394258163e+00   -6.9382329417e+04 -2.6685728420e+06   4.8139859644e+09 3.7030661267e+11
1.5800000000e-01   3.6133486766e-01 2.6705122042e+00   -6.4276713704e+04 -2.4409092979e+06   4.1315684896e+09 3.1379001189e+11
1.6000000000e-01   3.5606060606e-01 2.6041666667e+00   -5.9604080301e+04 -2.2351741791e+06   3.5527136785e+09 2.6645352591e+11
1.6200000000e-01   3.5091657314e-01 2.5402631713e+00   -5.5322969299e+04 -2.0490197694e+06   3.0606933888e+09 2.2671802882e+11
1.6400000000e-01   3.4589800443e-01 2.4786833234e+00   -5.1396333913e+04 -1.8803743312e+06   2.6416411634e+09 1.9329081686e+11
1.6600000000e-01   3.4100036510e-01 2.4193158175e+00   -4.7791024674e+04 -1.7274068367e+06   2.2840359930e+09 1.6511103566e+11
1.6800000000e-01   3.3621933622e-01 2.3620559335e+00   -4.4477339169e+04 -1.5884965587e+06   1.9782839121e+09 1.4130599374e+11
1.7000000000e-01   3.3155080214e-01 2.3068050750e+00   -4.1428628333e+04 -1.4622068050e+06   1.7163780163e+09 1.2115609529e+11
1.7200000000e-01   3.2699083862e-01 2.2534703443e+00   -3.8620951662e+04 -1.3472621908e+06   1.4916215083e+09 1.0406661688e+11
1.7400000000e-01   3.2253570185e-01 2.2019641520e+00   -3.6032774756e+04 -1.2425289390e+06   1.2984015358e+09 8.9544933522e+10
1.7600000000e-01   3.1818181818e-01 2.1522038567e+00   -3.3644703612e+04 -1.1469977757e+06   1.1320040642e+09 7.7182095311e+10
1.7800000000e-01   3.1392577460e-01 2.1041114337e+00   -3.1439250835e+04 -1.0597690554e+06   9.8846198637e+08 6.6637886743e+10
1.8000000000e-01   3.0976430976e-01 2.0576131687e+00   -2.9400629638e+04 -9.8003980373e+05   8.6443021488e+08 5.7628681014e+10
1.8200000000e-01   3.0569430569e-01 2.0126393753e+00   -2.7514572054e+04 -9.0709241301e+05   7.5708273784e+08 4.9917543175e+10
1.8400000000e-01   3.0171277997e-01 1.9691241336e+00   -2.5768168307e+04 -8.4028476459e+05   6.6402758882e+08 4.3306147117e+10
1.8600000000e-01   2.9781687846e-01 1.9270050488e+00   -2.4149724664e+04 -7.7904158511e+05   5.8323646515e+08 3.7628159062e+10
1.8800000000e-01   2.9400386847e-01 1.8862230270e+00   -2.2648637490e+04 -7.2284687119e+05   5.1298634929e+08 3.2743809549e+10
1.9000000000e-01   2.9027113238e-01 1.8467220683e+00   -2.1255281495e+04 -6.7123724112e+05   4.5181098753e+08 2.8535430811e+10
1.9200000000e-01   2.8661616162e-01 1.8084490741e+00   -1.9960910462e+04 -6.2379609175e+05   3.9846048130e+08 2.4903780101e+10
1.9400000000e-01   2.8303655108e-01 1.7713536685e+00   -1.8757568942e+04 -5.8014845616e+05   3.5186756892e+08 2.1765004283e+10
1.9600000000e-01   2.7952999382e-01 1.7353880328e+00   -1.7638013604e+04 -5.3995647179e+05   3.1111943631e+08 1.9048128773e+10
1.9800000000e-01   2.7609427609e-01 1.7005067510e+00   -1.6595643115e+04 -5.0291538147e+05   2.7543410601e+08 1.6692976141e+10
2.0000000000e-01   2.7272727273e-01 1.6666666667e+00   -1.5624435526e+04 -4.6875000000e+05   2.4414062468e+08 1.4648437500e+10
2.0200000000e-01   2.6942694269e-01 1.6338267490e+00   -1.4718892327e+04 -4.3721158814e+05   2.1666240819e+08 1.2871034169e+10
2.0400000000e-01   2.6619132501e-01 1.6019479687e+00   -1.3873988373e+04 -4.0807508373e+05   1.9250321638e+08 1.1323718629e+10
2.0600000000e-01   2.6301853486e-01 1.5709931819e+00   -1.3085127037e+04 -3.8113664594e+05   1.7123532199e+08 9.9748731444e+09
2.0800000000e-01   2.5990675991e-01 1.5409270217e+00   -1.2348099991e+04 -3.5621147494e+05   1.5248951374e+08 8.7974719649e+09
2.1000000000e-01   2.5685425685e-01 1.5117157974e+00   -1.1659051099e+04 -3.3313187350e+05   1.3594663498e+08 7.7683791598e+09
2.1200000000e-01   2.5385934820e-01 1.4833274000e+00   -1.1014443970e+04 -3.1174552201e+05   1.2133041071e+08 6.8677591149e+09
2.1400000000e-01   2.5092041914e-01 1.4557312138e+00   -1.0411032773e+04 -2.9191394151e+05   1.0840135692e+08 6.0785807796e+09
2.1600000000e-01   2.4803591470e-01 1.4288980338e+00   -9.8458359461e+03 -2.7351112278e+05   9.6951600913e+07 5.3862000684e+09
2.1800000000e-01   2.4520433695e-01 1.4027999888e+00   -9.3161125086e+03 -2.5642230227e+05   8.6800469677e+07 4.7780075227e+09
2.2000000000e-01   2.4242424242e-01 1.3774104683e+00   -8.8193406832e+03 -2.4054286792e+05   7.7790726661e+07 4.2431305625e+09
2.2200000000e-01   2.3969423969e-01 1.3527040554e+00   -8.3531985900e+03 -2.2577738011e+05   6.9785357009e+07 3.7721814772e+09
2.2400000000e-01   2.3701298701e-01 1.3286564626e+00   -7.9155467945e+03 -2.1203869469e+05   6.2664817295e+07 3.3570438007e+09
2.2600000000e-01   2.3437919013e-01 1.3052444723e+00   -7.5044125172e+03 -1.9924717676e+05   5.6324679319e+07 2.9906909542e+09
2.2800000000e-01   2.3179160021e-01 1.2824458808e+00   -7.1179753336e+03 -1.8732999494e+05   5.0673608673e+07 2.6670320522e+09
2.3000000000e-01   2.2924901186e-01 1.2602394455e+00   -6.7545542122e+03 -1.7622048746e+05   4.5631628145e+07 2.3807806155e+09
2.3200000000e-01   2.2675026123e-01 1.2386048355e+00   -6.4125957552e+03 -1.6585759213e+05   4.1128623806e+07 2.1273426272e+09
2.3400000000e-01   2.2429422429e-01 1.2175225850e+00   -6.0906635220e+03 -1.5618533323e+05   3.7103058180e+07 1.9027209486e+09
2.3600000000e-01   2.2187981510e-01 1.1969740496e+00   -5.7874283257e+03 -1.4715235931e+05   3.3500860330e+07 1.7034335923e+09
2.3800000000e-01   2.1950598421e-01 1.1769413648e+00   -5.5016594091e+03 -1.3871152646e+05   3.0274467340e+07 1.5264437475e+09
2.4000000000e-01   2.1717171717e-01 1.1574074074e+00   -5.2322164117e+03 -1.3081952214e+05   2.7381995478e+07 1.3690997899e+09
2.4200000000e-01   2.1487603306e-01 1.1383557589e+00   -4.9780420528e+03 -1.2343652546e+05   2.4786522629e+07 1.2290837825e+09
2.4400000000e-01   2.1261798311e-01 1.1197706710e+00   -4.7381554602e+03 -1.1652590002e+05   2.2455466296e+07 1.1043672105e+09
2.4600000000e-01   2.1039664942e-01 1.1016370326e+00   -4.5116460840e+03 -1.1005391605e+05   2.0360043801e+07 9.9317288386e+08
2.4800000000e-01   2.0821114370e-01 1.0839403399e+00   -4.2976681388e+03 -1.0398949870e+05   1.8474803275e+07 8.9394210936e+08
2.5000000000e-01   2.0606060606e-01 1.0666666667e+00   -4.0954355261e+03 -9.8304000000e+04   1.6777215681e+07 8.0530636800e+08
2.5200000000e-01   2.0394420394e-01 1.0498026371e+00   -3.9042171902e+03 -9.2970992002e+04   1.5247319526e+07 7.2606284972e+08
2.5400000000e-01   2.0186113099e-01 1.0333354000e+00   -3.7233328694e+03 -8.7966078977e+04   1.3867411105e+07 6.5515329561e+08
2.5600000000e-01   1.9981060606e-01 1.0172526042e+00   -3.5521492049e+03 -8.3266726847e+04   1.2621774165e+07 5.9164567892e+08
2.5800000000e-01   1.9779187221e-01 1.0015423753e+00   -3.3900761745e+03 -7.8852108103e+04   1.1496443688e+07 5.3471832590e+08
2.6000000000e-01   1.9580419580e-01 9.8619329389e-01   -3.2365638235e+03 -7.4702960709e+04   1.0478999295e+07 4.8364613602e+08
2.6200000000e-01   1.9384686560e-01 9.7119437484e-01   -3.0910992634e+03 -7.0801459634e+04   9.5583843463e+06 4.3778861061e+08
2.6400000000e-01   1.9191919192e-01 9.5653504744e-01   -2.9532039177e+03 -6.7131099810e+04   8.7247473927e+06 3.9657944142e+08
2.6600000000e-01   1.9002050581e-01 9.4220513690e-01   -2.8224309894e+03 -6.3676589398e+04   7.9693030672e+06 3.5951744598e+08
2.6800000000e-01   1.8815015830e-01 9.2819484666e-01   -2.6983631339e+03 -6.0423752415e+04   7.2842099139e+06 3.2615866713e+08
2.7000000000e-01   1.8630751964e-01 9.1449474166e-01   -2.5806103178e+03 -5.7359439816e+04   6.6624629867e+06 2.9610948024e+08
2.7200000000e-01   1.8449197861e-01 9.0109573241e-01   -2.4688078467e+03 -5.4471448249e+04   6.0977993392e+06 2.6902057314e+08
2.7400000000e-01   1.8270294183e-01 8.8798905997e-01   -2.3626145499e+03 -5.1748445777e+04   5.5846147800e+06 2.4458168315e+08
2.7600000000e-01   1.8093983311e-01 8.7516628159e-01   -2.2617111063e+03 -4.9179903918e+04   5.1178904822e+06 2.2251699134e+08
2.7800000000e-01   1.7920209287e-01 8.6261925711e-01   -2.1657985005e+03 -4.6756035420e+04   4.6931282184e+06 2.0258108793e+08
2.8000000000e-01   1.7748917749e-01 8.5034013605e-01   -2.0745965984e+03 -4.4467737264e+04   4.3062931575e+06 1.8455543469e+08
2.8200000000e-01   1.7580055878e-01 8.3832134534e-01   -1.9878428316e+03 -4.2306538415e+04   3.9537632939e+06 1.6824526011e+08
2.8400000000e-01   1.7413572343e-01 8.2655557760e-01   -1.9052909819e+03 -4.0264551883e+04   3.6322846998e+06 1.5347683176e+08
2.8600000000e-01   1.7249417249e-01 8.1503578007e-01   -1.8267100582e+03 -3.8334430744e+04   3.3389318971e+06 1.4009505800e+08
2.8800000000e-01   1.7087542088e-01 8.0375514403e-01   -1.7518832571e+03 -3.6509327729e+04   3.0710727313e+06 1.2796137708e+08
2.9000000000e-01   1.6927899687e-01 7.9270709473e-01   -1.6806070012e+03 -3.4782858106e+04   2.8263372101e+06 1.1695189774e+08
2.9200000000e-01   1.6770444168e-01 7.8188528179e-01   -1.6126900488e+03 -3.3149065535e+04   2.6025898364e+06 1.0695575979e+08
2.9400000000e-01   1.6615130901e-01 7.7128357012e-01   -1.5479526688e+03 -3.1602390667e+04   2.3979050226e+06 9.7873687395e+07
2.9600000000e-01   1.6461916462e-01 7.6089603117e-01   -1.4862258761e+03 -3.0137642230e+04   2.2105452262e+06 8.9616711277e+07
2.9800000000e-01   1.6310758593e-01 7.5071693467e-01   -1.4273507225e+03 -2.8749970397e+04   2.0389414895e+06 8.2105039253e+07
3.0000000000e-01   1.6161616162e-01 7.4074074074e-01   -1.3711776386e+03 -2.7434842250e+04   1.8816761045e+06 7.5267056926e+07
3.0200000000e-01   1.6014449127e-01 7.3096209231e-01   -1.3175658228e+03 -2.6188019141e+04   1.7374671607e+06 6.9038442885e+07
3.0400000000e-01   1.5869218501e-01 7.2137580794e-01   -1.2663826744e+03 -2.5005535823e+04   1.6051547581e+06 6.3361384609e+07
3.0600000000e-01   1.5725886314e-01 7.1197687499e-01   -1.2175032657e+03 -2.3883681169e+04   1.4836886997e+06 5.8183883071e+07
3.0800000000e-01   1.5584415584e-01 7.0276044302e-01   -1.1708098521e+03 -2.2818980377e+04   1.3721174930e+06 5.3459135517e+07
3.1000000000e-01   1.5444770283e-01 6.9372181755e-01   -1.1261914161e+03 -2.1808178517e+04   1.2695785171e+06 4.9144987190e+07
3.1200000000e-01   1.5306915307e-01 6.8485645409e-01   -1.0835432431e+03 -2.0848225328e+04   1.1752892235e+06 4.5203443930e+07
3.1400000000e-01   1.5170816445e-01 6.7615995240e-01   -1.0427665261e+03 -1.9936261147e+04   1.0885392569e+06 4.1600238557e+07
3.1600000000e-01   1.5036440353e-01 6.6762805106e-01   -1.0037679976e+03 -1.9069603890e+04   1.0086833947e+06 3.8304444811e+07
3.1800000000e-01   1.4903754526e-01 6.5925662223e-01   -9.6645958703e+02 -1.8245736999e+04   9.3513521584e+05 3.5288133376e+07
3.2000000000e-01   1.4772727273e-01 6.5104166667e-01   -9.3075810069e+02 -1.7462298274e+04   8.6736141936e+05 3.2526065175e+07
3.2200000000e-01   1.4643327687e-01 6.4297930893e-01   -8.9658492360e+02 -1.6717069519e+04   8.0487672287e+05 2.9995417696e+07
3.2400000000e-01   1.4515525627e-01 6.3506579282e-01   -8.6386574127e+02 -1.6007966948e+04   7.4723927833e+05 2.7675540628e+07
3.2600000000e-01   1.4389291690e-01 6.2729747701e-01   -8.3253027982e+02 -1.5333032278e+04   6.9404655009e+05 2.5547737499e+07
3.2800000000e-01   1.4264597191e-01 6.1967083085e-01   -8.0251206336e+02 -1.4690424463e+04   6.4493160611e+05 2.3595070417e+07
3.3000000000e-01   1.4141414141e-01 6.1218243036e-01   -7.7374818732e+02 -1.4078412023e+04   5.9955977875e+05 2.1802185359e+07
3.3200000000e-01   1.4019715225e-01 6.0482895437e-01   -7.4617910651e+02 -1.3495365912e+04   5.5762565630e+05 2.0155155720e+07
3.3400000000e-01   1.3899473780e-01 5.9760718085e-01   -7.1974843694e+02 -1.2939752890e+04   5.1885037094e+05 1.8641342140e+07
3.3600000000e-01   1.3780663781e-01 5.9051398337e-01   -6.9440277048e+02 -1.2410129365e+04   4.8297915218e+05 1.7249266815e+07
3.3800000000e-01   1.3663259817e-01 5.8354632774e-01   -6.7009150135e+02 -1.1905135656e+04   4.4977911855e+05 1.5968500728e+07
3.4000000000e-01   1.3547237077e-01 5.7670126874e-01   -6.4676666368e+02 -1.1423490664e+04   4.1903728309e+05 1.4789562414e+07
3.4200000000e-01   1.3432571327e-01 5.6997594702e-01   -6.2438277941e+02 -1.0963986901e+04   3.9055875083e+05 1.3703826998e+07
3.4400000000e-01   1.3319238901e-01 5.6336758608e-01   -6.0289671570e+02 -1.0525485866e+04   3.6416508876e+05 1.2703444444e+07
3.4600000000e-01   1.3207216675e-01 5.5687348948e-01   -5.8226755136e+02 -1.0106913733e+04   3.3969285107e+05 1.1781266001e+07
3.4800000000e-01   1.3096482062e-01 5.5049103801e-01   -5.6245645154e+02 -9.7072573357e+03   3.1699224389e+05 1.0930778018e+07
3.5000000000e-01   1.2987012987e-01 5.4421768707e-01   -5.4342655022e+02 -9.3255604140e+03   2.9592591572e+05 1.0146042321e+07
3.5200000000e-01   1.2878787879e-01 5.3805096419e-01   -5.2514283991e+02 -8.9609201223e+03   2.7636786120e+05 9.4216424941e+06
3.5400000000e-01   1.2771785653e-01 5.3198846649e-01   -5.0757206815e+02 -8.6124837641e+03   2.5820242677e+05 8.7526354373e+06
3.5600000000e-01   1.2665985700e-01 5.2602785844e-01   -4.9068264028e+02 -8.2794457451e+03   2.4132340859e+05 8.1345076590e+06
3.5800000000e-01   1.2561367869e-01 5.2016686953e-01   -4.7444452810e+02 -7.9610447267e+03   2.2563323337e+05 7.5631358214e+06
3.6000000000e-01   1.2457912458e-01 5.1440329218e-01   -4.5882918407e+02 -7.6565609666e+03   2.1104221438e+05 7.0347511003e+06
3.6200000000e-01   1.2355600201e-01 5.0873497960e-01   -4.4380946063e+02 -7.3653138325e+03   1.9746787508e+05 6.5459069740e+06
3.6400000000e-01   1.2254412254e-01 5.0315984382e-01   -4.2935953432e+02 -7.0866594767e+03   1.8483433424e+05 6.0934500946e+06
3.6600000000e-01   1.2154330187e-01 4.9767585376e-01   -4.1545483442e+02 -6.8199886615e+03   1.7307174629e+05 5.6744939318e+06
3.6800000000e-01   1.2055335968e-01 4.9228103340e-01   -4.0207197577e+02 -6.5647247234e+03   1.6211579200e+05 5.2863949118e+06
3.7000000000e-01   1.1957411957e-01 4.8697345995e-01   -3.8918869558e+02 -6.3203216677e+03   1.5190721451e+05 4.9267308046e+06
3.7200000000e-01   1.1860540893e-01 4.8175126219e-01   -3.7678379386e+02 -6.0862623837e+03   1.4239139657e+05 4.5932811356e+06
3.7400000000e-01   1.1764705882e-01 4.7661261880e-01   -3.6483707736e+02 -5.8620569726e+03   1.3351797506e+05 4.2840094232e+06
3.7600000000e-01   1.1669890393e-01 4.7155575675e-01   -3.5332930676e+02 -5.6472411812e+03   1.2524048938e+05 3.9970470641e+06
3.7800000000e-01   1.1576078243e-01 4.6657894982e-01   -3.4224214679e+02 -5.4413749320e+03   1.1751606058e+05 3.7306787050e+06
3.8000000000e-01   1.1483253589e-01 4.6168051708e-01   -3.3155811933e+02 -5.2440409462e+03   1.1030509832e+05 3.4833289565e+06
3.8200000000e-01   1.1391400920e-01 4.5685882149e-01   -3.2126055912e+02 -5.0548434511e+03   1.0357103327e+05 3.2535503215e+06
3.8400000000e-01   1.1300505051e-01 4.5211226852e-01   -3.1133357195e+02 -4.8734069668e+03   9.7280072390e+04 3.0400122194e+06
3.8600000000e-01   1.1210551107e-01 4.4743930486e-01   -3.0176199520e+02 -4.6993751678e+03   9.1400975307e+04 2.8414910032e+06
3.8800000000e-01   1.1121524524e-01 4.4283841712e-01   -2.9253136069e+02 -4.5324098137e+03   8.5904849641e+04 2.6568608744e+06
3.9000000000e-01   1.1033411033e-01 4.3830813062e-01   -2.8362785945e+02 -4.3721897443e+03   8.0764963720e+04 2.4850856108e+06
3.9200000000e-01   1.0946196660e-01 4.3384700819e-01   -2.7503830854e+02 -4.2184099358e+03   7.5956575077e+04 2.3252110319e+06
3.9400000000e-01   1.0859867713e-01 4.2945364907e-01   -2.6675011970e+02 -4.0707806137e+03   7.1456773337e+04 2.1763581310e+06
3.9600000000e-01   1.0774410774e-01 4.2512668775e-01   -2.5875126964e+02 -3.9290264178e+03   6.7244336233e+04 2.0377168141e+06
3.9800000000e-01   1.0689812700e-01 4.2086479298e-01   -2.5103027205e+02 -3.7928856178e+03   6.3299597575e+04 1.9085401871e+06
4.0000000000e-01   1.0606060606e-01 4.1666666667e-01   -2.4357615107e+02 -3.6621093750e+03   5.9604326145e+04 1.7881393433e+06
4.0200000000e-01   1.0523141866e-01 4.1253104296e-01   -2.3637841620e+02 -3.5364610467e+03   5.6141614552e+04 1.6758786025e+06
4.0400000000e-01   1.0441044104e-01 4.0845668725e-01   -2.2942703858e+02 -3.4157155324e+03   5.2895777197e+04 1.5711711632e+06
4.0600000000e-01   1.0359755187e-01 4.0444239527e-01   -2.2271242854e+02 -3.2996586572e+03   4.9852256546e+04 1.4734751284e+06
4.0800000000e-01   1.0279263220e-01 4.0048699218e-01   -2.1622541430e+02 -3.1880865916e+03   4.6997537008e+04 1.3822898717e+06
4.1000000000e-01   1.0199556541e-01 3.9658933175e-01   -2.0995722186e+02 -3.0808053043e+03   4.4319065768e+04 1.2971527141e+06
4.1200000000e-01   1.0120623713e-01 3.9274829547e-01   -2.0389945592e+02 -2.9776300464e+03   4.1805179981e+04 1.2176358819e+06
4.1400000000e-01   1.0042453521e-01 3.8896279182e-01   -1.9804408181e+02 -2.8783848658e+03   3.9445039782e+04 1.1433437221e+06
4.1600000000e-01   9.9650349650e-02 3.8523175542e-01   -1.9238340833e+02 -2.7829021480e+03   3.7228566637e+04 1.0739101520e+06
4.1800000000e-01   9.8883572568e-02 3.8155414635e-01   -1.8691007155e+02 -2.6910221839e+03   3.5146386571e+04 1.0089963216e+06
4.2000000000e-01   9.8124098124e-02 3.7792894936e-01   -1.8161701939e+02 -2.6025927617e+03   3.3189777877e+04 9.4828847166e+05
4.2200000000e-01   9.7371822490e-02 3.7435517321e-01   -1.7649749702e+02 -2.5174687813e+03   3.1350622927e+04 8.9149596847e+05
4.2400000000e-01   9.6626643796e-02 3.7083185001e-01   -1.7154503301e+02 -2.4355118907e+03   2.9621363749e+04 8.3834950133e+05
4.2600000000e-01   9.5888462086e-02 3.6735803449e-01   -1.6675342617e+02 -2.3565901422e+03   2.7994961062e+04 7.8859942797e+05
4.2800000000e-01   9.5157179269e-02 3.6393280345e-01   -1.6211673306e+02 -2.2805776680e+03   2.6464856476e+04 7.4201425532e+05
4.3000000000e-01   9.4432699084e-02 3.6055525509e-01   -1.5762925616e+02 -2.2073543734e+03   2.5024937610e+04 6.9837924394e+05
4.3200000000e-01   9.3714927048e-02 3.5722450846e-01   -1.5328553263e+02 -2.1368056467e+03   2.3669505889e+04 6.5749512554e+05
4.3400000000e-01   9.3003770423e-02 3.5393970283e-01   -1.4908032358e+02 -2.0688220853e+03   2.2393246790e+04 6.1917692408e+05
4.3600000000e-01   9.2299138171e-02 3.5069999719e-01   -1.4500860392e+02 -2.0032992365e+03   2.1191202364e+04 5.8325287143e+05
4.3800000000e-01   9.1600940916e-02 3.4750456969e-01   -1.4106555275e+02 -1.9401373518e+03   2.0058745828e+04 5.4956340982e+05
4.4000000000e-01   9.0909090909e-02 3.4435261708e-01   -1.3724654415e+02 -1.8792411556e+03   1.8991558073e+04 5.1796027375e+05
4.4200000000e-01   9.0223501988e-02 3.4124335429e-01   -1.3354713844e+02 -1.8205196250e+03   1.7985605943e+04 4.8830564453e+05
4.4400000000e-01   8.9544089544e-02 3.3817601385e-01   -1.2996307394e+02 -1.7638857821e+03   1.7037122123e+04 4.6047137172e+05
4.4600000000e-01   8.8870770485e-02 3.3514984550e-01   -1.2649025903e+02 -1.7092564972e+03   1.6142586536e+04 4.3433825560e+05
4.4800000000e-01   8.8203463203e-02 3.3216411565e-01   -1.2312476464e+02 -1.6565523023e+03   1.5298709107e+04 4.0979538583e+05
4.5000000000e-01   8.7542087542e-02 3.2921810700e-01   -1.1986281715e+02 -1.6056972144e+03   1.4502413807e+04 3.8673953166e+05
4.5200000000e-01   8.6886564763e-02 3.2631111807e-01   -1.1670079156e+02 -1.5566185684e+03   1.3750823859e+04 3.6507457937e+05
4.5400000000e-01   8.6236817514e-02 3.2344246282e-01   -1.1363520499e+02 -1.5092468580e+03   1.3041248034e+04 3.4471101317e+05
4.5600000000e-01   8.5592769803e-02 3.2061147020e-01   -1.1066271056e+02 -1.4635155854e+03   1.2371167939e+04 3.2556543606e+05
4.5800000000e-01   8.4954346963e-02 3.1781748378e-01   -1.0778009150e+02 -1.4193611192e+03   1.1738226228e+04 3.0756012731e+05
4.6000000000e-01   8.4321475626e-02 3.1505986137e-01   -1.0498425554e+02 -1.3767225583e+03   1.1140215662e+04 2.9062263373e+05
4.6200000000e-01   8.3694083694e-02 3.1233797468e-01   -1.0227222959e+02 -1.3355416041e+03   1.0575068959e+04 2.7468539196e+05
4.6400000000e-01   8.3072100313e-02 3.0965120888e-01   -9.9641154651e+01 -1.2957624385e+03   1.0040849368e+04 2.5968537929e+05
4.6600000000e-01   8.2455455846e-02 3.0699896234e-01   -9.7088280993e+01 -1.2573316084e+03   9.5357419132e+03 2.4556379083e+05
4.6800000000e-01   8.1844081844e-02 3.0438064626e-01   -9.4610963507e+01 -1.2201979159e+03   9.0580452604e+03 2.3226574080e+05
4.7000000000e-01   8.1237911025e-02 3.0179568432e-01   -9.2206657315e+01 -1.1843123138e+03   8.6061641616e+03 2.1973998619e+05
4.7200000000e-01   8.0636877247e-02 2.9924351240e-01   -8.9872913565e+01 -1.1496278071e+03   8.1786024261e+03 2.0793867094e+05
4.7400000000e-01   8.0040915484e-02 2.9672357825e-01   -8.7607375422e+01 -1.1160993589e+03   7.7739563873e+03 1.9681708907e+05
4.7600000000e-01   7.9449961803e-02 2.9423534120e-01   -8.5407774242e+01 -1.0836838005e+03   7.3909088250e+03 1.8633346527e+05
4.7800000000e-01   7.8863953341e-02 2.9177827186e-01   -8.3271925921e+01 -1.0523397471e+03   7.0282233092e+03 1.7644875163e+05
4.8000000000e-01   7.8282828283e-02 2.8935185185e-01   -8.1197727408e+01 -1.0220275167e+03   6.6847389368e+03 1.6712643919e+05
4.8200000000e-01   7.7706525839e-02 2.8695557354e-01   -7.9183153377e+01 -9.9270905362e+02   6.3593654303e+03 1.5833238326e+05
4.8400000000e-01   7.7134986226e-02 2.8458893974e-01   -7.7226253050e+01 -9.6434785512e+02   6.0510785733e+03 1.5003464142e+05
4.8600000000e-01   7.6568150642e-02 2.8225146347e-01   -7.5325147158e+01 -9.3690890232e+02   5.7589159580e+03 1.4220332318e+05
4.8800000000e-01   7.6005961252e-02 2.7994266774e-01   -7.3478025041e+01 -9.1035859391e+02   5.4819730231e+03 1.3481045051e+05
4.9000000000e-01   7.5448361163e-02 2.7766208524e-01   -7.1683141879e+01 -8.8466468338e+02   5.2193993593e+03 1.2782982833e+05
4.9200000000e-01   7.4895294407e-02 2.7540925816e-01   -6.9938816038e+01 -8.5979621912e+02   4.9703952655e+03 1.2123692430e+05
4.9400000000e-01   7.4346705926e-02 2.7318373792e-01   -6.8243426540e+01 -8.3572348749e+02   4.7342085363e+03 1.1500875710e+05
4.9600000000e-01   7.3802541544e-02 2.7098508498e-01   -6.6595410644e+01 -8.1241795856e+02   4.5101314652e+03 1.0912379265e+05
4.9800000000e-01   7.3262747962e-02 2.6881286861e-01   -6.4993261527e+01 -7.8985223442e+02   4.2974980474e+03 1.0356184767e+05
5.0000000000e-01   7.2727272727e-02 2.6666666667e-01   -6.3435526070e+01 -7.6800000000e+02   4.0956813692e+03 9.8304000000e+04
5.0200000000e-01   7.2196064228e-02 2.6454606541e-01   -6.1920802742e+01 -7.4683597616e+02   3.9040911700e+03 9.3332505198e+04
5.0400000000e-01   7.1669071669e-02 2.6245065928e-01   -6.0447739571e+01 -7.2633587502e+02   3.7221715655e+03 8.8630718960e+04
5.0600000000e-01   7.1146245059e-02 2.6038005072e-01   -5.9015032206e+01 -7.0647635735e+02   3.5493989206e+03 8.4183024936e+04
5.0800000000e-01   7.0627535194e-02 2.5833385000e-01   -5.7621422060e+01 -6.8723499200e+02   3.3852798613e+03 7.9974767530e+04
5.1000000000e-01   7.0112893642e-02 2.5631167500e-01   -5.6265694530e+01 -6.6859021718e+02   3.2293494164e+03 7.5992189345e+04
5.1200000000e-01   6.9602272727e-02 2.5431315104e-01   -5.4946677301e+01 -6.5052130349e+02   3.0811692802e+03 7.2222372915e+04
5.1400000000e-01   6.9095625516e-02 2.5233791074e-01   -5.3663238714e+01 -6.3300831880e+02   2.9403261877e+03 6.8653186425e+04
5.1600000000e-01   6.8592905802e-02 2.5038559381e-01   -5.2414286202e+01 -6.1603209456e+02   2.8064303943e+03 6.5273233142e+04
5.1800000000e-01   6.8094068094e-02 2.4845584691e-01   -5.1198764802e+01 -5.9957419381e+02   2.6791142532e+03 6.2071804263e+04
5.2000000000e-01   6.7599067599e-02 2.4654832347e-01   -5.0015655717e+01 -5.8361688054e+02   2.5580308843e+03 5.9038834963e+04
5.2200000000e-01   6.7107860211e-02 2.4466268356e-01   -4.8863974945e+01 -5.6814309052e+02   2.4428529274e+03 5.6164863407e+04
5.2400000000e-01   6.6620402498e-02 2.4279859371e-01   -4.7742771966e+01 -5.5313640339e+02   2.3332713753e+03 5.3440992506e+04
5.2600000000e-01   6.6136651688e-02 2.4095572679e-01   -4.6651128478e+01 -5.3858101606e+02   2.2289944800e+03 5.0858854238e+04
5.2800000000e-01   6.5656565657e-02 2.3913376186e-01   -4.5588157189e+01 -5.2446171726e+02   2.1297467284e+03 4.8410576346e+04
5.3000000000e-01   6.5180102916e-02 2.3733238400e-01   -4.4553000658e+01 -5.1076386326e+02   2.0352678824e+03 4.6088751243e+04
5.3200000000e-01   6.4707222602e-02 2.3555128423e-01   -4.3544830184e+01 -4.9747335467e+02   1.9453120786e+03 4.3886406980e+04
5.3400000000e-01   6.4237884463e-02 2.3379015930e-01   -4.2562844738e+01 -4.8457661425e+02   1.8596469847e+03 4.1796980124e+04
5.3600000000e-01   6.3772048847e-02 2.3204871167e-01   -4.1606269943e+01 -4.7206056574e+02   1.7780530080e+03 3.9814290421e+04
5.3800000000e-01   6.3309676693e-02 2.3032664925e-01   -4.0674357088e+01 -4.5991261359e+02   1.7003225529e+03 3.7932517110e+04
5.4000000000e-01   6.2850729517e-02 2.2862368541e-01   -3.9766382190e+01 -4.4812062356e+02   1.6262593246e+03 3.6146176787e+04
5.4200000000e-01   6.2395169406e-02 2.2693953877e-01   -3.8881645090e+01 -4.3667290428e+02   1.5556776749e+03 3.4450102709e+04
5.4400000000e-01   6.1942959002e-02 2.2527393310e-01   -3.8019468579e+01 -4.2555818944e+02   1.4884019888e+03 3.2839425432e+04
5.4600000000e-01   6.1494061494e-02 2.2362659725e-01   -3.7179197576e+01 -4.1476562095e+02   1.4242661080e+03 3.1309554698e+04
5.4800000000e-01   6.1048440610e-02 2.2199726499e-01   -3.6360198317e+01 -4.0428473263e+02   1.3631127898e+03 2.9856162494e+04
5.5000000000e-01   6.0606060606e-02 2.2038567493e-01   -3.5561857593e+01 -3.9410543480e+02   1.3047931985e+03 2.8475167186e+04
5.5200000000e-01   6.0166886254e-02 2.1879157040e-01   -3.4783582011e+01 -3.8421799936e+02   1.2491664280e+03 2.7162718670e+04
5.5400000000e-01   5.9730882836e-02 2.1721469935e-01   -3.4024797282e+01 -3.7461304562e+02   1.1960990522e+03 2.5915184469e+04
5.5600000000e-01   5.9298016133e-02 2.1565481428e-01   -3.3284947546e+01 -3.6528152672e+02   1.1454647034e+03 2.4729136710e+04
5.5800000000e-01   5.8868252417e-02 2.1411167208e-01   -3.2563494710e+01 -3.5621471656e+02   1.0971436754e+03 2.3601339918e+04
5.6000000000e-01   5.8441558442e-02 2.1258503401e-01   -3.1859917825e+01 -3.4740419738e+02   1.0510225499e+03 2.2528739587e+04
5.6200000000e-01   5.8017901434e-02 2.1107466555e-01   -3.1173712480e+01 -3.3884184780e+02   1.0069938458e+03 2.1508451458e+04
5.6400000000e-01   5.7597249087e-02 2.0958033633e-01   -3.0504390218e+01 -3.3051983136e+02   9.6495568864e+02 2.0537751478e+04
5.6600000000e-01   5.7179569547e-02 2.0810182006e-01   -2.9851477980e+01 -3.2243058562e+02   9.2481149978e+02 1.9614066373e+04
5.6800000000e-01   5.6764831413e-02 2.0663889440e-01   -2.9214517567e+01 -3.1456681159e+02   8.8646970375e+02 1.8734964815e+04
5.7000000000e-01   5.6353003721e-02 2.0519134093e-01   -2.8593065122e+01 -3.0692146370e+02   8.4984345274e+02 1.7898149127e+04
5.7200000000e-01   5.5944055944e-02 2.0375894502e-01   -2.7986690634e+01 -2.9948774019e+02   8.1485036716e+02 1.7101447510e+04
5.7400000000e-01   5.5537957977e-02 2.0234149579e-01   -2.7394977461e+01 -2.9225907378e+02   7.8141229129e+02 1.6342806734e+04
5.7600000000e-01   5.5134680135e-02 2.0093878601e-01   -2.6817521867e+01 -2.8522912289e+02   7.4945506301e+02 1.5620285288e+04
5.7800000000e-01   5.4734193142e-02 1.9955061202e-01   -2.6253932580e+01 -2.7839176308e+02   7.1890829694e+02 1.4932046943e+04
5.8000000000e-01   5.4336468130e-02 1.9817677368e-01   -2.5703830369e+01 -2.7174107895e+02   6.8970517991e+02 1.4276354705e+04
5.8200000000e-01   5.3941476622e-02 1.9681707427e-01   -2.5166847628e+01 -2.6527135627e+02   6.6178227830e+02 1.3651565136e+04
5.8400000000e-01   5.3549190535e-02 1.9547132045e-01   -2.4642627987e+01 -2.5897707449e+02   6.3507935625e+02 1.3056123022e+04
5.8600000000e-01   5.3159582170e-02 1.9413932214e-01   -2.4130825929e+01 -2.5285289958e+02   6.0953920432e+02 1.2488556351e+04
5.8800000000e-01   5.2772624201e-02 1.9282089253e-01   -2.3631106424e+01 -2.4689367709e+02   5.8510747787e+02 1.1947471606e+04
5.9000000000e-01   5.2388289676e-02 1.9151584794e-01   -2.3143144577e+01 -2.4109442550e+02   5.6173254448e+02 1.1431549328e+04
5.9200000000e-01   5.2006552007e-02 1.9022400779e-01   -2.2666625289e+01 -2.3545032992e+02   5.3936534009e+02 1.0939539951e+04
5.9400000000e-01   5.1627384961e-02 1.8894519456e-01   -2.2201242927e+01 -2.2995673593e+02   5.1795923319e+02 1.0470259879e+04
5.9600000000e-01   5.1250762660e-02 1.8767923367e-01   -2.1746701014e+01 -2.2460914373e+02   4.9746989655e+02 1.0022587799e+04
5.9800000000e-01   5.0876659572e-02 1.8642595348e-01   -2.1302711921e+01 -2.1940320252e+02   4.7785518623e+02 9.5954612116e+03
6.0000000000e-01   5.0505050505e-02 1.8518518519e-01   -2.0868996577e+01 -2.1433470508e+02   4.5907502718e+02 9.1878731600e+03
6.0200000000e-01   5.0135910601e-02 1.8395676280e-01   -2.0445284187e+01 -2.0939958256e+02   4.4109130532e+02 8.7988691589e+03
6.0400000000e-01   4.9769215332e-02 1.8274052308e-01   -2.0031311957e+01 -2.0459389954e+02   4.2386776549e+02 8.4275442975e+03
6.0600000000e-01   4.9404940494e-02 1.8153630545e-01   -1.9626824837e+01 -1.9991384917e+02   4.0736991506e+02 8.0730405125e+03
6.0800000000e-01   4.9043062201e-02 1.8034395199e-01   -1.9231575263e+01 -1.9535574862e+02   3.9156493284e+02 7.7345440196e+03
6.1000000000e-01   4.8683556880e-02 1.7916330735e-01   -1.8845322920e+01 -1.9091603459e+02   3.7642158295e+02 7.4112828939e+03
6.1200000000e-01   4.8326401268e-02 1.7799421875e-01   -1.8467834502e+01 -1.8659125913e+02   3.6191013342e+02 7.1025247890e+03
6.1400000000e-01   4.7971572402e-02 1.7683653584e-01   -1.8098883485e+01 -1.8237808549e+02   3.4800227918e+02 6.8075747883e+03
6.1600000000e-01   4.7619047619e-02 1.7569011076e-01   -1.7738249914e+01 -1.7827328419e+02   3.3467106928e+02 6.5257733786e+03
6.1800000000e-01   4.7268804550e-02 1.7455479799e-01   -1.7385720186e+01 -1.7427372928e+02   3.2189083799e+02 6.2564945400e+03
6.2000000000e-01   4.6920821114e-02 1.7343045439e-01   -1.7041086852e+01 -1.7037639466e+02   3.0963713963e+02 5.9991439441e+03
6.2200000000e-01   4.6575075514e-02 1.7231693910e-01   -1.6704148416e+01 -1.6657835060e+02   2.9788668691e+02 5.7531572551e+03
6.2400000000e-01   4.6231546232e-02 1.7121411352e-01   -1.6374709149e+01 -1.6287676037e+02   2.8661729256e+02 5.5179985266e+03
6.2600000000e-01   4.5890212024e-02 1.7012184126e-01   -1.6052578905e+01 -1.5926887701e+02   2.7580781411e+02 5.2931586886e+03
6.2800000000e-01   4.5551051920e-02 1.6903998810e-01   -1.5737572945e+01 -1.5575204021e+02   2.6543810150e+02 5.0781541207e+03
6.3000000000e-01   4.5214045214e-02 1.6796842194e-01   -1.5429511766e+01 -1.5232367330e+02   2.5548894763e+02 4.8725253037e+03
6.3200000000e-01   4.4879171461e-02 1.6690701277e-01   -1.5128220938e+01 -1.4898128039e+02   2.4594204139e+02 4.6758355482e+03
6.3400000000e-01   4.4546410477e-02 1.6585563262e-01   -1.4833530942e+01 -1.4572244358e+02   2.3677992322e+02 4.4876697926e+03
6.3600000000e-01   4.4215742329e-02 1.6481415556e-01   -1.4545277022e+01 -1.4254482031e+02   2.2798594303e+02 4.3076334688e+03
6.3800000000e-01   4.3887147335e-02 1.6378245759e-01   -1.4263299033e+01 -1.3944614072e+02   2.1954422023e+02 4.1353514305e+03
6.4000000000e-01   4.3560606061e-02 1.6276041667e-01   -1.3987441298e+01 -1.3642420527e+02   2.1143960600e+02 3.9704669403e+03
6.4200000000e-01   4.3236099311e-02 1.6174791264e-01   -1.3717552472e+01 -1.3347688226e+02   2.0365764733e+02 3.8126407131e+03
6.4400000000e-01   4.2913608131e-02 1.6074482723e-01   -1.3453485406e+01 -1.3060210562e+02   1.9618455314e+02 3.6615500117e+03
6.4600000000e-01   4.2593113801e-02 1.5975104397e-01   -1.3195097022e+01 -1.2779787262e+02   1.8900716196e+02 3.5168877916e+03
6.4800000000e-01   4.2274597830e-02 1.5876644820e-01   -1.2942248182e+01 -1.2506224178e+02   1.8211291141e+02 3.3783618931e+03
6.5000000000e-01   4.1958041958e-02 1.5779092702e-01   -1.2694803576e+01 -1.2239333083e+02   1.7548980917e+02 3.2456942766e+03
6.5200000000e-01   4.1643428146e-02 1.5682436925e-01   -1.2452631597e+01 -1.1978931467e+02   1.6912640549e+02 3.1186203002e+03
6.5400000000e-01   4.1330738578e-02 1.5586666542e-01   -1.2215604235e+01 -1.1724842353e+02   1.6301176709e+02 2.9968880351e+03
6.5600000000e-01   4.1019955654e-02 1.5491770771e-01   -1.1983596965e+01 -1.1476894111e+02   1.5713545237e+02 2.8802576193e+03
6.5800000000e-01   4.0711061988e-02 1.5397738996e-01   -1.1756488642e+01 -1.1234920279e+02   1.5148748790e+02 2.7685006452e+03
6.6000000000e-01   4.0404040404e-02 1.5304560759e-01   -1.1534161402e+01 -1.0998759393e+02   1.4605834608e+02 2.6613995800e+03
6.6200000000e-01   4.0098873936e-02 1.5212225762e-01   -1.1316500559e+01 -1.0768254824e+02   1.4083892399e+02 2.5587472171e+03
6.6400000000e-01   3.9795545820e-02 1.5120723859e-01   -1.1103394514e+01 -1.0543254618e+02   1.3582052322e+02 2.4603461573e+03
6.6600000000e-01   3.9494039494e-02 1.5030045060e-01   -1.0894734662e+01 -1.0323611345e+02   1.3099483075e+02 2.3660083165e+03
6.6800000000e-01   3.9194338596e-02 1.4940179521e-01   -1.0690415302e+01 -1.0109181945e+02   1.2635390082e+02 2.2755544605e+03
6.7000000000e-01   3.8896426956e-02 1.4851117547e-01   -1.0490333552e+01 -9.8998275957e+01   1.2189013764e+02 2.1888137635e+03
6.7200000000e-01   3.8600288600e-02 1.4762849584e-01   -1.0294389264e+01 -9.6954135660e+01   1.1759627905e+02 2.1056233904e+03
6.7400000000e-01   3.8305907742e-02 1.4675366224e-01   -1.0102484946e+01 -9.4958090888e+01   1.1346538085e+02 2.0258281010e+03
6.7600000000e-01   3.8013268782e-02 1.4588658194e-01   -9.9145256837e+00 -9.3008872312e+01   1.0949080209e+02 1.9492798741e+03
6.7800000000e-01   3.7722356306e-02 1.4502716359e-01   -9.7304190619e+00 -9.1105247717e+01   1.0566619090e+02 1.8758375525e+03
6.8000000000e-01   3.7433155080e-02 1.4417531719e-01   -9.5500750952e+00 -8.9246020811e+01   1.0198547117e+02 1.8053665056e+03
6.8200000000e-01   3.7145650049e-02 1.4333095404e-01   -9.3734061553e+00 -8.7430030076e+01   9.8442829773e+01 1.7377383095e+03
6.8400000000e-01   3.6859826334e-02 1.4249398675e-01   -9.2003269034e+00 -8.5656147662e+01   9.5032704499e+01 1.6728304441e+03
6.8600000000e-01   3.6575669229e-02 1.4166432921e-01   -9.0307542233e+00 -8.3923278309e+01   9.1749772498e+01 1.6105260055e+03
6.8800000000e-01   3.6293164200e-02 1.4084189652e-01   -8.8646071579e+00 -8.2230358325e+01   8.8588939345e+01 1.5507134331e+03
6.9000000000e-01   3.6012296882e-02 1.4002660505e-01   -8.7018068465e+00 -8.0576354579e+01   8.5545328612e+01 1.4932862510e+03
6.9200000000e-01   3.5733053074e-02 1.3921837237e-01   -8.5422764651e+00 -7.8960263542e+01   8.2614271942e+01 1.4381428224e+03
6.9400000000e-01   3.5455418741e-02 1.3841711721e-01   -8.3859411677e+00 -7.7381110355e+01   7.9791299605e+01 1.3851861168e+03
6.9600000000e-01   3.5179380007e-02 1.3762275950e-01   -8.2327280304e+00 -7.5837947935e+01   7.7072131515e+01 1.3343234885e+03
6.9800000000e-01   3.4904923157e-02 1.3683522029e-01   -8.0825659962e+00 -7.4329856099e+01   7.4452668668e+01 1.2854664668e+03
7.0000000000e-01   3.4632034632e-02 1.3605442177e-01   -7.9353858223e+00 -7.2855940734e+01   7.1928984991e+01 1.2385305567e+03
7.0200000000e-01   3.4360701027e-02 1.3528028723e-01   -7.7911200287e+00 -7.1415332981e+01   6.9497319586e+01 1.1934350496e+03
7.0400000000e-01   3.4090909091e-02 1.3451274105e-01   -7.6497028487e+00 -7.0007188455e+01   6.7154069335e+01 1.1501028435e+03
7.0600000000e-01   3.3822645721e-02 1.3375170868e-01   -7.5110701804e+00 -6.8630686491e+01   6.4895781862e+01 1.1084602722e+03
7.0800000000e-01   3.3555897963e-02 1.3299711662e-01   -7.3751595400e+00 -6.7285029407e+01   6.2719148821e+01 1.0684369430e+03
7.1000000000e-01   3.3290653009e-02 1.3224889242e-01   -7.2419100169e+00 -6.5969441805e+01   6.0620999509e+01 1.0299655830e+03
7.1200000000e-01   3.3026898195e-02 1.3150696461e-01   -7.1112622294e+00 -6.4683169883e+01   5.8598294773e+01 9.9298189197e+02
7.1400000000e-01   3.2764621000e-02 1.3077126275e-01   -6.9831582826e+00 -6.3425480779e+01   5.6648121200e+01 9.5742440365e+02
7.1600000000e-01   3.2503809040e-02 1.3004171738e-01   -6.8575417266e+00 -6.2195661927e+01   5.4767685590e+01 9.2323435320e+02
7.1800000000e-01   3.2244450072e-02 1.2931826000e-01   -6.7343575171e+00 -6.0993020449e+01   5.2954309676e+01 8.9035555142e+02
7.2000000000e-01   3.1986531987e-02 1.2860082305e-01   -6.6135519762e+00 -5.9816882552e+01   5.1205425093e+01 8.5873426517e+02
7.2200000000e-01   3.1730042810e-02 1.2788933991e-01   -6.4950727551e+00 -5.8666592951e+01   4.9518568582e+01 8.2831910359e+02
7.2400000000e-01   3.1474970701e-02 1.2718374490e-01   -6.3788687974e+00 -5.7541514316e+01   4.7891377414e+01 7.9906090991e+02
7.2600000000e-01   3.1221303949e-02 1.2648397322e-01   -6.2648903041e+00 -5.6441026729e+01   4.6321585026e+01 7.7091265857e+02
7.2800000000e-01   3.0969030969e-02 1.2578996095e-01   -6.1530886989e+00 -5.5364527161e+01   4.4807016856e+01 7.4382935726e+02
7.3000000000e-01   3.0718140307e-02 1.2510164509e-01   -6.0434165949e+00 -5.4311428972e+01   4.3345586372e+01 7.1776795381e+02
7.3200000000e-01   3.0468620633e-02 1.2441896344e-01   -5.9358277629e+00 -5.3281161418e+01   4.1935291282e+01 6.9268724753e+02
7.3400000000e-01   3.0220460738e-02 1.2374185469e-01   -5.8302770994e+00 -5.2273169178e+01   4.0574209911e+01 6.6854780482e+02
7.3600000000e-01   2.9973649539e-02 1.2307025835e-01   -5.7267205965e+00 -5.1286911902e+01   3.9260497754e+01 6.4531187888e+02
7.3800000000e-01   2.9728176070e-02 1.2240411474e-01   -5.6251153127e+00 -5.0321863762e+01   3.7992384176e+01 6.2294333323e+02
7.4000000000e-01   2.9484029484e-02 1.2174336499e-01   -5.5254193435e+00 -4.9377513029e+01   3.6768169266e+01 6.0140756892e+02
7.4200000000e-01   2.9241199053e-02 1.2108795102e-01   -5.4275917946e+00 -4.8453361655e+01   3.5586220831e+01 5.8067145523e+02
7.4400000000e-01   2.8999674161e-02 1.2043781555e-01   -5.3315927541e+00 -4.7548924872e+01   3.4444971527e+01 5.6070326362e+02
7.4600000000e-01   2.8759444309e-02 1.1979290203e-01   -5.2373832669e+00 -4.6663730807e+01   3.3342916116e+01 5.4147260484e+02
7.4800000000e-01   2.8520499109e-02 1.1915315470e-01   -5.1449253089e+00 -4.5797320099e+01   3.2278608852e+01 5.2295036904e+02
7.5000000000e-01   2.8282828283e-02 1.1851851852e-01   -5.0541817627e+00 -4.4949245542e+01   3.1250660976e+01 5.0510866870e+02
7.5200000000e-01   2.8046421663e-02 1.1788893919e-01   -4.9651163932e+00 -4.4119071728e+01   3.0257738325e+01 4.8792078420e+02
7.5400000000e-01   2.7811269191e-02 1.1726436313e-01   -4.8776938248e+00 -4.3306374707e+01   2.9298559054e+01 4.7136111202e+02
7.5600000000e-01   2.7577360911e-02 1.1664473746e-01   -4.7918795186e+00 -4.2510741656e+01   2.8371891449e+01 4.5540511535e+02
7.5800000000e-01   2.7344686975e-02 1.1603001000e-01   -4.7076397505e+00 -4.1731770558e+01   2.7476551843e+01 4.4002927694e+02
7.6000000000e-01   2.7113237640e-02 1.1542012927e-01   -4.6249415897e+00 -4.0969069892e+01   2.6611402619e+01 4.2521105426e+02
7.6200000000e-01   2.6883003261e-02 1.1481504444e-01   -4.5437528784e+00 -4.0222258334e+01   2.5775350309e+01 4.1092883663e+02
7.6400000000e-01   2.6653974298e-02 1.1421470537e-01   -4.4640422114e+00 -3.9490964462e+01   2.4967343767e+01 3.9716190448e+02
7.6600000000e-01   2.6426141309e-02 1.1361906255e-01   -4.3857789168e+00 -3.8774826477e+01   2.4186372430e+01 3.8389039031e+02
7.6800000000e-01   2.6199494949e-02 1.1302806713e-01   -4.3089330368e+00 -3.8073491928e+01   2.3431464646e+01 3.7109524163e+02
7.7000000000e-01   2.5974025974e-02 1.1244167088e-01   -4.2334753092e+00 -3.7386617449e+01   2.2701686085e+01 3.5875818550e+02
7.7200000000e-01   2.5749725232e-02 1.1185982621e-01   -4.1593771501e+00 -3.6713868499e+01   2.1996138210e+01 3.4686169473e+02
7.7400000000e-01   2.5526583666e-02 1.1128248614e-01   -4.0866106357e+00 -3.6054919115e+01   2.1313956820e+01 3.3538895563e+02
7.7600000000e-01   2.5304592315e-02 1.1070960428e-01   -4.0151484859e+00 -3.5409451670e+01   2.0654310655e+01 3.2432383721e+02
7.7800000000e-01   2.5083742307e-02 1.1014113485e-01   -3.9449640476e+00 -3.4777156640e+01   2.0016400057e+01 3.1365086182e+02
7.8000000000e-01   2.4864024864e-02 1.0957703265e-01   -3.8760312790e+00 -3.4157732377e+01   1.9399455694e+01 3.0335517710e+02
7.8200000000e-01   2.4645431295e-02 1.0901725307e-01   -3.8083247337e+00 -3.3550884888e+01   1.8802737336e+01 2.9342252922e+02
7.8400000000e-01   2.4427952999e-02 1.0846175205e-01   -3.7418195461e+00 -3.2956327624e+01   1.8225532685e+01 2.8383923729e+02
7.8600000000e-01   2.4211581463e-02 1.0791048609e-01   -3.6764914161e+00 -3.2373781269e+01   1.7667156250e+01 2.7459216897e+02
7.8800000000e-01   2.3996308260e-02 1.0736341227e-01   -3.6123165954e+00 -3.1802973544e+01   1.7126948276e+01 2.6566871716e+02
7.9000000000e-01   2.3782125048e-02 1.0682048817e-01   -3.5492718733e+00 -3.1243639013e+01   1.6604273717e+01 2.5705677774e+02
7.9200000000e-01   2.3569023569e-02 1.0628167194e-01   -3.4873345633e+00 -3.0695518889e+01   1.6098521249e+01 2.4874472828e+02
7.9400000000e-01   2.3356995649e-02 1.0574692224e-01   -3.4264824898e+00 -3.0158360856e+01   1.5609102328e+01 2.4072140774e+02
7.9600000000e-01   2.3146033196e-02 1.0521619824e-01   -3.3666939759e+00 -2.9631918889e+01   1.5135450287e+01 2.3297609706e+02
7.9800000000e-01   2.2936128199e-02 1.0468945966e-01   -3.3079478303e+00 -2.9115953085e+01   1.4677019472e+01 2.2549850060e+02
8.0000000000e-01   2.2727272727e-02 1.0416666667e-01   -3.2502233356e+00 -2.8610229492e+01   1.4233284411e+01 2.1827872843e+02
8.0200000000e-01   2.2519458928e-02 1.0364777997e-01   -3.1935002364e+00 -2.8114519949e+01   1.3803739018e+01 2.1130727934e+02
8.0400000000e-01   2.2312679029e-02 1.0313276074e-01   -3.1377587282e+00 -2.7628601927e+01   1.3387895838e+01 2.0457502472e+02
8.0600000000e-01   2.2106925333e-02 1.0262157064e-01   -3.0829794459e+00 -2.7152258381e+01   1.2985285312e+01 1.9807319299e+02
8.0800000000e-01   2.1902190219e-02 1.0211417181e-01   -3.0291434530e+00 -2.6685277597e+01   1.2595455078e+01 1.9179335488e+02
8.1000000000e-01   2.1698466143e-02 1.0161052685e-01   -2.9762322314e+00 -2.6227453048e+01   1.2217969304e+01 1.8572740921e+02
8.1200000000e-01   2.1495745634e-02 1.0111059882e-01   -2.9242276710e+00 -2.5778583259e+01   1.1852408044e+01 1.7986756938e+02
8.1400000000e-01   2.1294021294e-02 1.0061435123e-01   -2.8731120597e+00 -2.5338471669e+01   1.1498366619e+01 1.7420635042e+02
8.1600000000e-01   2.1093285799e-02 1.0012174805e-01   -2.8228680735e+00 -2.4906926497e+01   1.1155455031e+01 1.6873655661e+02
8.1800000000e-01   2.0893531896e-02 9.9632753670e-02   -2.7734787676e+00 -2.4483760619e+01   1.0823297394e+01 1.6345126961e+02
8.2000000000e-01   2.0694752402e-02 9.9147332937e-02   -2.7249275667e+00 -2.4068791440e+01   1.0501531389e+01 1.5834383717e+02
8.2200000000e-01   2.0496940205e-02 9.8665451108e-02   -2.6771982563e+00 -2.3661840776e+01   1.0189807746e+01 1.5340786224e+02
8.2400000000e-01   2.0300088261e-02 9.8187073868e-02   -2.6302749739e+00 -2.3262734738e+01   9.8877897417e+00 1.4863719261e+02
8.2600000000e-01   2.0104189596e-02 9.7712167314e-02   -2.5841422008e+00 -2.2871303614e+01   9.5951527217e+00 1.4402591098e+02
8.2800000000e-01   1.9909237301e-02 9.7240697955e-02   -2.5387847534e+00 -2.2487381764e+01   9.3115836385e+00 1.3956832545e+02
8.3000000000e-01   1.9715224535e-02 9.6772632699e-02   -2.4941877754e+00 -2.2110807510e+01   9.0367806109e+00 1.3525896041e+02
8.3200000000e-01   1.9522144522e-02 9.6307938856e-02   -2.4503367302e+00 -2.1741423031e+01   8.7704524997e+00 1.3109254785e+02
8.3400000000e-01   1.9329990553e-02 9.5846584124e-02   -2.4072173929e+00 -2.1379074266e+01   8.5123185013e+00 1.2706401898e+02
8.3600000000e-01   1.9138755981e-02 9.5388536587e-02   -2.3648158430e+00 -2.1023610812e+01   8.2621077570e+00 1.2316849629e+02
8.3800000000e-01   1.8948434223e-02 9.4933764712e-02   -2.3231184574e+00 -2.0674885829e+01   8.0195589785e+00 1.1940128586e+02
8.4000000000e-01   1.8759018759e-02 9.4482237339e-02   -2.2821119031e+00 -2.0332755951e+01   7.7844200876e+00 1.1575787008e+02
8.4200000000e-01   1.8570503131e-02 9.4033923678e-02   -2.2417831303e+00 -1.9997081190e+01   7.5564478710e+00 1.1223390055e+02
8.4400000000e-01   1.8382880942e-02 9.3588793304e-02   -2.2021193661e+00 -1.9667724854e+01   7.3354076486e+00 1.0882519146e+02
8.4600000000e-01   1.8196145856e-02 9.3146816149e-02   -2.1631081076e+00 -1.9344553459e+01   7.1210729547e+00 1.0552771308e+02
8.4800000000e-01   1.8010291595e-02 9.2707962501e-02   -2.1247371159e+00 -1.9027436646e+01   6.9132252322e+00 1.0233758561e+02
8.5000000000e-01   1.7825311943e-02 9.2272202999e-02   -2.0869944096e+00 -1.8716247104e+01   6.7116535385e+00 9.9251073265e+01
8.5200000000e-01   1.7641200740e-02 9.1839508622e-02   -2.0498682590e+00 -1.8410860486e+01   6.5161542636e+00 9.6264578610e+01
8.5400000000e-01   1.7457951884e-02 9.1409850691e-02   -2.0133471801e+00 -1.8111155341e+01   6.3265308582e+00 9.3374637132e+01
8.5600000000e-01   1.7275559332e-02 9.0983200862e-02   -1.9774199291e+00 -1.7817013032e+01   6.1425935735e+00 9.0577912027e+01
8.5800000000e-01   1.7094017094e-02 9.0559531119e-02   -1.9420754967e+00 -1.7528317670e+01   5.9641592111e+00 8.7871189215e+01
8.6000000000e-01   1.6913319239e-02 9.0138813773e-02   -1.9073031027e+00 -1.7244956042e+01   5.7910508818e+00 8.5251372551e+01
8.6200000000e-01   1.6733459889e-02 8.9721021456e-02   -1.8730921905e+00 -1.6966817545e+01   5.6230977745e+00 8.2715479241e+01
8.6400000000e-01   1.6554433221e-02 8.9306127115e-02   -1.8394324225e+00 -1.6693794115e+01   5.4601349341e+00 8.0260635442e+01
8.6600000000e-01   1.6376233466e-02 8.8894104010e-02   -1.8063136745e+00 -1.6425780170e+01   5.3020030480e+00 7.7884072042e+01
8.6800000000e-01   1.6198854909e-02 8.8484925708e-02   -1.7737260310e+00 -1.6162672542e+01   5.1485482401e+00 7.5583120615e+01
8.7000000000e-01   1.6022291884e-02 8.8078566081e-02   -1.7416597807e+00 -1.5904370419e+01   4.9996218740e+00 7.3355209541e+01
8.7200000000e-01   1.5846538782e-02 8.7674999299e-02   -1.7101054114e+00 -1.5650775285e+01   4.8550803627e+00 7.1197860281e+01
8.7400000000e-01   1.5671590042e-02 8.7274199826e-02   -1.6790536058e+00 -1.5401790864e+01   4.7147849863e+00 6.9108683808e+01
8.7600000000e-01   1.5497440155e-02 8.6876142421e-02   -1.6484952369e+00 -1.5157323061e+01   4.5786017161e+00 6.7085377176e+01
8.7800000000e-01   1.5324083661e-02 8.6480802127e-02   -1.6184213638e+00 -1.4917279912e+01   4.4464010462e+00 6.5125720236e+01
8.8000000000e-01   1.5151515152e-02 8.6088154270e-02   -1.5888232274e+00 -1.4681571528e+01   4.3180578308e+00 6.3227572479e+01
8.8200000000e-01   1.4979729265e-02 8.5698174457e-02   -1.5596922465e+00 -1.4450110044e+01   4.1934511278e+00 6.1388870006e+01
8.8400000000e-01   1.4808720691e-02 8.5310838571e-02   -1.5310200133e+00 -1.4222809570e+01   4.0724640489e+00 5.9607622624e+01
8.8600000000e-01   1.4638484164e-02 8.4926122766e-02   -1.5027982902e+00 -1.3999586142e+01   3.9549836149e+00 5.7881911051e+01
8.8800000000e-01   1.4469014469e-02 8.4544003463e-02   -1.4750190055e+00 -1.3780357672e+01   3.8409006163e+00 5.6209884244e+01
8.9000000000e-01   1.4300306435e-02 8.4164457350e-02   -1.4476742497e+00 -1.3565043909e+01   3.7301094797e+00 5.4589756820e+01
8.9200000000e-01   1.4132354940e-02 8.3787461374e-02   -1.4207562724e+00 -1.3353566384e+01   3.6225081389e+00 5.3019806592e+01
8.9400000000e-01   1.3965154905e-02 8.3412992741e-02   -1.3942574779e+00 -1.3145848376e+01   3.5179979108e+00 5.1498372195e+01
8.9600000000e-01   1.3798701299e-02 8.3041028912e-02   -1.3681704226e+00 -1.2941814861e+01   3.4164833761e+00 5.0023850809e+01
8.9800000000e-01   1.3632989134e-02 8.2671547595e-02   -1.3424878111e+00 -1.2741392480e+01   3.3178722644e+00 4.8594695975e+01
9.0000000000e-01   1.3468013468e-02 8.2304526749e-02   -1.3172024931e+00 -1.2544509488e+01   3.2220753438e+00 4.7209415486e+01
9.0200000000e-01   1.3303769401e-02 8.1939944576e-02   -1.2923074603e+00 -1.2351095723e+01   3.1290063140e+00 4.5866569379e+01
9.0400000000e-01   1.3140252078e-02 8.1577779518e-02   -1.2677958432e+00 -1.2161082566e+01   3.0385817042e+00 4.4564767990e+01
9.0600000000e-01   1.2977456686e-02 8.1218010256e-02   -1.2436609078e+00 -1.1974402900e+01   2.9507207741e+00 4.3302670090e+01
9.0800000000e-01   1.2815378454e-02 8.0860615705e-02   -1.2198960530e+00 -1.1790991078e+01   2.8653454189e+00 4.2078981100e+01
9.1000000000e-01   1.2654012654e-02 8.0505575011e-02   -1.1964948077e+00 -1.1610782887e+01   2.7823800778e+00 4.0892451369e+01
9.1200000000e-01   1.2493354599e-02 8.0152867549e-02   -1.1734508277e+00 -1.1433715511e+01   2.7017516457e+00 3.9741874519e+01
9.1400000000e-01   1.2333399642e-02 7.9802472919e-02   -1.1507578928e+00 -1.1259727502e+01   2.6233893885e+00 3.8626085858e+01
9.1600000000e-01   1.2174143179e-02 7.9454370944e-02   -1.1284099048e+00 -1.1088758744e+01   2.5472248607e+00 3.7543960853e+01
9.1800000000e-01   1.2015580643e-02 7.9108541666e-02   -1.1064008842e+00 -1.0920750420e+01   2.4731918274e+00 3.6494413661e+01
9.2000000000e-01   1.1857707510e-02 7.8764965343e-02   -1.0847249679e+00 -1.0755644987e+01   2.4012261874e+00 3.5476395719e+01
9.2200000000e-01   1.1700519293e-02 7.8423622450e-02   -1.0633764066e+00 -1.0593386139e+01   2.3312659008e+00 3.4488894385e+01
9.2400000000e-01   1.1544011544e-02 7.8084493669e-02   -1.0423495624e+00 -1.0433918782e+01   2.2632509182e+00 3.3530931635e+01
9.2600000000e-01   1.1388179855e-02 7.7747559893e-02   -1.0216389064e+00 -1.0277189005e+01   2.1971231124e+00 3.2601562809e+01
9.2800000000e-01   1.1233019854e-02 7.7412802220e-02   -1.0012390165e+00 -1.0123144051e+01   2.1328262134e+00 3.1699875402e+01
9.3000000000e-01   1.1078527208e-02 7.7080201950e-02   -9.8114457480e-01 -9.9717322894e+00   2.0703057448e+00 3.0824987904e+01
9.3200000000e-01   1.0924697620e-02 7.6749740586e-02   -9.6135036561e-01 -9.8229031910e+00   2.0095089635e+00 2.9976048686e+01
9.3400000000e-01   1.0771526831e-02 7.6421399826e-02   -9.4185127326e-01 -9.6766073018e+00   1.9503848004e+00 2.9152234922e+01
9.3600000000e-01   1.0619010619e-02 7.6095161565e-02   -9.2264227989e-01 -9.5327962176e+00   1.8928838042e+00 2.8352751563e+01
9.3800000000e-01   1.0467144796e-02 7.5771007891e-02   -9.0371846346e-01 -9.3914225598e+00   1.8369580867e+00 2.7576830333e+01
9.4000000000e-01   1.0315925210e-02 7.5448921080e-02   -8.8507499564e-01 -9.2524399513e+00   1.7825612703e+00 2.6823728783e+01
9.4200000000e-01   1.0165347745e-02 7.5128883600e-02   -8.6670713991e-01 -9.1158029934e+00   1.7296484373e+00 2.6092729363e+01
9.4400000000e-01   1.0015408320e-02 7.4810878100e-02   -8.4861024955e-01 -8.9814672433e+00   1.6781760809e+00 2.5383138542e+01
9.4600000000e-01   9.8661028894e-03 7.4494887416e-02   -8.3077976582e-01 -8.8493891916e+00   1.6281020581e+00 2.4694285952e+01
9.4800000000e-01   9.7174274389e-03 7.4180894562e-02   -8.1321121607e-01 -8.7195262413e+00   1.5793855441e+00 2.4025523568e+01
9.5000000000e-01   9.5693779904e-03 7.3868882733e-02   -7.9590021195e-01 -8.5918366863e+00   1.5319869885e+00 2.3376224921e+01
9.5200000000e-01   9.4219505984e-03 7.3558835299e-02   -7.7884244764e-01 -8.4662796913e+00   1.4858680729e+00 2.2745784335e+01
9.5400000000e-01   9.2751413506e-03 7.3250735804e-02   -7.6203369815e-01 -8.3428152717e+00   1.4409916700e+00 2.2133616197e+01
9.5600000000e-01   9.1289463674e-03 7.2944567964e-02   -7.4546981762e-01 -8.2214042741e+00   1.3973218044e+00 2.1539154252e+01
9.5800000000e-01   8.9833618017e-03 7.2640315666e-02   -7.2914673768e-01 -8.1020083574e+00   1.3548236143e+00 2.0961850923e+01
9.6000000000e-01   8.8383838384e-03 7.2337962963e-02   -7.1306046585e-01 -7.9845899744e+00   1.3134633150e+00 2.0401176659e+01
9.6200000000e-01   8.6940086940e-03 7.2037494075e-02   -6.9720708396e-01 -7.8691123535e+00   1.2732081634e+00 1.9856619307e+01
9.6400000000e-01   8.5502326166e-03 7.1738893385e-02   -6.8158274662e-01 -7.7555394814e+00   1.2340264238e+00 1.9327683504e+01
9.6600000000e-01   8.4070518853e-03 7.1442145436e-02   -6.6618367973e-01 -7.6438360856e+00   1.1958873348e+00 1.8813890094e+01
9.6800000000e-01   8.2644628099e-03 7.1147234934e-02   -6.5100617901e-01 -7.5339676182e+00   1.1587610778e+00 1.8314775564e+01
9.7000000000e-01   8.1224617307e-03 7.0854146739e-02   -6.3604660855e-01 -7.4259002388e+00   1.1226187459e+00 1.7829891509e+01
9.7200000000e-01   7.9810450181e-03 7.0562865868e-02   -6.2130139944e-01 -7.3196007994e+00   1.0874323143e+00 1.7358804099e+01
9.7400000000e-01   7.8402090722e-03 7.0273377493e-02   -6.0676704839e-01 -7.2150368282e+00   1.0531746119e+00 1.6901093588e+01
9.7600000000e-01   7.6999503229e-03 6.9985666935e-02   -5.9244011637e-01 -7.1121765149e+00   1.0198192931e+00 1.6456353822e+01
9.7800000000e-01   7.5602652290e-03 6.9699719668e-02   -5.7831722735e-01 -7.0109886957e+00   9.8734081172e-01 1.6024191772e+01
9.8000000000e-01   7.4211502783e-03 6.9415521311e-02   -5.6439506696e-01 -6.9114428389e+00   9.5571439471e-01 1.5604227091e+01
9.8200000000e-01   7.2826019873e-03 6.9133057631e-02   -5.5067038131e-01 -6.8135090307e+00   9.2491601745e-01 1.5196091672e+01
9.8400000000e-01   7.1446169007e-03 6.8852314539e-02   -5.3713997569e-01 -6.7171579619e+00   8.9492237962e-01 1.4799429236e+01
9.8600000000e-01   7.0071915914e-03 6.8573278091e-02   -5.2380071346e-01 -6.6223609139e+00   8.6571088200e-01 1.4413894925e+01
9.8800000000e-01   6.8703226598e-03 6.8295934480e-02   -5.1064951480e-01 -6.5290897461e+00   8.3725960396e-01 1.4039154919e+01
9.9000000000e-01   6.7340067340e-03 6.8020270040e-02   -4.9768335562e-01 -6.4373168828e+00   8.0954728179e-01 1.3674886055e+01
9.9200000000e-01   6.5982404692e-03 6.7746271245e-02   -4.8489926642e-01 -6.3470153013e+00   7.8255328777e-01 1.3320775470e+01
9.9400000000e-01   6.4630205475e-03 6.7473924702e-02   -4.7229433122e-01 -6.2581585188e+00   7.5625760988e-01 1.2976520253e+01
9.9600000000e-01   6.3283436777e-03 6.7203217152e-02   -4.5986568646e-01 -6.1707205814e+00   7.3064083225e-01 1.2641827108e+01
9.9800000000e-01   6.1942065950e-03 6.6934135472e-02   -4.4761051997e-01 -6.0846760522e+00   7.0568411627e-01 1.2316412032e+01
1.0000000000e+00   6.0606060606e-03 6.6666666667e-02   -4.3552606995e-01 -6.0000000000e+00   6.8136918229e-01 1.2000000000e+01
1.0020000000e+00   5.9275388617e-03 6.6400797872e-02   -4.2360962395e-01 -5.9166679881e+00   6.5767829199e-01 1.1692324667e+01
1.0040000000e+00   5.7950018109e-03 6.6136516352e-02   -4.1185851795e-01 -5.8346560637e+00   6.3459423131e-01 1.1393128076e+01
1.0060000000e+00   5.6629917465e-03 6.5873809496e-02   -4.0027013530e-01 -5.7539407477e+00   6.1210029393e-01 1.1102160377e+01
1.0080000000e+00   5.5315055315e-03 6.5612664819e-02   -3.8884190590e-01 -5.6744990236e+00   5.9018026538e-01 1.0819179561e+01
1.0100000000e+00   5.4005400540e-03 6.5353069960e-02   -3.7757130520e-01 -5.5963083282e+00   5.6881840755e-01 1.0543951191e+01
1.0120000000e+00   5.2700922266e-03 6.5095012681e-02   -3.6645585333e-01 -5.5193465418e+00   5.4799944388e-01 1.0276248161e+01
1.0140000000e+00   5.1401589863e-03 6.4838480860e-02   -3.5549311423e-01 -5.4435919780e+00   5.2770854485e-01 1.0015850445e+01
1.0160000000e+00   5.0107372942e-03 6.4583462500e-02   -3.4468069478e-01 -5.3690233750e+00   5.0793131416e-01 9.7625448646e+00
1.0180000000e+00   4.8818241353e-03 6.4329945718e-02   -3.3401624399e-01 -5.2956198863e+00   4.8865377515e-01 9.5161248667e+00
1.0200000000e+00   4.7534165181e-03 6.4077918749e-02   -3.2349745213e-01 -5.2233610717e+00   4.6986235787e-01 9.2763903010e+00
1.0220000000e+00   4.6255114748e-03 6.3827369942e-02   -3.1312204996e-01 -5.1522268885e+00   4.5154388643e-01 9.0431472110e+00
1.0240000000e+00   4.4981060606e-03 6.3578287760e-02   -3.0288780793e-01 -5.0821976835e+00   4.3368556682e-01 8.8162076312e+00
1.0260000000e+00   4.3711973537e-03 6.3330660779e-02   -2.9279253543e-01 -5.0132541841e+00   4.1627497514e-01 8.5953893900e+00
1.0280000000e+00   4.2447824549e-03 6.3084477686e-02   -2.8283408000e-01 -4.9453774906e+00   3.9930004619e-01 8.3805159211e+00
1.0300000000e+00   4.1188584878e-03 6.2839727276e-02   -2.7301032663e-01 -4.8785490681e+00   3.8274906248e-01 8.1714160799e+00
1.0320000000e+00   3.9934225981e-03 6.2596398454e-02   -2.6331919701e-01 -4.8127507387e+00   3.6661064350e-01 7.9679239676e+00
1.0340000000e+00   3.8684719536e-03 6.2354480232e-02   -2.5375864884e-01 -4.7479646744e+00   3.5087373545e-01 7.7698787601e+00
1.0360000000e+00   3.7440037440e-03 6.2113961728e-02   -2.4432667513e-01 -4.6841733891e+00   3.3552760124e-01 7.5771245438e+00
1.0380000000e+00   3.6200151807e-03 6.1874832165e-02   -2.3502130354e-01 -4.6213597317e+00   3.2056181083e-01 7.3895101565e+00
1.0400000000e+00   3.4965034965e-03 6.1637080868e-02   -2.2584059568e-01 -4.5595068792e+00   3.0596623187e-01 7.2068890336e+00
1.0420000000e+00   3.3734659454e-03 6.1400697266e-02   -2.1678264649e-01 -4.4985983294e+00   2.9173102069e-01 7.0291190602e+00
1.0440000000e+00   3.2508998026e-03 6.1165670890e-02   -2.0784558362e-01 -4.4386178947e+00   2.7784661349e-01 6.8560624276e+00
1.0460000000e+00   3.1288023640e-03 6.0931991367e-02   -1.9902756676e-01 -4.3795496949e+00   2.6430371793e-01 6.6875854950e+00
1.0480000000e+00   3.0071709461e-03 6.0699648428e-02   -1.9032678708e-01 -4.3213781515e+00   2.5109330487e-01 6.5235586555e+00
1.0500000000e+00   2.8860028860e-03 6.0468631897e-02   -1.8174146658e-01 -4.2640879808e+00   2.3820660047e-01 6.3638562077e+00
1.0520000000e+00   2.7652955410e-03 6.0238931699e-02   -1.7326985758e-01 -4.2076641880e+00   2.2563507848e-01 6.2083562303e+00
1.0540000000e+00   2.6450462883e-03 6.0010537850e-02   -1.6491024206e-01 -4.1520920614e+00   2.1337045282e-01 6.0569404614e+00
1.0560000000e+00   2.5252525253e-03 5.9783440465e-02   -1.5666093118e-01 -4.0973571661e+00   2.0140467038e-01 5.9094941828e+00
1.0580000000e+00   2.4059116687e-03 5.9557629749e-02   -1.4852026469e-01 -4.0434453388e+00   1.8972990403e-01 5.7659061067e+00
1.0600000000e+00   2.2870211549e-03 5.9333096001e-02   -1.4048661039e-01 -3.9903426817e+00   1.7833854587e-01 5.6260682669e+00
1.0620000000e+00   2.1685784398e-03 5.9109829610e-02   -1.3255836361e-01 -3.9380355574e+00   1.6722320070e-01 5.4898759143e+00
1.0640000000e+00   2.0505809979e-03 5.8887821056e-02   -1.2473394673e-01 -3.8865105834e+00   1.5637667971e-01 5.3572274145e+00
1.0660000000e+00   1.9330263233e-03 5.8667060909e-02   -1.1701180861e-01 -3.8357546266e+00   1.4579199429e-01 5.2280241501e+00
1.0680000000e+00   1.8159119283e-03 5.8447539826e-02   -1.0939042414e-01 -3.7857547988e+00   1.3546235014e-01 5.1021704253e+00
1.0700000000e+00   1.6992353441e-03 5.8229248552e-02   -1.0186829376e-01 -3.7364984513e+00   1.2538114153e-01 4.9795733747e+00
1.0720000000e+00   1.5829941203e-03 5.8012177916e-02   -9.4443942964e-02 -3.6879731699e+00   1.1554194567e-01 4.8601428737e+00
1.0740000000e+00   1.4671858247e-03 5.7796318837e-02   -8.7115921834e-02 -3.6401667703e+00   1.0593851737e-01 4.7437914534e+00
1.0760000000e+00   1.3518080433e-03 5.7581662313e-02   -7.9882804605e-02 -3.5930672936e+00   9.6564783790e-02 4.6304342175e+00
1.0780000000e+00   1.2368583797e-03 5.7368199430e-02   -7.2743189208e-02 -3.5466630015e+00   8.7414839369e-02 4.5199887616e+00
1.0800000000e+00   1.1223344557e-03 5.7155921353e-02   -6.5695696829e-02 -3.5009423716e+00   7.8482940936e-02 4.4123750961e+00
1.0820000000e+00   1.0082339103e-03 5.6944819331e-02   -5.8738971491e-02 -3.4558940936e+00   6.9763502942e-02 4.3075155710e+00
1.0840000000e+00   8.9455440009e-04 5.6734884692e-02   -5.1871679627e-02 -3.4115070647e+00   6.1251092862e-02 4.2053348034e+00
1.0860000000e+00   7.8129359897e-04 5.6526108844e-02   -4.5092509671e-02 -3.3677703852e+00   5.2940426728e-02 4.1057596071e+00
1.0880000000e+00   6.6844919786e-04 5.6318483276e-02   -3.8400171657e-02 -3.3246733550e+00   4.4826364804e-02 4.0087189248e+00
1.0900000000e+00   5.5601890464e-04 5.6111999551e-02   -3.1793396825e-02 -3.2822054691e+00   3.6903907393e-02 3.9141437626e+00
1.0920000000e+00   4.4400044400e-04 5.5906649313e-02   -2.5270937232e-02 -3.2403564137e+00   2.9168190779e-02 3.8219671263e+00
1.0940000000e+00   3.3239155725e-04 5.5702424281e-02   -1.8831565372e-02 -3.1991160627e+00   2.1614483284e-02 3.7321239597e+00
1.0960000000e+00   2.2119000221e-04 5.5499316248e-02   -1.2474073810e-02 -3.1584744737e+00   1.4238181452e-02 3.6445510857e+00
1.0980000000e+00   1.1039355302e-04 5.5297317085e-02   -6.1972748145e-03 -3.1184218845e+00   7.0348063555e-03 3.5591871483e+00
1.1000000000e+00   0.0000000000e+00 0.0000000000e+00   0.0000000000e+00 0.0000000000e+00   0.0000000000e+00 0.0000000000e+00
1.1020000000e+00   0.0000000000e+00 0.0000000000e+00   0.0000000000e+00 0.0000000000e+00   0.0000000000e+00 0.0000000000e+00
1.1040000000e+00   0.0000000000e+00 0.0000000000e+00   0.0000000000e+00 0.0000000000e+00   0.0000000000e+00 0.0000000000e+00
1.1060000000e+00   0.0000000000e+00 0.0000000000e+00   0.0000000000e+00 0.0000000000e+00   0.0000000000e+00 0.0000000000e+00
1.1080000000e+00   0.0000000000e+00 0.0000000000e+00   0.0000000000e+00 0.0000000000e+00   0.0000000000e+00 0.0000000000e+00
1.1100000000e+00   0.0000000000e+00 0.0000000000e+00   0.0000000000e+00 0.0000000000e+00   0.0000000000e+00 0.0000000000e+00
1.1120000000e+00   0.0000000000e+00 0.0000000000e+00   0.0000000000e+00 0.0000000000e+00   0.0000000000e+00 0.0000000000e+00
1.1140000000e+00   0.0000000000e+00 0.0000000000e+00   0.0000000000e+00 0.0000000000e+00   0.0000000000e+00 0.0000000000e+00
1.1160000000e+00   0.0000000000e+00 0.0000000000e+00   0.0000000000e+00 0.0000000000e+00   0.0000000000e+00 0.0000000000e+00
1.1180000000e+00   0.0000000000e+00 0.0000000000e+00   0.0000000000e+00 0.0000000000e+00   0.0000000000e+00 0.0000000000e+00
1.1200000000e+00   0.0000000000e+00 0.0000000000e+00   0.0000000000e+00 0.0000000000e+00   0.0000000000e+00 0.0000000000e+00
1.1220000000e+00   0.0000000000e+00 0.0000000000e+00   0.0000000000e+00 0.0000000000e+00   0.0000000000e+00 0.0000000000e+00
1.1240000000e+00   0.0000000000e+00 0.0000000000e+00   0.0000000000e+00 0.0000000000e+00   0.0000000000e+00 0.0000000000e+00
1.1260000000e+00   0.0000000000e+00 0.0000000000e+00   0.0000000000e+00 0.0000000000e+00   0.0000000000e+00 0.0000000000e+00
1.1280000000e+00   0.0000000000e+00 0.0000000000e+00   0.0000000000e+00 0.0000000000e+00   0.0000000000e+00 0.0000000000e+00
1.1300000000e+00   0.0000000000e+00 0.0000000000e+00   0.0000000000e+00 0.0000000000e+00   0.0000000000e+00 0.0000000000e+00
1.1320000000e+00   0.0000000000e+00 0.0000000000e+00   0.0000000000e+00 0.0000000000e+00   0.0000000000e+00 0.0000000000e+00
1.1340000000e+00   0.0000000000e+00 0.0000000000e+00   0.0000000000e+00 0.0000000000e+00   0.0000000000e+00 0.0000000000e+00
1.1360000000e+00   0.0000000000e+00 0.0000000000e+00   0.0000000000e+00 0.0000000000e+00   0.0000000000e+00 0.0000000000e+00
1.1380000000e+00   0.0000000000e+00 0.0000000000e+00   0.0000000000e+00 0.0000000000e+00   0.0000000000e+00 0.0000000000e+00
1.1400000000e+00   0.0000000000e+00 0.0000000000e+00   0.0000000000e+00 0.0000000000e+00   0.0000000000e+00 0.0000000000e+00
1.1420000000e+00   0.0000000000e+00 0.0000000000e+00   0.0000000000e+00 0.0000000000e+00   0.0000000000e+00 0.0000000000e+00
1.1440000000e+00   0.0000000000e+00 0.0000000000e+00   0.0000000000e+00 0.0000000000e+00   0.0000000000e+00 0.0000000000e+00
1.1460000000e+00   0.0000000000e+00 0.0000000000e+00   0.0000000000e+00 0.0000000000e+00   0.0000000000e+00 0.0000000000e+00
1.1480000000e+00   0.0000000000e+00 0.0000000000e+00   0.0000000000e+00 0.0000000000e+00   0.0000000000e+00 0.0000000000e+00
1.1500000000e+00   0.0000000000e+00 0.0000000000e+00   0.0000000000e+00 0.0000000000e+00   0.0000000000e+00 0.0000000000e+00
1.1520000000e+00   0.0000000000e+00 0.0000000000e+00   0.0000000000e+00 0.0000000000e+00   0.0000000000e+00 0.0000000000e+00
1.1540000000e+00   0.0000000000e+00 0.0000000000e+00   0.0000000000e+00 0.0000000000e+00   0.0000000000e+00 0.0000000000e+00
1.1560000000e+00   0.0000000000e+00 0.0000000000e+00   0.0000000000e+00 0.0000000000e+00   0.0000000000e+00 0.0000000000e+00
1.1580000000e+00   0.0000000000e+00 0.0000000000e+00   0.0000000000e+00 0.0000000000e+00   0.0000000000e+00 0.0000000000e+00
1.1600000000e+00   0.0000000000e+00 0.0000000000e+00   0.0000000000e+00 0.0000000000e+00   0.0000000000e+00 0.0000000000e+00
1.1620000000e+00   0.0000000000e+00 0.0000000000e+00   0.0000000000e+00 0.0000000000e+00   0.0000000000e+00 0.0000000000e+00
1.1640000000e+00   0.0000000000e+00 0.0000000000e+00   0.0000000000e+00 0.0000000000e+00   0.0000000000e+00 0.0000000000e+00
1.1660000000e+00   0.0000000000e+00 0.0000000000e+00   0.0000000000e+00 0.0000000000e+00   0.0000000000e+00 0.0000000000e+00
1.1680000000e+00   0.0000000000e+00 0.0000000000e+00   0.0000000000e+00 0.0000000000e+00   0.0000000000e+00 0.0000000000e+00
1.1700000000e+00   0.0000000000e+00 0.0000000000e+00   0.0000000000e+00 0.0000000000e+00   0.0000000000e+00 0.0000000000e+00
1.1720000000e+00   0.0000000000e+00 0.0000000000e+00   0.0000000000e+00 0.0000000000e+00   0.0000000000e+00 0.0000000000e+00
1.1740000000e+00   0.0000000000e+00 0.0000000000e+00   0.0000000000e+00 0.0000000000e+00   0.0000000000e+00 0.0000000000e+00
1.1760000000e+00   0.0000000000e+00 0.0000000000e+00   0.0000000000e+00 0.0000000000e+00   0.0000000000e+00 0.0000000000e+00
1.1780000000e+00   0.0000000000e+00 0.0000000000e+00   0.0000000000e+00 0.0000000000e+00   0.0000000000e+00 0.0000000000e+00
1.1800000000e+00   0.0000000000e+00 0.0000000000e+00   0.0000000000e+00 0.0000000000e+00   0.0000000000e+00 0.0000000000e+00
1.1820000000e+00   0.0000000000e+00 0.0000000000e+00   0.0000000000e+00 0.0000000000e+00   0.0000000000e+00 0.0000000000e+00
1.1840000000e+00   0.0000000000e+00 0.0000000000e+00   0.0000000000e+00 0.0000000000e+00   0.0000000000e+00 0.0000000000e+00
1.1860000000e+00   0.0000000000e+00 0.0000000000e+00   0.0000000000e+00 0.0000000000e+00   0.0000000000e+00 0.0000000000e+00
1.1880000000e+00   0.0000000000e+00 0.0000000000e+00   0.0000000000e+00 0.0000000000e+00   0.0000000000e+00 0.0000000000e+00
1.1900000000e+00   0.0000000000e+00 0.0000000000e+00   0.0000000000e+00 0.0000000000e+00   0.0000000000e+00 0.0000000000e+00
1.1920000000e+00   0.0000000000e+00 0.0000000000e+00   0.0000000000e+00 0.0000000000e+00   0.0000000000e+00 0.0000000000e+00
1.1940000000e+00   0.0000000000e+00 0.0000000000e+00   0.0000000000e+00 0.0000000000e+00   0.0000000000e+00 0.0000000000e+00
1.1960000000e+00   0.0000000000e+00 0.0000000000e+00   0.0000000000e+00 0.0000000000e+00   0.0000000000e+00 0.0000000000e+00
1.1980000000e+00   0.0000000000e+00 0.0000000000e+00   0.0000000000e+00 0.0000000000e+00   0.0000000000e+00 0.0000000000e+00
1.2000000000e+00   0.0000000000e+00 0.0000000000e+00   0.0000000000e+00 0.0000000000e+00   0.0000000000e+00 0.0000000000e+00
1.2020000000e+00   0.0000000000e+00 0.0000000000e+00   0.0000000000e+00 0.0000000000e+00   0.0000000000e+00 0.0000000000e+00
1.2040000000e+00   0.0000000000e+00 0.0000000000e+00   0.0000000000e+00 0.0000000000e+00   0.0000000000e+00 0.0000000000e+00
1.2060000000e+00   0.0000000000e+00 0.0000000000e+00   0.0000000000e+00 0.0000000000e+00   0.0000000000e+00 0.0000000000e+00
1.2080000000e+00   0.0000000000e+00 0.0000000000e+00   0.0000000000e+00 0.0000000000e+00   0.0000000000e+00 0.0000000000e+00
1.2100000000e+00   0.0000000000e+00 0.0000000000e+00   0.0000000000e+00 0.0000000000e+00   0.0000000000e+00 0.0000000000e+00
1.2120000000e+00   0.0000000000e+00 0.0000000000e+00   0.0000000000e+00 0.0000000000e+00   0.0000000000e+00 0.0000000000e+00
1.2140000000e+00   0.0000000000e+00 0.0000000000e+00   0.0000000000e+00 0.0000000000e+00   0.0000000000e+00 0.0000000000e+00
1.2160000000e+00   0.0000000000e+00 0.0000000000e+00   0.0000000000e+00 0.0000000000e+00   0.0000000000e+00 0.0000000000e+00
1.2180000000e+00   0.0000000000e+00 0.0000000000e+00   0.0000000000e+00 0.0000000000e+00   0.0000000000e+00 0.0000000000e+00
1.2200000000e+00   0.0000000000e+00 0.0000000000e+00   0.0000000000e+00 0.0000000000e+00   0.0000000000e+00 0.0000000000e+00
1.2220000000e+00   0.0000000000e+00 0.0000000000e+00   0.0000000000e+00 0.0000000000e+00   0.0000000000e+00 0.0000000000e+00
1.2240000000e+00   0.0000000000e+00 0.0000000000e+00   0.0000000000e+00 0.0000000000e+00   0.0000000000e+00 0.0000000000e+00
1.2260000000e+00   0.0000000000e+00 0.0000000000e+00   0.0000000000e+00 0.0000000000e+00   0.0000000000e+00 0.0000000000e+00
1.2280000000e+00   0.0000000000e+00 0.0000000000e+00   0.0000000000e+00 0.0000000000e+00   0.0000000000e+00 0.0000000000e+00
1.2300000000e+00   0.0000000000e+00 0.0000000000e+00   0.0000000000e+00 0.0000000000e+00   0.0000000000e+00 0.0000000000e+00
1.2320000000e+00   0.0000000000e+00 0.0000000000e+00   0.0000000000e+00 0.0000000000e+00   0.0000000000e+00 0.0000000000e+00
1.2340000000e+00   0.0000000000e+00 0.0000000000e+00   0.0000000000e+00 0.0000000000e+00   0.0000000000e+00 0.0000000000e+00
1.2360000000e+00   0.0000000000e+00 0.0000000000e+00   0.0000000000e+00 0.0000000000e+00   0.0000000000e+00 0.0000000000e+00
1.2380000000e+00   0.0000000000e+00 0.0000000000e+00   0.0000000000e+00 0.0000000000e+00   0.0000000000e+00 0.0000000000e+00
1.2400000000e+00   0.0000000000e+00 0.0000000000e+00   0.0000000000e+00 0.0000000000e+00   0.0000000000e+00 0.0000000000e+00
1.2420000000e+00   0.0000000000e+00 0.0000000000e+00   0.0000000000e+00 0.0000000000e+00   0.0000000000e+00 0.0000000000e+00
1.2440000000e+00   0.0000000000e+00 0.0000000000e+00   0.0000000000e+00 0.0000000000e+00   0.0000000000e+00 0.0000000000e+00
1.2460000000e+00   0.0000000000e+00 0.0000000000e+00   0.0000000000e+00 0.0000000000e+00   0.0000000000e+00 0.0000000000e+00
1.2480000000e+00   0.0000000000e+00 0.0000000000e+00   0.0000000000e+00 0.0000000000e+00   0.0000000000e+00 0.0000000000e+00
1.2500000000e+00   0.0000000000e+00 0.0000000000e+00   0.0000000000e+00 0.0000000000e+00   0.0000000000e+00 0.0000000000e+00
1.2520000000e+00   0.0000000000e+00 0.0000000000e+00   0.0000000000e+00 0.0000000000e+00   0.0000000000e+00 0.0000000000e+00
1.2540000000e+00   0.0000000000e+00 0.0000000000e+00   0.0000000000e+00 0.0000000000e+00   0.0000000000e+00 0.0000000000e+00
1.2560000000e+00   0.0000000000e+00 0.0000000000e+00   0.0000000000e+00 0.0000000000e+00   0.0000000000e+00 0.0000000000e+00
1.2580000000e+00   0.0000000000e+00 0.0000000000e+00   0.0000000000e+00 0.0000000000e+00   0.0000000000e+00 0.0000000000e+00
1.2600000000e+00   0.0000000000e+00 0.0000000000e+00   0.0000000000e+00 0.0000000000e+00   0.0000000000e+00 0.0000000000e+00
1.2620000000e+00   0.0000000000e+00 0.0000000000e+00   0.0000000000e+00 0.0000000000e+00   0.0000000000e+00 0.0000000000e+00
1.2640000000e+00   0.0000000000e+00 0.0000000000e+00   0.0000000000e+00 0.0000000000e+00   0.0000000000e+00 0.0000000000e+00
1.2660000000e+00   0.0000000000e+00 0.0000000000e+00   0.0000000000e+00 0.0000000000e+00   0.0000000000e+00 0.0000000000e+00
1.2680000000e+00   0.0000000000e+00 0.0000000000e+00   0.0000000000e+00 0.0000000000e+00   0.0000000000e+00 0.0000000000e+00
1.2700000000e+00   0.0000000000e+00 0.0000000000e+00   0.0000000000e+00 0.0000000000e+00   0.0000000000e+00 0.0000000000e+00
1.2720000000e+00   0.0000000000e+00 0.0000000000e+00   0.0000000000e+00 0.0000000000e+00   0.0000000000e+00 0.0000000000e+00
1.2740000000e+00   0.0000000000e+00 0.0000000000e+00   0.0000000000e+00 0.0000000000e+00   0.0000000000e+00 0.0000000000e+00
1.2760000000e+00   0.0000000000e+00 0.0000000000e+00   0.0000000000e+00 0.0000000000e+00   0.0000000000e+00 0.0000000000e+00
1.2780000000e+00   0.0000000000e+00 0.0000000000e+00   0.0000000000e+00 0.0000000000e+00   0.0000000000e+00 0.0000000000e+00
1.2800000000e+00   0.0000000000e+00 0.0000000000e+00   0.0000000000e+00 0.0000000000e+00   0.0000000000e+00 0.0000000000e+00
1.2820000000e+00   0.0000000000e+00 0.0000000000e+00   0.0000000000e+00 0.0000000000e+00   0.0000000000e+00 0.0000000000e+00
1.2840000000e+00   0.0000000000e+00 0.0000000000e+00   0.0000000000e+00 0.0000000000e+00   0.0000000000e+00 0.0000000000e+00
1.2860000000e+00   0.0000000000e+00 0.0000000000e+00   0.0000000000e+00 0.0000000000e+00   0.0000000000e+00 0.0000000000e+00
1.2880000000e+00   0.0000000000e+00 0.0000000000e+00   0.0000000000e+00 0.0000000000e+00   0.0000000000e+00 0.0000000000e+00
1.2900000000e+00   0.0000000000e+00 0.0000000000e+00   0.0000000000e+00 0.0000000000e+00   0.0000000000e+00 0.0000000000e+00
1.2920000000e+00   0.0000000000e+00 0.0000000000e+00   0.0000000000e+00 0.0000000000e+00   0.0000000000e+00 0.0000000000e+00
1.2940000000e+00   0.0000000000e+00 0.0000000000e+00   0.0000000000e+00 0.0000000000e+00   0.0000000000e+00 0.0000000000e+00
1.2960000000e+00   0.0000000000e+00 0.0000000000e+00   0.0000000000e+00 0.0000000000e+00   0.0000000000e+00 0.0000000000e+00
1.2980000000e+00   0.0000000000e+00 0.0000000000e+00   0.0000000000e+00 0.0000000000e+00   0.0000000000e+00 0.0000000000e+00
1.3000000000e+00   0.0000000000e+00 0.0000000000e+00   0.0000000000e+00 0.0000000000e+00   0.0000000000e+00 0.0000000000e+00
1.3020000000e+00   0.0000000000e+00 0.0000000000e+00   0.0000000000e+00 0.0000000000e+00   0.0000000000e+00 0.0000000000e+00
1.3040000000e+00   0.0000000000e+00 0.0000000000e+00   0.0000000000e+00 0.0000000000e+00   0.0000000000e+00 0.0000000000e+00
1.3060000000e+00   0.0000000000e+00 0.0000000000e+00   0.0000000000e+00 0.0000000000e+00   0.0000000000e+00 0.0000000000e+00
1.3080000000e+00   0.0000000000e+00 0.0000000000e+00   0.0000000000e+00 0.0000000000e+00   0.0000000000e+00 0.0000000000e+00
1.3100000000e+00   0.0000000000e+00 0.0000000000e+00   0.0000000000e+00 0.0000000000e+00   0.0000000000e+00 0.0000000000e+00
1.3120000000e+00   0.0000000000e+00 0.0000000000e+00   0.0000000000e+00 0.0000000000e+00   0.0000000000e+00 0.0000000000e+00
1.3140000000e+00   0.0000000000e+00 0.0000000000e+00   0.0000000000e+00 0.0000000000e+00   0.0000000000e+00 0.0000000000e+00
1.3160000000e+00   0.0000000000e+00 0.0000000000e+00   0.0000000000e+00 0.0000000000e+00   0.0000000000e+00 0.0000000000e+00
1.3180000000e+00   0.0000000000e+00 0.0000000000e+00   0.0000000000e+00 0.0000000000e+00   0.0000000000e+00 0.0000000000e+00
1.3200000000e+00   0.0000000000e+00 0.0000000000e+00   0.0000000000e+00 0.0000000000e+00   0.0000000000e+00 0.0000000000e+00
1.3220000000e+00   0.0000000000e+00 0.0000000000e+00   0.0000000000e+00 0.0000000000e+00   0.0000000000e+00 0.0000000000e+00
1.3240000000e+00   0.0000000000e+00 0.0000000000e+00   0.0000000000e+00 0.0000000000e+00   0.0000000000e+00 0.0000000000e+00
1.3260000000e+00   0.0000000000e+00 0.0000000000e+00   0.0000000000e+00 0.0000000000e+00   0.0000000000e+00 0.0000000000e+00
1.3280000000e+00   0.0000000000e+00 0.0000000000e+00   0.0000000000e+00 0.0000000000e+00   0.0000000000e+00 0.0000000000e+00
1.3300000000e+00   0.0000000000e+00 0.0000000000e+00   0.0000000000e+00 0.0000000000e+00   0.0000000000e+00 0.0000000000e+00
1.3320000000e+00   0.0000000000e+00 0.0000000000e+00   0.0000000000e+00 0.0000000000e+00   0.0000000000e+00 0.0000000000e+00
1.3340000000e+00   0.0000000000e+00 0.0000000000e+00   0.0000000000e+00 0.0000000000e+00   0.0000000000e+00 0.0000000000e+00
1.3360000000e+00   0.0000000000e+00 0.0000000000e+00   0.0000000000e+00 0.0000000000e+00   0.0000000000e+00 0.0000000000e+00
1.3380000000e+00   0.0000000000e+00 0.0000000000e+00   0.0000000000e+00 0.0000000000e+00   0.0000000000e+00 0.0000000000e+00
1.3400000000e+00   0.0000000000e+00 0.0000000000e+00   0.0000000000e+00 0.0000000000e+00   0.0000000000e+00 0.0000000000e+00
1.3420000000e+00   0.0000000000e+00 0.0000000000e+00   0.0000000000e+00 0.0000000000e+00   0.0000000000e+00 0.0000000000e+00
1.3440000000e+00   0.0000000000e+00 0.0000000000e+00   0.0000000000e+00 0.0000000000e+00   0.0000000000e+00 0.0000000000e+00
1.3460000000e+00   0.0000000000e+00 0.0000000000e+00   0.0000000000e+00 0.0000000000e+00   0.0000000000e+00 0.0000000000e+00
1.3480000000e+00   0.0000000000e+00 0.0000000000e+00   0.0000000000e+00 0.0000000000e+00   0.0000000000e+00 0.0000000000e+00
1.3500000000e+00   0.0000000000e+00 0.0000000000e+00   0.0000000000e+00 0.0000000000e+00   0.0000000000e+00 0.0000000000e+00
1.3520000000e+00   0.0000000000e+00 0.0000000000e+00   0.0000000000e+00 0.0000000000e+00   0.0000000000e+00 0.0000000000e+00
1.3540000000e+00   0.0000000000e+00 0.0000000000e+00   0.0000000000e+00 0.0000000000e+00   0.0000000000e+00 0.0000000000e+00
1.3560000000e+00   0.0000000000e+00 0.0000000000e+00   0.0000000000e+00 0.0000000000e+00   0.0000000000e+00 0.0000000000e+00
1.3580000000e+00   0.0000000000e+00 0.0000000000e+00   0.0000000000e+00 0.0000000000e+00   0.0000000000e+00 0.0000000000e+00
1.3600000000e+00   0.0000000000e+00 0.0000000000e+00   0.0000000000e+00 0.0000000000e+00   0.0000000000e+00 0.0000000000e+00
1.3620000000e+00   0.0000000000e+00 0.0000000000e+00   0.0000000000e+00 0.0000000000e+00   0.0000000000e+00 0.0000000000e+00
1.3640000000e+00   0.0000000000e+00 0.0000000000e+00   0.0000000000e+00 0.0000000000e+00   0.0000000000e+00 0.0000000000e+00
1.3660000000e+00   0.0000000000e+00 0.0000000000e+00   0.0000000000e+00 0.0000000000e+00   0.0000000000e+00 0.0000000000e+00
1.3680000000e+00   0.0000000000e+00 0.0000000000e+00   0.0000000000e+00 0.0000000000e+00   0.0000000000e+00 0.0000000000e+00
1.3700000000e+00   0.0000000000e+00 0.0000000000e+00   0.0000000000e+00 0.0000000000e+00   0.0000000000e+00 0.0000000000e+00
1.3720000000e+00   0.0000000000e+00 0.0000000000e+00   0.0000000000e+00 0.0000000000e+00   0.0000000000e+00 0.0000000000e+00
1.3740000000e+00   0.0000000000e+00 0.0000000000e+00   0.0000000000e+00 0.0000000000e+00   0.0000000000e+00 0.0000000000e+00
1.3760000000e+00   0.0000000000e+00 0.0000000000e+00   0.0000000000e+00 0.0000000000e+00   0.0000000000e+00 0.0000000000e+00
1.3780000000e+00   0.0000000000e+00 0.0000000000e+00   0.0000000000e+00 0.0000000000e+00   0.0000000000e+00 0.0000000000e+00
1.3800000000e+00   0.0000000000e+00 0.0000000000e+00   0.0000000000e+00 0.0000000000e+00   0.0000000000e+00 0.0000000000e+00
1.3820000000e+00   0.0000000000e+00 0.0000000000e+00   0.0000000000e+00 0.0000000000e+00   0.0000000000e+00 0.0000000000e+00
1.3840000000e+00   0.0000000000e+00 0.0000000000e+00   0.0000000000e+00 0.0000000000e+00   0.0000000000e+00 0.0000000000e+00
1.3860000000e+00   0.0000000000e+00 0.0000000000e+00   0.0000000000e+00 0.0000000000e+00   0.0000000000e+00 0.0000000000e+00
1.3880000000e+00   0.0000000000e+00 0.0000000000e+00   0.0000000000e+00 0.0000000000e+00   0.0000000000e+00 0.0000000000e+00
1.3900000000e+00   0.0000000000e+00 0.0000000000e+00   0.0000000000e+00 0.0000000000e+00   0.0000000000e+00 0.0000000000e+00
1.3920000000e+00   0.0000000000e+00 0.0000000000e+00   0.0000000000e+00 0.0000000000e+00   0.0000000000e+00 0.0000000000e+00
1.3940000000e+00   0.0000000000e+00 0.0000000000e+00   0.0000000000e+00 0.0000000000e+00   0.0000000000e+00 0.0000000000e+00
1.3960000000e+00   0.0000000000e+00 0.0000000000e+00   0.0000000000e+00 0.0000000000e+00   0.0000000000e+00 0.0000000000e+00
1.3980000000e+00   0.0000000000e+00 0.0000000000e+00   0.0000000000e+00 0.0000000000e+00   0.0000000000e+00 0.0000000000e+00
1.4000000000e+00   0.0000000000e+00 0.0000000000e+00   0.0000000000e+00 0.0000000000e+00   0.0000000000e+00 0.0000000000e+00
1.4020000000e+00   0.0000000000e+00 0.0000000000e+00   0.0000000000e+00 0.0000000000e+00   0.0000000000e+00 0.0000000000e+00
1.4040000000e+00   0.0000000000e+00 0.0000000000e+00   0.0000000000e+00 0.0000000000e+00   0.0000000000e+00 0.0000000000e+00
1.4060000000e+00   0.0000000000e+00 0.0000000000e+00   0.0000000000e+00 0.0000000000e+00   0.0000000000e+00 0.0000000000e+00
1.4080000000e+00   0.0000000000e+00 0.0000000000e+00   0.0000000000e+00 0.0000000000e+00   0.0000000000e+00 0.0000000000e+00
1.4100000000e+00   0.0000000000e+00 0.0000000000e+00   0.0000000000e+00 0.0000000000e+00   0.0000000000e+00 0.0000000000e+00
1.4120000000e+00   0.0000000000e+00 0.0000000000e+00   0.0000000000e+00 0.0000000000e+00   0.0000000000e+00 0.0000000000e+00
1.4140000000e+00   0.0000000000e+00 0.0000000000e+00   0.0000000000e+00 0.0000000000e+00   0.0000000000e+00 0.0000000000e+00
1.4160000000e+00   0.0000000000e+00 0.0000000000e+00   0.0000000000e+00 0.0000000000e+00   0.0000000000e+00 0.0000000000e+00
1.4180000000e+00   0.0000000000e+00 0.0000000000e+00   0.0000000000e+00 0.0000000000e+00   0.0000000000e+00 0.0000000000e+00
1.4200000000e+00   0.0000000000e+00 0.0000000000e+00   0.0000000000e+00 0.0000000000e+00   0.0000000000e+00 0.0000000000e+00
1.4220000000e+00   0.0000000000e+00 0.0000000000e+00   0.0000000000e+00 0.0000000000e+00   0.0000000000e+00 0.0000000000e+00
1.4240000000e+00   0.0000000000e+00 0.0000000000e+00   0.0000000000e+00 0.0000000000e+00   0.0000000000e+00 0.0000000000e+00
1.4260000000e+00   0.0000000000e+00 0.0000000000e+00   0.0000000000e+00 0.0000000000e+00   0.0000000000e+00 0.0000000000e+00
1.4280000000e+00   0.0000000000e+00 0.0000000000e+00   0.0000000000e+00 0.0000000000e+00   0.0000000000e+00 0.0000000000e+00
1.4300000000e+00   0.0000000000e+00 0.0000000000e+00   0.0000000000e+00 0.0000000000e+00   0.0000000000e+00 0.0000000000e+00
1.4320000000e+00   0.0000000000e+00 0.0000000000e+00   0.0000000000e+00 0.0000000000e+00   0.0000000000e+00 0.0000000000e+00
1.4340000000e+00   0.0000000000e+00 0.0000000000e+00   0.0000000000e+00 0.0000000000e+00   0.0000000000e+00 0.0000000000e+00
1.4360000000e+00   0.0000000000e+00 0.0000000000e+00   0.0000000000e+00 0.0000000000e+00   0.0000000000e+00 0.0000000000e+00
1.4380000000e+00   0.0000000000e+00 0.0000000000e+00   0.0000000000e+00 0.0000000000e+00   0.0000000000e+00 0.0000000000e+00
1.4400000000e+00   0.0000000000e+00 0.0000000000e+00   0.0000000000e+00 0.0000000000e+00   0.0000000000e+00 0.0000000000e+00
1.4420000000e+00   0.0000000000e+00 0.0000000000e+00   0.0000000000e+00 0.0000000000e+00   0.0000000000e+00 0.0000000000e+00
1.4440000000e+00   0.0000000000e+00 0.0000000000e+00   0.0000000000e+00 0.0000000000e+00   0.0000000000e+00 0.0000000000e+00
1.4460000000e+00   0.0000000000e+00 0.0000000000e+00   0.0000000000e+00 0.0000000000e+00   0.0000000000e+00 0.0000000000e+00
1.4480000000e+00   0.0000000000e+00 0.0000000000e+00   0.0000000000e+00 0.0000000000e+00   0.0000000000e+00 0.0000000000e+00
1.4500000000e+00   0.0000000000e+00 0.0000000000e+00   0.0000000000e+00 0.0000000000e+00   0.0000000000e+00 0.0000000000e+00
1.4520000000e+00   0.0000000000e+00 0.0000000000e+00   0.0000000000e+00 0.0000000000e+00   0.0000000000e+00 0.0000000000e+00
1.4540000000e+00   0.0000000000e+00 0.0000000000e+00   0.0000000000e+00 0.0000000000e+00   0.0000000000e+00 0.0000000000e+00
1.4560000000e+00   0.0000000000e+00 0.0000000000e+00   0.0000000000e+00 0.0000000000e+00   0.0000000000e+00 0.0000000000e+00
1.4580000000e+00   0.0000000000e+00 0.0000000000e+00   0.0000000000e+00 0.0000000000e+00   0.0000000000e+00 0.0000000000e+00
1.4600000000e+00   0.0000000000e+00 0.0000000000e+00   0.0000000000e+00 0.0000000000e+00   0.0000000000e+00 0.0000000000e+00
1.4620000000e+00   0.0000000000e+00 0.0000000000e+00   0.0000000000e+00 0.0000000000e+00   0.0000000000e+00 0.0000000000e+00
1.4640000000e+00   0.0000000000e+00 0.0000000000e+00   0.0000000000e+00 0.0000000000e+00   0.0000000000e+00 0.0000000000e+00
1.4660000000e+00   0.0000000000e+00 0.0000000000e+00   0.0000000000e+00 0.0000000000e+00   0.0000000000e+00 0.0000000000e+00
1.4680000000e+00   0.0000000000e+00 0.0000000000e+00   0.0000000000e+00 0.0000000000e+00   0.0000000000e+00 0.0000000000e+00
1.4700000000e+00   0.0000000000e+00 0.0000000000e+00   0.0000000000e+00 0.0000000000e+00   0.0000000000e+00 0.0000000000e+00
1.4720000000e+00   0.0000000000e+00 0.0000000000e+00   0.0000000000e+00 0.0000000000e+00   0.0000000000e+00 0.0000000000e+00
1.4740000000e+00   0.0000000000e+00 0.0000000000e+00   0.0000000000e+00 0.0000000000e+00   0.0000000000e+00 0.0000000000e+00
1.4760000000e+00   0.0000000000e+00 0.0000000000e+00   0.0000000000e+00 0.0000000000e+00   0.0000000000e+00 0.0000000000e+00
1.4780000000e+00   0.0000000000e+00 0.0000000000e+00   0.0000000000e+00 0.0000000000e+00   0.0000000000e+00 0.0000000000e+00
1.4800000000e+00   0.0000000000e+00 0.0000000000e+00   0.0000000000e+00 0.0000000000e+00   0.0000000000e+00 0.0000000000e+00
1.4820000000e+00   0.0000000000e+00 0.0000000000e+00   0.0000000000e+00 0.0000000000e+00   0.0000000000e+00 0.0000000000e+00
1.4840000000e+00   0.0000000000e+00 0.0000000000e+00   0.0000000000e+00 0.0000000000e+00   0.0000000000e+00 0.0000000000e+00
1.4860000000e+00   0.0000000000e+00 0.0000000000e+00   0.0000000000e+00 0.0000000000e+00   0.0000000000e+00 0.0000000000e+00
1.4880000000e+00   0.0000000000e+00 0.0000000000e+00   0.0000000000e+00 0.0000000000e+00   0.0000000000e+00 0.0000000000e+00
1.4900000000e+00   0.0000000000e+00 0.0000000000e+00   0.0000000000e+00 0.0000000000e+00   0.0000000000e+00 0.0000000000e+00
1.4920000000e+00   0.0000000000e+00 0.0000000000e+00   0.0000000000e+00 0.0000000000e+00   0.0000000000e+00 0.0000000000e+00
1.4940000000e+00   0.0000000000e+00 0.0000000000e+00   0.0000000000e+00 0.0000000000e+00   0.0000000000e+00 0.0000000000e+00
1.4960000000e+00   0.0000000000e+00 0.0000000000e+00   0.0000000000e+00 0.0000000000e+00   0.0000000000e+00 0.0000000000e+00
1.4980000000e+00   0.0000000000e+00 0.0000000000e+00   0.0000000000e+00 0.0000000000e+00   0.0000000000e+00 0.0000000000e+00
1.5000000000e+00   0.0000000000e+00 0.0000000000e+00   0.0000000000e+00 0.0000000000e+00   0.0000000000e+00 0.0000000000e+00
1.5020000000e+00   0.0000000000e+00 0.0000000000e+00   0.0000000000e+00 0.0000000000e+00   0.0000000000e+00 0.0000000000e+00
1.5040000000e+00   0.0000000000e+00 0.0000000000e+00   0.0000000000e+00 0.0000000000e+00   0.0000000000e+00 0.0000000000e+00
1.5060000000e+00   0.0000000000e+00 0.0000000000e+00   0.0000000000e+00 0.0000000000e+00   0.0000000000e+00 0.0000000000e+00
1.5080000000e+00   0.0000000000e+00 0.0000000000e+00   0.0000000000e+00 0.0000000000e+00   0.0000000000e+00 0.0000000000e+00
1.5100000000e+00   0.0000000000e+00 0.0000000000e+00   0.0000000000e+00 0.0000000000e+00   0.0000000000e+00 0.0000000000e+00
1.5120000000e+00   0.0000000000e+00 0.0000000000e+00   0.0000000000e+00 0.0000000000e+00   0.0000000000e+00 0.0000000000e+00
1.5140000000e+00   0.0000000000e+00 0.0000000000e+00   0.0000000000e+00 0.0000000000e+00   0.0000000000e+00 0.0000000000e+00
1.5160000000e+00   0.0000000000e+00 0.0000000000e+00   0.0000000000e+00 0.0000000000e+00   0.0000000000e+00 0.0000000000e+00
1.5180000000e+00   0.0000000000e+00 0.0000000000e+00   0.0000000000e+00 0.0000000000e+00   0.0000000000e+00 0.0000000000e+00
1.5200000000e+00   0.0000000000e+00 0.0000000000e+00   0.0000000000e+00 0.0000000000e+00   0.0000000000e+00 0.0000000000e+00
1.5220000000e+00   0.0000000000e+00 0.0000000000e+00   0.0000000000e+00 0.0000000000e+00   0.0000000000e+00 0.0000000000e+00
1.5240000000e+00   0.0000000000e+00 0.0000000000e+00   0.0000000000e+00 0.0000000000e+00   0.0000000000e+00 0.0000000000e+00
1.5260000000e+00   0.0000000000e+00 0.0000000000e+00   0.0000000000e+00 0.0000000000e+00   0.0000000000e+00 0.0000000000e+00
1.5280000000e+00   0.0000000000e+00 0.0000000000e+00   0.0000000000e+00 0.0000000000e+00   0.0000000000e+00 0.0000000000e+00
1.5300000000e+00   0.0000000000e+00 0.0000000000e+00   0.0000000000e+00 0.0000000000e+00   0.0000000000e+00 0.0000000000e+00
1.5320000000e+00   0.0000000000e+00 0.0000000000e+00   0.0000000000e+00 0.0000000000e+00   0.0000000000e+00 0.0000000000e+00
1.5340000000e+00   0.0000000000e+00 0.0000000000e+00   0.0000000000e+00 0.0000000000e+00   0.0000000000e+00 0.0000000000e+00
1.5360000000e+00   0.0000000000e+00 0.0000000000e+00   0.0000000000e+00 0.0000000000e+00   0.0000000000e+00 0.0000000000e+00
1.5380000000e+00   0.0000000000e+00 0.0000000000e+00   0.0000000000e+00 0.0000000000e+00   0.0000000000e+00 0.0000000000e+00
1.5400000000e+00   0.0000000000e+00 0.0000000000e+00   0.0000000000e+00 0.0000000000e+00   0.0000000000e+00 0.0000000000e+00
1.5420000000e+00   0.0000000000e+00 0.0000000000e+00   0.0000000000e+00 0.0000000000e+00   0.0000000000e+00 0.0000000000e+00
1.5440000000e+00   0.0000000000e+00 0.0000000000e+00   0.0000000000e+00 0.0000000000e+00   0.0000000000e+00 0.0000000000e+00
1.5460000000e+00   0.0000000000e+00 0.0000000000e+00   0.0000000000e+00 0.0000000000e+00   0.0000000000e+00 0.0000000000e+00
1.5480000000e+00   0.0000000000e+00 0.0000000000e+00   0.0000000000e+00 0.0000000000e+00   0.0000000000e+00 0.0000000000e+00
1.5500000000e+00   0.0000000000e+00 0.0000000000e+00   0.0000000000e+00 0.0000000000e+00   0.0000000000e+00 0.0000000000e+00
1.5520000000e+00   0.0000000000e+00 0.0000000000e+00   0.0000000000e+00 0.0000000000e+00   0.0000000000e+00 0.0000000000e+00
1.5540000000e+00   0.0000000000e+00 0.0000000000e+00   0.0000000000e+00 0.0000000000e+00   0.0000000000e+00 0.0000000000e+00
1.5560000000e+00   0.0000000000e+00 0.0000000000e+00   0.0000000000e+00 0.0000000000e+00   0.0000000000e+00 0.0000000000e+00
1.5580000000e+00   0.0000000000e+00 0.0000000000e+00   0.0000000000e+00 0.0000000000e+00   0.0000000000e+00 0.0000000000e+00
1.5600000000e+00   0.0000000000e+00 0.0000000000e+00   0.0000000000e+00 0.0000000000e+00   0.0000000000e+00 0.0000000000e+00
1.5620000000e+00   0.0000000000e+00 0.0000000000e+00   0.0000000000e+00 0.0000000000e+00   0.0000000000e+00 0.0000000000e+00
1.5640000000e+00   0.0000000000e+00 0.0000000000e+00   0.0000000000e+00 0.0000000000e+00   0.0000000000e+00 0.0000000000e+00
1.5660000000e+00   0.0000000000e+00 0.0000000000e+00   0.0000000000e+00 0.0000000000e+00   0.0000000000e+00 0.0000000000e+00
1.5680000000e+00   0.0000000000e+00 0.0000000000e+00   0.0000000000e+00 0.0000000000e+00   0.0000000000e+00 0.0000000000e+00
1.5700000000e+00   0.0000000000e+00 0.0000000000e+00   0.0000000000e+00 0.0000000000e+00   0.0000000000e+00 0.0000000000e+00
1.5720000000e+00   0.0000000000e+00 0.0000000000e+00   0.0000000000e+00 0.0000000000e+00   0.0000000000e+00 0.0000000000e+00
1.5740000000e+00   0.0000000000e+00 0.0000000000e+00   0.0000000000e+00 0.0000000000e+00   0.0000000000e+00 0.0000000000e+00
1.5760000000e+00   0.0000000000e+00 0.0000000000e+00   0.0000000000e+00 0.0000000000e+00   0.0000000000e+00 0.0000000000e+00
1.5780000000e+00   0.0000000000e+00 0.0000000000e+00   0.0000000000e+00 0.0000000000e+00   0.0000000000e+00 0.0000000000e+00
1.5800000000e+00   0.0000000000e+00 0.0000000000e+00   0.0000000000e+00 0.0000000000e+00   0.0000000000e+00 0.0000000000e+00
1.5820000000e+00   0.0000000000e+00 0.0000000000e+00   0.0000000000e+00 0.0000000000e+00   0.0000000000e+00 0.0000000000e+00
1.5840000000e+00   0.0000000000e+00 0.0000000000e+00   0.0000000000e+00 0.0000000000e+00   0.0000000000e+00 0.0000000000e+00
1.5860000000e+00   0.0000000000e+00 0.0000000000e+00   0.0000000000e+00 0.0000000000e+00   0.0000000000e+00 0.0000000000e+00
1.5880000000e+00   0.0000000000e+00 0.0000000000e+00   0.0000000000e+00 0.0000000000e+00   0.0000000000e+00 0.0000000000e+00
1.5900000000e+00   0.0000000000e+00 0.0000000000e+00   0.0000000000e+00 0.0000000000e+00   0.0000000000e+00 0.0000000000e+00
1.5920000000e+00   0.0000000000e+00 0.0000000000e+00   0.0000000000e+00 0.0000000000e+00   0.0000000000e+00 0.0000000000e+00
1.5940000000e+00   0.0000000000e+00 0.0000000000e+00   0.0000000000e+00 0.0000000000e+00   0.0000000000e+00 0.0000000000e+00
1.5960000000e+00   0.0000000000e+00 0.0000000000e+00   0.0000000000e+00 0.0000000000e+00   0.0000000000e+00 0.0000000000e+00
1.5980000000e+00   0.0000000000e+00 0.0000000000e+00   0.0000000000e+00 0.0000000000e+00   0.0000000000e+00 0.0000000000e+00
1.6000000000e+00   0.0000000000e+00 0.0000000000e+00   0.0000000000e+00 0.0000000000e+00   0.0000000000e+00 0.0000000000e+00
1.6020000000e+00   0.0000000000e+00 0.0000000000e+00   0.0000000000e+00 0.0000000000e+00   0.0000000000e+00 0.0000000000e+00
1.6040000000e+00   0.0000000000e+00 0.0000000000e+00   0.0000000000e+00 0.0000000000e+00   0.0000000000e+00 0.0000000000e+00
1.6060000000e+00   0.0000000000e+00 0.0000000000e+00   0.0000000000e+00 0.0000000000e+00   0.0000000000e+00 0.0000000000e+00
1.6080000000e+00   0.0000000000e+00 0.0000000000e+00   0.0000000000e+00 0.0000000000e+00   0.0000000000e+00 0.0000000000e+00
1.6100000000e+00   0.0000000000e+00 0.0000000000e+00   0.0000000000e+00 0.0000000000e+00   0.0000000000e+00 0.0000000000e+00
1.6120000000e+00   0.0000000000e+00 0.0000000000e+00   0.0000000000e+00 0.0000000000e+00   0.0000000000e+00 0.0000000000e+00
1.6140000000e+00   0.0000000000e+00 0.0000000000e+00   0.0000000000e+00 0.0000000000e+00   0.0000000000e+00 0.0000000000e+00
1.6160000000e+00   0.0000000000e+00 0.0000000000e+00   0.0000000000e+00 0.0000000000e+00   0.0000000000e+00 0.0000000000e+00
1.6180000000e+00   0.0000000000e+00 0.0000000000e+00   0.0000000000e+00 0.0000000000e+00   0.0000000000e+00 0.0000000000e+00
1.6200000000e+00   0.0000000000e+00 0.0000000000e+00   0.0000000000e+00 0.0000000000e+00   0.0000000000e+00 0.0000000000e+00
1.6220000000e+00   0.0000000000e+00 0.0000000000e+00   0.0000000000e+00 0.0000000000e+00   0.0000000000e+00 0.0000000000e+00
1.6240000000e+00   0.0000000000e+00 0.0000000000e+00   0.0000000000e+00 0.0000000000e+00   0.0000000000e+00 0.0000000000e+00
1.6260000000e+00   0.0000000000e+00 0.0000000000e+00   0.0000000000e+00 0.0000000000e+00   0.0000000000e+00 0.0000000000e+00
1.6280000000e+00   0.0000000000e+00 0.0000000000e+00   0.0000000000e+00 0.0000000000e+00   0.0000000000e+00 0.0000000000e+00
1.6300000000e+00   0.0000000000e+00 0.0000000000e+00   0.0000000000e+00 0.0000000000e+00   0.0000000000e+00 0.0000000000e+00
1.6320000000e+00   0.0000000000e+00 0.0000000000e+00   0.0000000000e+00 0.0000000000e+00   0.0000000000e+00 0.0000000000e+00
1.6340000000e+00   0.0000000000e+00 0.0000000000e+00   0.0000000000e+00 0.0000000000e+00   0.0000000000e+00 0.0000000000e+00
1.6360000000e+00   0.0000000000e+00 0.0000000000e+00   0.0000000000e+00 0.0000000000e+00   0.0000000000e+00 0.0000000000e+00
1.6380000000e+00   0.0000000000e+00 0.0000000000e+00   0.0000000000e+00 0.0000000000e+00   0.0000000000e+00 0.0000000000e+00
1.6400000000e+00   0.0000000000e+00 0.0000000000e+00   0.0000000000e+00 0.0000000000e+00   0.0000000000e+00 0.0000000000e+00
1.6420000000e+00   0.0000000000e+00 0.0000000000e+00   0.0000000000e+00 0.0000000000e+00   0.0000000000e+00 0.0000000000e+00
1.6440000000e+00   0.0000000000e+00 0.0000000000e+00   0.0000000000e+00 0.0000000000e+00   0.0000000000e+00 0.0000000000e+00
1.6460000000e+00   0.0000000000e+00 0.0000000000e+00   0.0000000000e+00 0.0000000000e+00   0.0000000000e+00 0.0000000000e+00
1.6480000000e+00   0.0000000000e+00 0.0000000000e+00   0.0000000000e+00 0.0000000000e+00   0.0000000000e+00 0.0000000000e+00
1.6500000000e+00   0.0000000000e+00 0.0000000000e+00   0.0000000000e+00 0.0000000000e+00   0.0000000000e+00 0.0000000000e+00
1.6520000000e+00   0.0000000000e+00 0.0000000000e+00   0.0000000000e+00 0.0000000000e+00   0.0000000000e+00 0.0000000000e+00
1.6540000000e+00   0.0000000000e+00 0.0000000000e+00   0.0000000000e+00 0.0000000000e+00   0.0000000000e+00 0.0000000000e+00
1.6560000000e+00   0.0000000000e+00 0.0000000000e+00   0.0000000000e+00 0.0000000000e+00   0.0000000000e+00 0.0000000000e+00
1.6580000000e+00   0.0000000000e+00 0.0000000000e+00   0.0000000000e+00 0.0000000000e+00   0.0000000000e+00 0.0000000000e+00
1.6600000000e+00   0.0000000000e+00 0.0000000000e+00   0.0000000000e+00 0.0000000000e+00   0.0000000000e+00 0.0000000000e+00
1.6620000000e+00   0.0000000000e+00 0.0000000000e+00   0.0000000000e+00 0.0000000000e+00   0.0000000000e+00 0.0000000000e+00
1.6640000000e+00   0.0000000000e+00 0.0000000000e+00   0.0000000000e+00 0.0000000000e+00   0.0000000000e+00 0.0000000000e+00
1.6660000000e+00   0.0000000000e+00 0.0000000000e+00   0.0000000000e+00 0.0000000000e+00   0.0000000000e+00 0.0000000000e+00
1.6680000000e+00   0.0000000000e+00 0.0000000000e+00   0.0000000000e+00 0.0000000000e+00   0.0000000000e+00 0.0000000000e+00
1.6700000000e+00   0.0000000000e+00 0.0000000000e+00   0.0000000000e+00 0.0000000000e+00   0.0000000000e+00 0.0000000000e+00
1.6720000000e+00   0.0000000000e+00 0.0000000000e+00   0.0000000000e+00 0.0000000000e+00   0.0000000000e+00 0.0000000000e+00
1.6740000000e+00   0.0000000000e+00 0.0000000000e+00   0.0000000000e+00 0.0000000000e+00   0.0000000000e+00 0.0000000000e+00
1.6760000000e+00   0.0000000000e+00 0.0000000000e+00   0.0000000000e+00 0.0000000000e+00   0.0000000000e+00 0.0000000000e+00
1.6780000000e+00   0.0000000000e+00 0.0000000000e+00   0.0000000000e+00 0.0000000000e+00   0.0000000000e+00 0.0000000000e+00
1.6800000000e+00   0.0000000000e+00 0.0000000000e+00   0.0000000000e+00 0.0000000000e+00   0.0000000000e+00 0.0000000000e+00
1.6820000000e+00   0.0000000000e+00 0.0000000000e+00   0.0000000000e+00 0.0000000000e+00   0.0000000000e+00 0.0000000000e+00
1.6840000000e+00   0.0000000000e+00 0.0000000000e+00   0.0000000000e+00 0.0000000000e+00   0.0000000000e+00 0.0000000000e+00
1.6860000000e+00   0.0000000000e+00 0.0000000000e+00   0.0000000000e+00 0.0000000000e+00   0.0000000000e+00 0.0000000000e+00
1.6880000000e+00   0.0000000000e+00 0.0000000000e+00   0.0000000000e+00 0.0000000000e+00   0.0000000000e+00 0.0000000000e+00
1.6900000000e+00   0.0000000000e+00 0.0000000000e+00   0.0000000000e+00 0.0000000000e+00   0.0000000000e+00 0.0000000000e+00
1.6920000000e+00   0.0000000000e+00 0.0000000000e+00   0.0000000000e+00 0.0000000000e+00   0.0000000000e+00 0.0000000000e+00
1.6940000000e+00   0.0000000000e+00 0.0000000000e+00   0.0000000000e+00 0.0000000000e+00   0.0000000000e+00 0.0000000000e+00
1.6960000000e+00   0.0000000000e+00 0.0000000000e+00   0.0000000000e+00 0.0000000000e+00   0.0000000000e+00 0.0000000000e+00
1.6980000000e+00   0.0000000000e+00 0.0000000000e+00   0.0000000000e+00 0.0000000000e+00   0.0000000000e+00 0.0000000000e+00
1.7000000000e+00   0.0000000000e+00 0.0000000000e+00   0.0000000000e+00 0.0000000000e+00   0.0000000000e+00 0.0000000000e+00
1.7020000000e+00   0.0000000000e+00 0.0000000000e+00   0.0000000000e+00 0.0000000000e+00   0.0000000000e+00 0.0000000000e+00
1.7040000000e+00   0.0000000000e+00 0.0000000000e+00   0.0000000000e+00 0.0000000000e+00   0.0000000000e+00 0.0000000000e+00
1.7060000000e+00   0.0000000000e+00 0.0000000000e+00   0.0000000000e+00 0.0000000000e+00   0.0000000000e+00 0.0000000000e+00
1.7080000000e+00   0.0000000000e+00 0.0000000000e+00   0.0000000000e+00 0.0000000000e+00   0.0000000000e+00 0.0000000000e+00
1.7100000000e+00   0.0000000000e+00 0.0000000000e+00   0.0000000000e+00 0.0000000000e+00   0.0000000000e+00 0.0000000000e+00
1.7120000000e+00   0.0000000000e+00 0.0000000000e+00   0.0000000000e+00 0.0000000000e+00   0.0000000000e+00 0.0000000000e+00
1.7140000000e+00   0.0000000000e+00 0.0000000000e+00   0.0000000000e+00 0.0000000000e+00   0.0000000000e+00 0.0000000000e+00
1.7160000000e+00   0.0000000000e+00 0.0000000000e+00   0.0000000000e+00 0.0000000000e+00   0.0000000000e+00 0.0000000000e+00
1.7180000000e+00   0.0000000000e+00 0.0000000000e+00   0.0000000000e+00 0.0000000000e+00   0.0000000000e+00 0.0000000000e+00
1.7200000000e+00   0.0000000000e+00 0.0000000000e+00   0.0000000000e+00 0.0000000000e+00   0.0000000000e+00 0.0000000000e+00
1.7220000000e+00   0.0000000000e+00 0.0000000000e+00   0.0000000000e+00 0.0000000000e+00   0.0000000000e+00 0.0000000000e+00
1.7240000000e+00   0.0000000000e+00 0.0000000000e+00   0.0000000000e+00 0.0000000000e+00   0.0000000000e+00 0.0000000000e+00
1.7260000000e+00   0.0000000000e+00 0.0000000000e+00   0.0000000000e+00 0.0000000000e+00   0.0000000000e+00 0.0000000000e+00
1.7280000000e+00   0.0000000000e+00 0.0000000000e+00   0.0000000000e+00 0.0000000000e+00   0.0000000000e+00 0.0000000000e+00
1.7300000000e+00   0.0000000000e+00 0.0000000000e+00   0.0000000000e+00 0.0000000000e+00   0.0000000000e+00 0.0000000000e+00
1.7320000000e+00   0.0000000000e+00 0.0000000000e+00   0.0000000000e+00 0.0000000000e+00   0.0000000000e+00 0.0000000000e+00
1.7340000000e+00   0.0000000000e+00 0.0000000000e+00   0.0000000000e+00 0.0000000000e+00   0.0000000000e+00 0.0000000000e+00
1.7360000000e+00   0.0000000000e+00 0.0000000000e+00   0.0000000000e+00 0.0000000000e+00   0.0000000000e+00 0.0000000000e+00
1.7380000000e+00   0.0000000000e+00 0.0000000000e+00   0.0000000000e+00 0.0000000000e+00   0.0000000000e+00 0.0000000000e+00
1.7400000000e+00   0.0000000000e+00 0.0000000000e+00   0.0000000000e+00 0.0000000000e+00   0.0000000000e+00 0.0000000000e+00
1.7420000000e+00   0.0000000000e+00 0.0000000000e+00   0.0000000000e+00 0.0000000000e+00   0.0000000000e+00 0.0000000000e+00
1.7440000000e+00   0.0000000000e+00 0.0000000000e+00   0.0000000000e+00 0.0000000000e+00   0.0000000000e+00 0.0000000000e+00
1.7460000000e+00   0.0000000000e+00 0.0000000000e+00   0.0000000000e+00 0.0000000000e+00   0.0000000000e+00 0.0000000000e+00
1.7480000000e+00   0.0000000000e+00 0.0000000000e+00   0.0000000000e+00 0.0000000000e+00   0.0000000000e+00 0.0000000000e+00
1.7500000000e+00   0.0000000000e+00 0.0000000000e+00   0.0000000000e+00 0.0000000000e+00   0.0000000000e+00 0.0000000000e+00
1.7520000000e+00   0.0000000000e+00 0.0000000000e+00   0.0000000000e+00 0.0000000000e+00   0.0000000000e+00 0.0000000000e+00
1.7540000000e+00   0.0000000000e+00 0.0000000000e+00   0.0000000000e+00 0.0000000000e+00   0.0000000000e+00 0.0000000000e+00
1.7560000000e+00   0.0000000000e+00 0.0000000000e+00   0.0000000000e+00 0.0000000000e+00   0.0000000000e+00 0.0000000000e+00
1.7580000000e+00   0.0000000000e+00 0.0000000000e+00   0.0000000000e+00 0.0000000000e+00   0.0000000000e+00 0.0000000000e+00
1.7600000000e+00   0.0000000000e+00 0.0000000000e+00   0.0000000000e+00 0.0000000000e+00   0.0000000000e+00 0.0000000000e+00
1.7620000000e+00   0.0000000000e+00 0.0000000000e+00   0.0000000000e+00 0.0000000000e+00   0.0000000000e+00 0.0000000000e+00
1.7640000000e+00   0.0000000000e+00 0.0000000000e+00   0.0000000000e+00 0.0000000000e+00   0.0000000000e+00 0.0000000000e+00
1.7660000000e+00   0.0000000000e+00 0.0000000000e+00   0.0000000000e+00 0.0000000000e+00   0.0000000000e+00 0.0000000000e+00
1.7680000000e+00   0.0000000000e+00 0.0000000000e+00   0.0000000000e+00 0.0000000000e+00   0.0000000000e+00 0.0000000000e+00
1.7700000000e+00   0.0000000000e+00 0.0000000000e+00   0.0000000000e+00 0.0000000000e+00   0.0000000000e+00 0.0000000000e+00
1.7720000000e+00   0.0000000000e+00 0.0000000000e+00   0.0000000000e+00 0.0000000000e+00   0.0000000000e+00 0.0000000000e+00
1.7740000000e+00   0.0000000000e+00 0.0000000000e+00   0.0000000000e+00 0.0000000000e+00   0.0000000000e+00 0.0000000000e+00
1.7760000000e+00   0.0000000000e+00 0.0000000000e+00   0.0000000000e+00 0.0000000000e+00   0.0000000000e+00 0.0000000000e+00
1.7780000000e+00   0.0000000000e+00 0.0000000000e+00   0.0000000000e+00 0.0000000000e+00   0.0000000000e+00 0.0000000000e+00
1.7800000000e+00   0.0000000000e+00 0.0000000000e+00   0.0000000000e+00 0.0000000000e+00   0.0000000000e+00 0.0000000000e+00
1.7820000000e+00   0.0000000000e+00 0.0000000000e+00   0.0000000000e+00 0.0000000000e+00   0.0000000000e+00 0.0000000000e+00
1.7840000000e+00   0.0000000000e+00 0.0000000000e+00   0.0000000000e+00 0.0000000000e+00   0.0000000000e+00 0.0000000000e+00
1.7860000000e+00   0.0000000000e+00 0.0000000000e+00   0.0000000000e+00 0.0000000000e+00   0.0000000000e+00 0.0000000000e+00
1.7880000000e+00   0.0000000000e+00 0.0000000000e+00   0.0000000000e+00 0.0000000000e+00   0.0000000000e+00 0.0000000000e+00
1.7900000000e+00   0.0000000000e+00 0.0000000000e+00   0.0000000000e+00 0.0000000000e+00   0.0000000000e+00 0.0000000000e+00
1.7920000000e+00   0.0000000000e+00 0.0000000000e+00   0.0000000000e+00 0.0000000000e+00   0.0000000000e+00 0.0000000000e+00
1.7940000000e+00   0.0000000000e+00 0.0000000000e+00   0.0000000000e+00 0.0000000000e+00   0.0000000000e+00 0.0000000000e+00
1.7960000000e+00   0.0000000000e+00 0.0000000000e+00   0.0000000000e+00 0.0000000000e+00   0.0000000000e+00 0.0000000000e+00
1.7980000000e+00   0.0000000000e+00 0.0000000000e+00   0.0000000000e+00 0.0000000000e+00   0.0000000000e+00 0.0000000000e+00
1.8000000000e+00   0.0000000000e+00 0.0000000000e+00   0.0000000000e+00 0.0000000000e+00   0.0000000000e+00 0.0000000000e+00
1.8020000000e+00   0.0000000000e+00 0.0000000000e+00   0.0000000000e+00 0.0000000000e+00   0.0000000000e+00 0.0000000000e+00
1.8040000000e+00   0.0000000000e+00 0.0000000000e+00   0.0000000000e+00 0.0000000000e+00   0.0000000000e+00 0.0000000000e+00
1.8060000000e+00   0.0000000000e+00 0.0000000000e+00   0.0000000000e+00 0.0000000000e+00   0.0000000000e+00 0.0000000000e+00
1.8080000000e+00   0.0000000000e+00 0.0000000000e+00   0.0000000000e+00 0.0000000000e+00   0.0000000000e+00 0.0000000000e+00
1.8100000000e+00   0.0000000000e+00 0.0000000000e+00   0.0000000000e+00 0.0000000000e+00   0.0000000000e+00 0.0000000000e+00
1.8120000000e+00   0.0000000000e+00 0.0000000000e+00   0.0000000000e+00 0.0000000000e+00   0.0000000000e+00 0.0000000000e+00
1.8140000000e+00   0.0000000000e+00 0.0000000000e+00   0.0000000000e+00 0.0000000000e+00   0.0000000000e+00 0.0000000000e+00
1.8160000000e+00   0.0000000000e+00 0.0000000000e+00   0.0000000000e+00 0.0000000000e+00   0.0000000000e+00 0.0000000000e+00
1.8180000000e+00   0.0000000000e+00 0.0000000000e+00   0.0000000000e+00 0.0000000000e+00   0.0000000000e+00 0.0000000000e+00
1.8200000000e+00   0.0000000000e+00 0.0000000000e+00   0.0000000000e+00 0.0000000000e+00   0.0000000000e+00 0.0000000000e+00
1.8220000000e+00   0.0000000000e+00 0.0000000000e+00   0.0000000000e+00 0.0000000000e+00   0.0000000000e+00 0.0000000000e+00
1.8240000000e+00   0.0000000000e+00 0.0000000000e+00   0.0000000000e+00 0.0000000000e+00   0.0000000000e+00 0.0000000000e+00
1.8260000000e+00   0.0000000000e+00 0.0000000000e+00   0.0000000000e+00 0.0000000000e+00   0.0000000000e+00 0.0000000000e+00
1.8280000000e+00   0.0000000000e+00 0.0000000000e+00   0.0000000000e+00 0.0000000000e+00   0.0000000000e+00 0.0000000000e+00
1.8300000000e+00   0.0000000000e+00 0.0000000000e+00   0.0000000000e+00 0.0000000000e+00   0.0000000000e+00 0.0000000000e+00
1.8320000000e+00   0.0000000000e+00 0.0000000000e+00   0.0000000000e+00 0.0000000000e+00   0.0000000000e+00 0.0000000000e+00
1.8340000000e+00   0.0000000000e+00 0.0000000000e+00   0.0000000000e+00 0.0000000000e+00   0.0000000000e+00 0.0000000000e+00
1.8360000000e+00   0.0000000000e+00 0.0000000000e+00   0.0000000000e+00 0.0000000000e+00   0.0000000000e+00 0.0000000000e+00
1.8380000000e+00   0.0000000000e+00 0.0000000000e+00   0.0000000000e+00 0.0000000000e+00   0.0000000000e+00 0.0000000000e+00
1.8400000000e+00   0.0000000000e+00 0.0000000000e+00   0.0000000000e+00 0.0000000000e+00   0.0000000000e+00 0.0000000000e+00
1.8420000000e+00   0.0000000000e+00 0.0000000000e+00   0.0000000000e+00 0.0000000000e+00   0.0000000000e+00 0.0000000000e+00
1.8440000000e+00   0.0000000000e+00 0.0000000000e+00   0.0000000000e+00 0.0000000000e+00   0.0000000000e+00 0.0000000000e+00
1.8460000000e+00   0.0000000000e+00 0.0000000000e+00   0.0000000000e+00 0.0000000000e+00   0.0000000000e+00 0.0000000000e+00
1.8480000000e+00   0.0000000000e+00 0.0000000000e+00   0.0000000000e+00 0.0000000000e+00   0.0000000000e+00 0.0000000000e+00
1.8500000000e+00   0.0000000000e+00 0.0000000000e+00   0.0000000000e+00 0.0000000000e+00   0.0000000000e+00 0.0000000000e+00
1.8520000000e+00   0.0000000000e+00 0.0000000000e+00   0.0000000000e+00 0.0000000000e+00   0.0000000000e+00 0.0000000000e+00
1.8540000000e+00   0.0000000000e+00 0.0000000000e+00   0.0000000000e+00 0.0000000000e+00   0.0000000000e+00 0.0000000000e+00
1.8560000000e+00   0.0000000000e+00 0.0000000000e+00   0.0000000000e+00 0.0000000000e+00   0.0000000000e+00 0.0000000000e+00
1.8580000000e+00   0.0000000000e+00 0.0000000000e+00   0.0000000000e+00 0.0000000000e+00   0.0000000000e+00 0.0000000000e+00
1.8600000000e+00   0.0000000000e+00 0.0000000000e+00   0.0000000000e+00 0.0000000000e+00   0.0000000000e+00 0.0000000000e+00
1.8620000000e+00   0.0000000000e+00 0.0000000000e+00   0.0000000000e+00 0.0000000000e+00   0.0000000000e+00 0.0000000000e+00
1.8640000000e+00   0.0000000000e+00 0.0000000000e+00   0.0000000000e+00 0.0000000000e+00   0.0000000000e+00 0.0000000000e+00
1.8660000000e+00   0.0000000000e+00 0.0000000000e+00   0.0000000000e+00 0.0000000000e+00   0.0000000000e+00 0.0000000000e+00
1.8680000000e+00   0.0000000000e+00 0.0000000000e+00   0.0000000000e+00 0.0000000000e+00   0.0000000000e+00 0.0000000000e+00
1.8700000000e+00   0.0000000000e+00 0.0000000000e+00   0.0000000000e+00 0.0000000000e+00   0.0000000000e+00 0.0000000000e+00
1.8720000000e+00   0.0000000000e+00 0.0000000000e+00   0.0000000000e+00 0.0000000000e+00   0.0000000000e+00 0.0000000000e+00
1.8740000000e+00   0.0000000000e+00 0.0000000000e+00   0.0000000000e+00 0.0000000000e+00   0.0000000000e+00 0.0000000000e+00
1.8760000000e+00   0.0000000000e+00 0.0000000000e+00   0.0000000000e+00 0.0000000000e+00   0.0000000000e+00 0.0000000000e+00
1.8780000000e+00   0.0000000000e+00 0.0000000000e+00   0.0000000000e+00 0.0000000000e+00   0.0000000000e+00 0.0000000000e+00
1.8800000000e+00   0.0000000000e+00 0.0000000000e+00   0.0000000000e+00 0.0000000000e+00   0.0000000000e+00 0.0000000000e+00
1.8820000000e+00   0.0000000000e+00 0.0000000000e+00   0.0000000000e+00 0.0000000000e+00   0.0000000000e+00 0.0000000000e+00
1.8840000000e+00   0.0000000000e+00 0.0000000000e+00   0.0000000000e+00 0.0000000000e+00   0.0000000000e+00 0.0000000000e+00
1.8860000000e+00   0.0000000000e+00 0.0000000000e+00   0.0000000000e+00 0.0000000000e+00   0.0000000000e+00 0.0000000000e+00
1.8880000000e+00   0.0000000000e+00 0.0000000000e+00   0.0000000000e+00 0.0000000000e+00   0.0000000000e+00 0.0000000000e+00
1.8900000000e+00   0.0000000000e+00 0.0000000000e+00   0.0000000000e+00 0.0000000000e+00   0.0000000000e+00 0.0000000000e+00
1.8920000000e+00   0.0000000000e+00 0.0000000000e+00   0.0000000000e+00 0.0000000000e+00   0.0000000000e+00 0.0000000000e+00
1.8940000000e+00   0.0000000000e+00 0.0000000000e+00   0.0000000000e+00 0.0000000000e+00   0.0000000000e+00 0.0000000000e+00
1.8960000000e+00   0.0000000000e+00 0.0000000000e+00   0.0000000000e+00 0.0000000000e+00   0.0000000000e+00 0.0000000000e+00
1.8980000000e+00   0.0000000000e+00 0.0000000000e+00   0.0000000000e+00 0.0000000000e+00   0.0000000000e+00 0.0000000000e+00
1.9000000000e+00   0.0000000000e+00 0.0000000000e+00   0.0000000000e+00 0.0000000000e+00   0.0000000000e+00 0.0000000000e+00
1.9020000000e+00   0.0000000000e+00 0.0000000000e+00   0.0000000000e+00 0.0000000000e+00   0.0000000000e+00 0.0000000000e+00
1.9040000000e+00   0.0000000000e+00 0.0000000000e+00   0.0000000000e+00 0.0000000000e+00   0.0000000000e+00 0.0000000000e+00
1.9060000000e+00   0.0000000000e+00 0.0000000000e+00   0.0000000000e+00 0.0000000000e+00   0.0000000000e+00 0.0000000000e+00
1.9080000000e+00   0.0000000000e+00 0.0000000000e+00   0.0000000000e+00 0.0000000000e+00   0.0000000000e+00 0.0000000000e+00
1.9100000000e+00   0.0000000000e+00 0.0000000000e+00   0.0000000000e+00 0.0000000000e+00   0.0000000000e+00 0.0000000000e+00
1.9120000000e+00   0.0000000000e+00 0.0000000000e+00   0.0000000000e+00 0.0000000000e+00   0.0000000000e+00 0.0000000000e+00
1.9140000000e+00   0.0000000000e+00 0.0000000000e+00   0.0000000000e+00 0.0000000000e+00   0.0000000000e+00 0.0000000000e+00
1.9160000000e+00   0.0000000000e+00 0.0000000000e+00   0.0000000000e+00 0.0000000000e+00   0.0000000000e+00 0.0000000000e+00
1.9180000000e+00   0.0000000000e+00 0.0000000000e+00   0.0000000000e+00 0.0000000000e+00   0.0000000000e+00 0.0000000000e+00
1.9200000000e+00   0.0000000000e+00 0.0000000000e+00   0.0000000000e+00 0.0000000000e+00   0.0000000000e+00 0.0000000000e+00
1.9220000000e+00   0.0000000000e+00 0.0000000000e+00   0.0000000000e+00 0.0000000000e+00   0.0000000000e+00 0.0000000000e+00
1.9240000000e+00   0.0000000000e+00 0.0000000000e+00   0.0000000000e+00 0.0000000000e+00   0.0000000000e+00 0.0000000000e+00
1.9260000000e+00   0.0000000000e+00 0.0000000000e+00   0.0000000000e+00 0.0000000000e+00   0.0000000000e+00 0.0000000000e+00
1.9280000000e+00   0.0000000000e+00 0.0000000000e+00   0.0000000000e+00 0.0000000000e+00   0.0000000000e+00 0.0000000000e+00
1.9300000000e+00   0.0000000000e+00 0.0000000000e+00   0.0000000000e+00 0.0000000000e+00   0.0000000000e+00 0.0000000000e+00
1.9320000000e+00   0.0000000000e+00 0.0000000000e+00   0.0000000000e+00 0.0000000000e+00   0.0000000000e+00 0.0000000000e+00
1.9340000000e+00   0.0000000000e+00 0.0000000000e+00   0.0000000000e+00 0.0000000000e+00   0.0000000000e+00 0.0000000000e+00
1.9360000000e+00   0.0000000000e+00 0.0000000000e+00   0.0000000000e+00 0.0000000000e+00   0.0000000000e+00 0.0000000000e+00
1.9380000000e+00   0.0000000000e+00 0.0000000000e+00   0.0000000000e+00 0.0000000000e+00   0.0000000000e+00 0.0000000000e+00
1.9400000000e+00   0.0000000000e+00 0.0000000000e+00   0.0000000000e+00 0.0000000000e+00   0.0000000000e+00 0.0000000000e+00
1.9420000000e+00   0.0000000000e+00 0.0000000000e+00   0.0000000000e+00 0.0000000000e+00   0.0000000000e+00 0.0000000000e+00
1.9440000000e+00   0.0000000000e+00 0.0000000000e+00   0.0000000000e+00 0.0000000000e+00   0.0000000000e+00 0.0000000000e+00
1.9460000000e+00   0.0000000000e+00 0.0000000000e+00   0.0000000000e+00 0.0000000000e+00   0.0000000000e+00 0.0000000000e+00
1.9480000000e+00   0.0000000000e+00 0.0000000000e+00   0.0000000000e+00 0.0000000000e+00   0.0000000000e+00 0.0000000000e+00
1.9500000000e+00   0.0000000000e+00 0.0000000000e+00   0.0000000000e+00 0.0000000000e+00   0.0000000000e+00 0.0000000000e+00
1.9520000000e+00   0.0000000000e+00 0.0000000000e+00   0.0000000000e+00 0.0000000000e+00   0.0000000000e+00 0.0000000000e+00
1.9540000000e+00   0.0000000000e+00 0.0000000000e+00   0.0000000000e+00 0.0000000000e+00   0.0000000000e+00 0.0000000000e+00
1.9560000000e+00   0.0000000000e+00 0.0000000000e+00   0.0000000000e+00 0.0000000000e+00   0.0000000000e+00 0.0000000000e+00
1.9580000000e+00   0.0000000000e+00 0.0000000000e+00   0.0000000000e+00 0.0000000000e+00   0.0000000000e+00 0.0000000000e+00
1.9600000000e+00   0.0000000000e+00 0.0000000000e+00   0.0000000000e+00 0.0000000000e+00   0.0000000000e+00 0.0000000000e+00
1.9620000000e+00   0.0000000000e+00 0.0000000000e+00   0.0000000000e+00 0.0000000000e+00   0.0000000000e+00 0.0000000000e+00
1.9640000000e+00   0.0000000000e+00 0.0000000000e+00   0.0000000000e+00 0.0000000000e+00   0.0000000000e+00 0.0000000000e+00
1.9660000000e+00   0.0000000000e+00 0.0000000000e+00   0.0000000000e+00 0.0000000000e+00   0.0000000000e+00 0.0000000000e+00
1.9680000000e+00   0.0000000000e+00 0.0000000000e+00   0.0000000000e+00 0.0000000000e+00   0.0000000000e+00 0.0000000000e+00
1.9700000000e+00   0.0000000000e+00 0.0000000000e+00   0.0000000000e+00 0.0000000000e+00   0.0000000000e+00 0.0000000000e+00
1.9720000000e+00   0.0000000000e+00 0.0000000000e+00   0.0000000000e+00 0.0000000000e+00   0.0000000000e+00 0.0000000000e+00
1.9740000000e+00   0.0000000000e+00 0.0000000000e+00   0.0000000000e+00 0.0000000000e+00   0.0000000000e+00 0.0000000000e+00
1.9760000000e+00   0.0000000000e+00 0.0000000000e+00   0.0000000000e+00 0.0000000000e+00   0.0000000000e+00 0.0000000000e+00
1.9780000000e+00   0.0000000000e+00 0.0000000000e+00   0.0000000000e+00 0.0000000000e+00   0.0000000000e+00 0.0000000000e+00
1.9800000000e+00   0.0000000000e+00 0.0000000000e+00   0.0000000000e+00 0.0000000000e+00   0.0000000000e+00 0.0000000000e+00
1.9820000000e+00   0.0000000000e+00 0.0000000000e+00   0.0000000000e+00 0.0000000000e+00   0.0000000000e+00 0.0000000000e+00
1.9840000000e+00   0.0000000000e+00 0.0000000000e+00   0.0000000000e+00 0.0000000000e+00   0.0000000000e+00 0.0000000000e+00
1.9860000000e+00   0.0000000000e+00 0.0000000000e+00   0.0000000000e+00 0.0000000000e+00   0.0000000000e+00 0.0000000000e+00
1.9880000000e+00   0.0000000000e+00 0.0000000000e+00   0.0000000000e+00 0.0000000000e+00   0.0000000000e+00 0.0000000000e+00
1.9900000000e+00   0.0000000000e+00 0.0000000000e+00   0.0000000000e+00 0.0000000000e+00   0.0000000000e+00 0.0000000000e+00
1.9920000000e+00   0.0000000000e+00 0.0000000000e+00   0.0000000000e+00 0.0000000000e+00   0.0000000000e+00 0.0000000000e+00
1.9940000000e+00   0.0000000000e+00 0.0000000000e+00   0.0000000000e+00 0.0000000000e+00   0.0000000000e+00 0.0000000000e+00
1.9960000000e+00   0.0000000000e+00 0.0000000000e+00   0.0000000000e+00 0.0000000000e+00   0.0000000000e+00 0.0000000000e+00
1.9980000000e+00   0.0000000000e+00 0.0000000000e+00   0.0000000000e+00 0.0000000000e+00   0.0000000000e+00 0.0000000000e+00
2.0000000000e+00   0.0000000000e+00 0.0000000000e+00   0.0000000000e+00 0.0000000000e+00   0.0000000000e+00 0.0000000000e+00
2.0020000000e+00   0.0000000000e+00 0.0000000000e+00   0.0000000000e+00 0.0000000000e+00   0.0000000000e+00 0.0000000000e+00
2.0040000000e+00   0.0000000000e+00 0.0000000000e+00   0.0000000000e+00 0.0000000000e+00   0.0000000000e+00 0.0000000000e+00
2.0060000000e+00   0.0000000000e+00 0.0000000000e+00   0.0000000000e+00 0.0000000000e+00   0.0000000000e+00 0.0000000000e+00
2.0080000000e+00   0.0000000000e+00 0.0000000000e+00   0.0000000000e+00 0.0000000000e+00   0.0000000000e+00 0.0000000000e+00
2.0100000000e+00   0.0000000000e+00 0.0000000000e+00   0.0000000000e+00 0.0000000000e+00   0.0000000000e+00 0.0000000000e+00
2.0120000000e+00   0.0000000000e+00 0.0000000000e+00   0.0000000000e+00 0.0000000000e+00   0.0000000000e+00 0.0000000000e+00
2.0140000000e+00   0.0000000000e+00 0.0000000000e+00   0.0000000000e+00 0.0000000000e+00   0.0000000000e+00 0.0000000000e+00
2.0160000000e+00   0.0000000000e+00 0.0000000000e+00   0.0000000000e+00 0.0000000000e+00   0.0000000000e+00 0.0000000000e+00
2.0180000000e+00   0.0000000000e+00 0.0000000000e+00   0.0000000000e+00 0.0000000000e+00   0.0000000000e+00 0.0000000000e+00
2.0200000000e+00   0.0000000000e+00 0.0000000000e+00   0.0000000000e+00 0.0000000000e+00   0.0000000000e+00 0.0000000000e+00
2.0220000000e+00   0.0000000000e+00 0.0000000000e+00   0.0000000000e+00 0.0000000000e+00   0.0000000000e+00 0.0000000000e+00
2.0240000000e+00   0.0000000000e+00 0.0000000000e+00   0.0000000000e+00 0.0000000000e+00   0.0000000000e+00 0.0000000000e+00
2.0260000000e+00   0.0000000000e+00 0.0000000000e+00   0.0000000000e+00 0.0000000000e+00   0.0000000000e+00 0.0000000000e+00
2.0280000000e+00   0.0000000000e+00 0.0000000000e+00   0.0000000000e+00 0.0000000000e+00   0.0000000000e+00 0.0000000000e+00
2.0300000000e+00   0.0000000000e+00 0.0000000000e+00   0.0000000000e+00 0.0000000000e+00   0.0000000000e+00 0.0000000000e+00
2.0320000000e+00   0.0000000000e+00 0.0000000000e+00   0.0000000000e+00 0.0000000000e+00   0.0000000000e+00 0.0000000000e+00
2.0340000000e+00   0.0000000000e+00 0.0000000000e+00   0.0000000000e+00 0.0000000000e+00   0.0000000000e+00 0.0000000000e+00
2.0360000000e+00   0.0000000000e+00 0.0000000000e+00   0.0000000000e+00 0.0000000000e+00   0.0000000000e+00 0.0000000000e+00
2.0380000000e+00   0.0000000000e+00 0.0000000000e+00   0.0000000000e+00 0.0000000000e+00   0.0000000000e+00 0.0000000000e+00
2.0400000000e+00   0.0000000000e+00 0.0000000000e+00   0.0000000000e+00 0.0000000000e+00   0.0000000000e+00 0.0000000000e+00
2.0420000000e+00   0.0000000000e+00 0.0000000000e+00   0.0000000000e+00 0.0000000000e+00   0.0000000000e+00 0.0000000000e+00
2.0440000000e+00   0.0000000000e+00 0.0000000000e+00   0.0000000000e+00 0.0000000000e+00   0.0000000000e+00 0.0000000000e+00
2.0460000000e+00   0.0000000000e+00 0.0000000000e+00   0.0000000000e+00 0.0000000000e+00   0.0000000000e+00 0.0000000000e+00
2.0480000000e+00   0.0000000000e+00 0.0000000000e+00   0.0000000000e+00 0.0000000000e+00   0.0000000000e+00 0.0000000000e+00
2.0500000000e+00   0.0000000000e+00 0.0000000000e+00   0.0000000000e+00 0.0000000000e+00   0.0000000000e+00 0.0000000000e+00
2.0520000000e+00   0.0000000000e+00 0.0000000000e+00   0.0000000000e+00 0.0000000000e+00   0.0000000000e+00 0.0000000000e+00
2.0540000000e+00   0.0000000000e+00 0.0000000000e+00   0.0000000000e+00 0.0000000000e+00   0.0000000000e+00 0.0000000000e+00
2.0560000000e+00   0.0000000000e+00 0.0000000000e+00   0.0000000000e+00 0.0000000000e+00   0.0000000000e+00 0.0000000000e+00
2.0580000000e+00   0.0000000000e+00 0.0000000000e+00   0.0000000000e+00 0.0000000000e+00   0.0000000000e+00 0.0000000000e+00
2.0600000000e+00   0.0000000000e+00 0.0000000000e+00   0.0000000000e+00 0.0000000000e+00   0.0000000000e+00 0.0000000000e+00
2.0620000000e+00   0.0000000000e+00 0.0000000000e+00   0.0000000000e+00 0.0000000000e+00   0.0000000000e+00 0.0000000000e+00
2.0640000000e+00   0.0000000000e+00 0.0000000000e+00   0.0000000000e+00 0.0000000000e+00   0.0000000000e+00 0.0000000000e+00
2.0660000000e+00   0.0000000000e+00 0.0000000000e+00   0.0000000000e+00 0.0000000000e+00   0.0000000000e+00 0.0000000000e+00
2.0680000000e+00   0.0000000000e+00 0.0000000000e+00   0.0000000000e+00 0.0000000000e+00   0.0000000000e+00 0.0000000000e+00
2.0700000000e+00   0.0000000000e+00 0.0000000000e+00   0.0000000000e+00 0.0000000000e+00   0.0000000000e+00 0.0000000000e+00
2.0720000000e+00   0.0000000000e+00 0.0000000000e+00   0.0000000000e+00 0.0000000000e+00   0.0000000000e+00 0.0000000000e+00
2.0740000000e+00   0.0000000000e+00 0.0000000000e+00   0.0000000000e+00 0.0000000000e+00   0.0000000000e+00 0.0000000000e+00
2.0760000000e+00   0.0000000000e+00 0.0000000000e+00   0.0000000000e+00 0.0000000000e+00   0.0000000000e+00 0.0000000000e+00
2.0780000000e+00   0.0000000000e+00 0.0000000000e+00   0.0000000000e+00 0.0000000000e+00   0.0000000000e+00 0.0000000000e+00
2.0800000000e+00   0.0000000000e+00 0.0000000000e+00   0.0000000000e+00 0.0000000000e+00   0.0000000000e+00 0.0000000000e+00
2.0820000000e+00   0.0000000000e+00 0.0000000000e+00   0.0000000000e+00 0.0000000000e+00   0.0000000000e+00 0.0000000000e+00
2.0840000000e+00   0.0000000000e+00 0.0000000000e+00   0.0000000000e+00 0.0000000000e+00   0.0000000000e+00 0.0000000000e+00
2.0860000000e+00   0.0000000000e+00 0.0000000000e+00   0.0000000000e+00 0.0000000000e+00   0.0000000000e+00 0.0000000000e+00
2.0880000000e+00   0.0000000000e+00 0.0000000000e+00   0.0000000000e+00 0.0000000000e+00   0.0000000000e+00 0.0000000000e+00
2.0900000000e+00   0.0000000000e+00 0.0000000000e+00   0.0000000000e+00 0.0000000000e+00   0.0000000000e+00 0.0000000000e+00
2.0920000000e+00   0.0000000000e+00 0.0000000000e+00   0.0000000000e+00 0.0000000000e+00   0.0000000000e+00 0.0000000000e+00
2.0940000000e+00   0.0000000000e+00 0.0000000000e+00   0.0000000000e+00 0.0000000000e+00   0.0000000000e+00 0.0000000000e+00
2.0960000000e+00   0.0000000000e+00 0.0000000000e+00   0.0000000000e+00 0.0000000000e+00   0.0000000000e+00 0.0000000000e+00
2.0980000000e+00   0.0000000000e+00 0.0000000000e+00   0.0000000000e+00 0.0000000000e+00   0.0000000000e+00 0.0000000000e+00
2.1000000000e+00   0.0000000000e+00 0.0000000000e+00   0.0000000000e+00 0.0000000000e+00   0.0000000000e+00 0.0000000000e+00
2.1020000000e+00   0.0000000000e+00 0.0000000000e+00   0.0000000000e+00 0.0000000000e+00   0.0000000000e+00 0.0000000000e+00
2.1040000000e+00   0.0000000000e+00 0.0000000000e+00   0.0000000000e+00 0.0000000000e+00   0.0000000000e+00 0.0000000000e+00
2.1060000000e+00   0.0000000000e+00 0.0000000000e+00   0.0000000000e+00 0.0000000000e+00   0.0000000000e+00 0.0000000000e+00
2.1080000000e+00   0.0000000000e+00 0.0000000000e+00   0.0000000000e+00 0.0000000000e+00   0.0000000000e+00 0.0000000000e+00
2.1100000000e+00   0.0000000000e+00 0.0000000000e+00   0.0000000000e+00 0.0000000000e+00   0.0000000000e+00 0.0000000000e+00
2.1120000000e+00   0.0000000000e+00 0.0000000000e+00   0.0000000000e+00 0.0000000000e+00   0.0000000000e+00 0.0000000000e+00
2.1140000000e+00   0.0000000000e+00 0.0000000000e+00   0.0000000000e+00 0.0000000000e+00   0.0000000000e+00 0.0000000000e+00
2.1160000000e+00   0.0000000000e+00 0.0000000000e+00   0.0000000000e+00 0.0000000000e+00   0.0000000000e+00 0.0000000000e+00
2.1180000000e+00   0.0000000000e+00 0.0000000000e+00   0.0000000000e+00 0.0000000000e+00   0.0000000000e+00 0.0000000000e+00
2.1200000000e+00   0.0000000000e+00 0.0000000000e+00   0.0000000000e+00 0.0000000000e+00   0.0000000000e+00 0.0000000000e+00
2.1220000000e+00   0.0000000000e+00 0.0000000000e+00   0.0000000000e+00 0.0000000000e+00   0.0000000000e+00 0.0000000000e+00
2.1240000000e+00   0.0000000000e+00 0.0000000000e+00   0.0000000000e+00 0.0000000000e+00   0.0000000000e+00 0.0000000000e+00
2.1260000000e+00   0.0000000000e+00 0.0000000000e+00   0.0000000000e+00 0.0000000000e+00   0.0000000000e+00 0.0000000000e+00
2.1280000000e+00   0.0000000000e+00 0.0000000000e+00   0.0000000000e+00 0.0000000000e+00   0.0000000000e+00 0.0000000000e+00
2.1300000000e+00   0.0000000000e+00 0.0000000000e+00   0.0000000000e+00 0.0000000000e+00   0.0000000000e+00 0.0000000000e+00
2.1320000000e+00   0.0000000000e+00 0.0000000000e+00   0.0000000000e+00 0.0000000000e+00   0.0000000000e+00 0.0000000000e+00
2.1340000000e+00   0.0000000000e+00 0.0000000000e+00   0.0000000000e+00 0.0000000000e+00   0.0000000000e+00 0.0000000000e+00
2.1360000000e+00   0.0000000000e+00 0.0000000000e+00   0.0000000000e+00 0.0000000000e+00   0.0000000000e+00 0.0000000000e+00
2.1380000000e+00   0.0000000000e+00 0.0000000000e+00   0.0000000000e+00 0.0000000000e+00   0.0000000000e+00 0.0000000000e+00
2.1400000000e+00   0.0000000000e+00 0.0000000000e+00   0.0000000000e+00 0.0000000000e+00   0.0000000000e+00 0.0000000000e+00
2.1420000000e+00   0.0000000000e+00 0.0000000000e+00   0.0000000000e+00 0.0000000000e+00   0.0000000000e+00 0.0000000000e+00
2.1440000000e+00   0.0000000000e+00 0.0000000000e+00   0.0000000000e+00 0.0000000000e+00   0.0000000000e+00 0.0000000000e+00
2.1460000000e+00   0.0000000000e+00 0.0000000000e+00   0.0000000000e+00 0.0000000000e+00   0.0000000000e+00 0.0000000000e+00
2.1480000000e+00   0.0000000000e+00 0.0000000000e+00   0.0000000000e+00 0.0000000000e+00   0.0000000000e+00 0.0000000000e+00
2.1500000000e+00   0.0000000000e+00 0.0000000000e+00   0.0000000000e+00 0.0000000000e+00   0.0000000000e+00 0.0000000000e+00
2.1520000000e+00   0.0000000000e+00 0.0000000000e+00   0.0000000000e+00 0.0000000000e+00   0.0000000000e+00 0.0000000000e+00
2.1540000000e+00   0.0000000000e+00 0.0000000000e+00   0.0000000000e+00 0.0000000000e+00   0.0000000000e+00 0.0000000000e+00
2.1560000000e+00   0.0000000000e+00 0.0000000000e+00   0.0000000000e+00 0.0000000000e+00   0.0000000000e+00 0.0000000000e+00
2.1580000000e+00   0.0000000000e+00 0.0000000000e+00   0.0000000000e+00 0.0000000000e+00   0.0000000000e+00 0.0000000000e+00
2.1600000000e+00   0.0000000000e+00 0.0000000000e+00   0.0000000000e+00 0.0000000000e+00   0.0000000000e+00 0.0000000000e+00
2.1620000000e+00   0.0000000000e+00 0.0000000000e+00   0.0000000000e+00 0.0000000000e+00   0.0000000000e+00 0.0000000000e+00
2.1640000000e+00   0.0000000000e+00 0.0000000000e+00   0.0000000000e+00 0.0000000000e+00   0.0000000000e+00 0.0000000000e+00
2.1660000000e+00   0.0000000000e+00 0.0000000000e+00   0.0000000000e+00 0.0000000000e+00   0.0000000000e+00 0.0000000000e+00
2.1680000000e+00   0.0000000000e+00 0.0000000000e+00   0.0000000000e+00 0.0000000000e+00   0.0000000000e+00 0.0000000000e+00
2.1700000000e+00   0.0000000000e+00 0.0000000000e+00   0.0000000000e+00 0.0000000000e+00   0.0000000000e+00 0.0000000000e+00
2.1720000000e+00   0.0000000000e+00 0.0000000000e+00   0.0000000000e+00 0.0000000000e+00   0.0000000000e+00 0.0000000000e+00
2.1740000000e+00   0.0000000000e+00 0.0000000000e+00   0.0000000000e+00 0.0000000000e+00   0.0000000000e+00 0.0000000000e+00
2.1760000000e+00   0.0000000000e+00 0.0000000000e+00   0.0000000000e+00 0.0000000000e+00   0.0000000000e+00 0.0000000000e+00
2.1780000000e+00   0.0000000000e+00 0.0000000000e+00   0.0000000000e+00 0.0000000000e+00   0.0000000000e+00 0.0000000000e+00
2.1800000000e+00   0.0000000000e+00 0.0000000000e+00   0.0000000000e+00 0.0000000000e+00   0.0000000000e+00 0.0000000000e+00
2.1820000000e+00   0.0000000000e+00 0.0000000000e+00   0.0000000000e+00 0.0000000000e+00   0.0000000000e+00 0.0000000000e+00
2.1840000000e+00   0.0000000000e+00 0.0000000000e+00   0.0000000000e+00 0.0000000000e+00   0.0000000000e+00 0.0000000000e+00
2.1860000000e+00   0.0000000000e+00 0.0000000000e+00   0.0000000000e+00 0.0000000000e+00   0.0000000000e+00 0.0000000000e+00
2.1880000000e+00   0.0000000000e+00 0.0000000000e+00   0.0000000000e+00 0.0000000000e+00   0.0000000000e+00 0.0000000000e+00
2.1900000000e+00   0.0000000000e+00 0.0000000000e+00   0.0000000000e+00 0.0000000000e+00   0.0000000000e+00 0.0000000000e+00
2.1920000000e+00   0.0000000000e+00 0.0000000000e+00   0.0000000000e+00 0.0000000000e+00   0.0000000000e+00 0.0000000000e+00
2.1940000000e+00   0.0000000000e+00 0.0000000000e+00   0.0000000000e+00 0.0000000000e+00   0.0000000000e+00 0.0000000000e+00
2.1960000000e+00   0.0000000000e+00 0.0000000000e+00   0.0000000000e+00 0.0000000000e+00   0.0000000000e+00 0.0000000000e+00
2.1980000000e+00   0.0000000000e+00 0.0000000000e+00   0.0000000000e+00 0.0000000000e+00   0.0000000000e+00 0.0000000000e+00
2.2000000000e+00   0.0000000000e+00 0.0000000000e+00   0.0000000000e+00 0.0000000000e+00   0.0000000000e+00 0.0000000000e+00
2.2020000000e+00   0.0000000000e+00 0.0000000000e+00   0.0000000000e+00 0.0000000000e+00   0.0000000000e+00 0.0000000000e+00
2.2040000000e+00   0.0000000000e+00 0.0000000000e+00   0.0000000000e+00 0.0000000000e+00   0.0000000000e+00 0.0000000000e+00
2.2060000000e+00   0.0000000000e+00 0.0000000000e+00   0.0000000000e+00 0.0000000000e+00   0.0000000000e+00 0.0000000000e+00
2.2080000000e+00   0.0000000000e+00 0.0000000000e+00   0.0000000000e+00 0.0000000000e+00   0.0000000000e+00 0.0000000000e+00
2.2100000000e+00   0.0000000000e+00 0.0000000000e+00   0.0000000000e+00 0.0000000000e+00   0.0000000000e+00 0.0000000000e+00
2.2120000000e+00   0.0000000000e+00 0.0000000000e+00   0.0000000000e+00 0.0000000000e+00   0.0000000000e+00 0.0000000000e+00
2.2140000000e+00   0.0000000000e+00 0.0000000000e+00   0.0000000000e+00 0.0000000000e+00   0.0000000000e+00 0.0000000000e+00
2.2160000000e+00   0.0000000000e+00 0.0000000000e+00   0.0000000000e+00 0.0000000000e+00   0.0000000000e+00 0.0000000000e+00
2.2180000000e+00   0.0000000000e+00 0.0000000000e+00   0.0000000000e+00 0.0000000000e+00   0.0000000000e+00 0.0000000000e+00
2.2200000000e+00   0.0000000000e+00 0.0000000000e+00   0.0000000000e+00 0.0000000000e+00   0.0000000000e+00 0.0000000000e+00
2.2220000000e+00   0.0000000000e+00 0.0000000000e+00   0.0000000000e+00 0.0000000000e+00   0.0000000000e+00 0.0000000000e+00
2.2240000000e+00   0.0000000000e+00 0.0000000000e+00   0.0000000000e+00 0.0000000000e+00   0.0000000000e+00 0.0000000000e+00
2.2260000000e+00   0.0000000000e+00 0.0000000000e+00   0.0000000000e+00 0.0000000000e+00   0.0000000000e+00 0.0000000000e+00
2.2280000000e+00   0.0000000000e+00 0.0000000000e+00   0.0000000000e+00 0.0000000000e+00   0.0000000000e+00 0.0000000000e+00
2.2300000000e+00   0.0000000000e+00 0.0000000000e+00   0.0000000000e+00 0.0000000000e+00   0.0000000000e+00 0.0000000000e+00
2.2320000000e+00   0.0000000000e+00 0.0000000000e+00   0.0000000000e+00 0.0000000000e+00   0.0000000000e+00 0.0000000000e+00
2.2340000000e+00   0.0000000000e+00 0.0000000000e+00   0.0000000000e+00 0.0000000000e+00   0.0000000000e+00 0.0000000000e+00
2.2360000000e+00   0.0000000000e+00 0.0000000000e+00   0.0000000000e+00 0.0000000000e+00   0.0000000000e+00 0.0000000000e+00
2.2380000000e+00   0.0000000000e+00 0.0000000000e+00   0.0000000000e+00 0.0000000000e+00   0.0000000000e+00 0.0000000000e+00
2.2400000000e+00   0.0000000000e+00 0.0000000000e+00   0.0000000000e+00 0.0000000000e+00   0.0000000000e+00 0.0000000000e+00
2.2420000000e+00   0.0000000000e+00 0.0000000000e+00   0.0000000000e+00 0.0000000000e+00   0.0000000000e+00 0.0000000000e+00
2.2440000000e+00   0.0000000000e+00 0.0000000000e+00   0.0000000000e+00 0.0000000000e+00   0.0000000000e+00 0.0000000000e+00
2.2460000000e+00   0.0000000000e+00 0.0000000000e+00   0.0000000000e+00 0.0000000000e+00   0.0000000000e+00 0.0000000000e+00
2.2480000000e+00   0.0000000000e+00 0.0000000000e+00   0.0000000000e+00 0.0000000000e+00   0.0000000000e+00 0.0000000000e+00
2.2500000000e+00   0.0000000000e+00 0.0000000000e+00   0.0000000000e+00 0.0000000000e+00   0.0000000000e+00 0.0000000000e+00
2.2520000000e+00   0.0000000000e+00 0.0000000000e+00   0.0000000000e+00 0.0000000000e+00   0.0000000000e+00 0.0000000000e+00
2.2540000000e+00   0.0000000000e+00 0.0000000000e+00   0.0000000000e+00 0.0000000000e+00   0.0000000000e+00 0.0000000000e+00
2.2560000000e+00   0.0000000000e+00 0.0000000000e+00   0.0000000000e+00 0.0000000000e+00   0.0000000000e+00 0.0000000000e+00
2.2580000000e+00   0.0000000000e+00 0.0000000000e+00   0.0000000000e+00 0.0000000000e+00   0.0000000000e+00 0.0000000000e+00
2.2600000000e+00   0.0000000000e+00 0.0000000000e+00   0.0000000000e+00 0.0000000000e+00   0.0000000000e+00 0.0000000000e+00
2.2620000000e+00   0.0000000000e+00 0.0000000000e+00   0.0000000000e+00 0.0000000000e+00   0.0000000000e+00 0.0000000000e+00
2.2640000000e+00   0.0000000000e+00 0.0000000000e+00   0.0000000000e+00 0.0000000000e+00   0.0000000000e+00 0.0000000000e+00
2.2660000000e+00   0.0000000000e+00 0.0000000000e+00   0.0000000000e+00 0.0000000000e+00   0.0000000000e+00 0.0000000000e+00
2.2680000000e+00   0.0000000000e+00 0.0000000000e+00   0.0000000000e+00 0.0000000000e+00   0.0000000000e+00 0.0000000000e+00
2.2700000000e+00   0.0000000000e+00 0.0000000000e+00   0.0000000000e+00 0.0000000000e+00   0.0000000000e+00 0.0000000000e+00
2.2720000000e+00   0.0000000000e+00 0.0000000000e+00   0.0000000000e+00 0.0000000000e+00   0.0000000000e+00 0.0000000000e+00
2.2740000000e+00   0.0000000000e+00 0.0000000000e+00   0.0000000000e+00 0.0000000000e+00   0.0000000000e+00 0.0000000000e+00
2.2760000000e+00   0.0000000000e+00 0.0000000000e+00   0.0000000000e+00 0.0000000000e+00   0.0000000000e+00 0.0000000000e+00
2.2780000000e+00   0.0000000000e+00 0.0000000000e+00   0.0000000000e+00 0.0000000000e+00   0.0000000000e+00 0.0000000000e+00
2.2800000000e+00   0.0000000000e+00 0.0000000000e+00   0.0000000000e+00 0.0000000000e+00   0.0000000000e+00 0.0000000000e+00
2.2820000000e+00   0.0000000000e+00 0.0000000000e+00   0.0000000000e+00 0.0000000000e+00   0.0000000000e+00 0.0000000000e+00
2.2840000000e+00   0.0000000000e+00 0.0000000000e+00   0.0000000000e+00 0.0000000000e+00   0.0000000000e+00 0.0000000000e+00
2.2860000000e+00   0.0000000000e+00 0.0000000000e+00   0.0000000000e+00 0.0000000000e+00   0.0000000000e+00 0.0000000000e+00
2.2880000000e+00   0.0000000000e+00 0.0000000000e+00   0.0000000000e+00 0.0000000000e+00   0.0000000000e+00 0.0000000000e+00
2.2900000000e+00   0.0000000000e+00 0.0000000000e+00   0.0000000000e+00 0.0000000000e+00   0.0000000000e+00 0.0000000000e+00
2.2920000000e+00   0.0000000000e+00 0.0000000000e+00   0.0000000000e+00 0.0000000000e+00   0.0000000000e+00 0.0000000000e+00
2.2940000000e+00   0.0000000000e+00 0.0000000000e+00   0.0000000000e+00 0.0000000000e+00   0.0000000000e+00 0.0000000000e+00
2.2960000000e+00   0.0000000000e+00 0.0000000000e+00   0.0000000000e+00 0.0000000000e+00   0.0000000000e+00 0.0000000000e+00
2.2980000000e+00   0.0000000000e+00 0.0000000000e+00   0.0000000000e+00 0.0000000000e+00   0.0000000000e+00 0.0000000000e+00
2.3000000000e+00   0.0000000000e+00 0.0000000000e+00   0.0000000000e+00 0.0000000000e+00   0.0000000000e+00 0.0000000000e+00
2.3020000000e+00   0.0000000000e+00 0.0000000000e+00   0.0000000000e+00 0.0000000000e+00   0.0000000000e+00 0.0000000000e+00
2.3040000000e+00   0.0000000000e+00 0.0000000000e+00   0.0000000000e+00 0.0000000000e+00   0.0000000000e+00 0.0000000000e+00
2.3060000000e+00   0.0000000000e+00 0.0000000000e+00   0.0000000000e+00 0.0000000000e+00   0.0000000000e+00 0.0000000000e+00
2.3080000000e+00   0.0000000000e+00 0.0000000000e+00   0.0000000000e+00 0.0000000000e+00   0.0000000000e+00 0.0000000000e+00
2.3100000000e+00   0.0000000000e+00 0.0000000000e+00   0.0000000000e+00 0.0000000000e+00   0.0000000000e+00 0.0000000000e+00
2.3120000000e+00   0.0000000000e+00 0.0000000000e+00   0.0000000000e+00 0.0000000000e+00   0.0000000000e+00 0.0000000000e+00
2.3140000000e+00   0.0000000000e+00 0.0000000000e+00   0.0000000000e+00 0.0000000000e+00   0.0000000000e+00 0.0000000000e+00
2.3160000000e+00   0.0000000000e+00 0.0000000000e+00   0.0000000000e+00 0.0000000000e+00   0.0000000000e+00 0.0000000000e+00
2.3180000000e+00   0.0000000000e+00 0.0000000000e+00   0.0000000000e+00 0.0000000000e+00   0.0000000000e+00 0.0000000000e+00
2.3200000000e+00   0.0000000000e+00 0.0000000000e+00   0.0000000000e+00 0.0000000000e+00   0.0000000000e+00 0.0000000000e+00
2.3220000000e+00   0.0000000000e+00 0.0000000000e+00   0.0000000000e+00 0.0000000000e+00   0.0000000000e+00 0.0000000000e+00
2.3240000000e+00   0.0000000000e+00 0.0000000000e+00   0.0000000000e+00 0.0000000000e+00   0.0000000000e+00 0.0000000000e+00
2.3260000000e+00   0.0000000000e+00 0.0000000000e+00   0.0000000000e+00 0.0000000000e+00   0.0000000000e+00 0.0000000000e+00
2.3280000000e+00   0.0000000000e+00 0.0000000000e+00   0.0000000000e+00 0.0000000000e+00   0.0000000000e+00 0.0000000000e+00
2.3300000000e+00   0.0000000000e+00 0.0000000000e+00   0.0000000000e+00 0.0000000000e+00   0.0000000000e+00 0.0000000000e+00
2.3320000000e+00   0.0000000000e+00 0.0000000000e+00   0.0000000000e+00 0.0000000000e+00   0.0000000000e+00 0.0000000000e+00
2.3340000000e+00   0.0000000000e+00 0.0000000000e+00   0.0000000000e+00 0.0000000000e+00   0.0000000000e+00 0.0000000000e+00
2.3360000000e+00   0.0000000000e+00 0.0000000000e+00   0.0000000000e+00 0.0000000000e+00   0.0000000000e+00 0.0000000000e+00
2.3380000000e+00   0.0000000000e+00 0.0000000000e+00   0.0000000000e+00 0.0000000000e+00   0.0000000000e+00 0.0000000000e+00
2.3400000000e+00   0.0000000000e+00 0.0000000000e+00   0.0000000000e+00 0.0000000000e+00   0.0000000000e+00 0.0000000000e+00
2.3420000000e+00   0.0000000000e+00 0.0000000000e+00   0.0000000000e+00 0.0000000000e+00   0.0000000000e+00 0.0000000000e+00
2.3440000000e+00   0.0000000000e+00 0.0000000000e+00   0.0000000000e+00 0.0000000000e+00   0.0000000000e+00 0.0000000000e+00
2.3460000000e+00   0.0000000000e+00 0.0000000000e+00   0.0000000000e+00 0.0000000000e+00   0.0000000000e+00 0.0000000000e+00
2.3480000000e+00   0.0000000000e+00 0.0000000000e+00   0.0000000000e+00 0.0000000000e+00   0.0000000000e+00 0.0000000000e+00
2.3500000000e+00   0.0000000000e+00 0.0000000000e+00   0.0000000000e+00 0.0000000000e+00   0.0000000000e+00 0.0000000000e+00
2.3520000000e+00   0.0000000000e+00 0.0000000000e+00   0.0000000000e+00 0.0000000000e+00   0.0000000000e+00 0.0000000000e+00
2.3540000000e+00   0.0000000000e+00 0.0000000000e+00   0.0000000000e+00 0.0000000000e+00   0.0000000000e+00 0.0000000000e+00
2.3560000000e+00   0.0000000000e+00 0.0000000000e+00   0.0000000000e+00 0.0000000000e+00   0.0000000000e+00 0.0000000000e+00
2.3580000000e+00   0.0000000000e+00 0.0000000000e+00   0.0000000000e+00 0.0000000000e+00   0.0000000000e+00 0.0000000000e+00
2.3600000000e+00   0.0000000000e+00 0.0000000000e+00   0.0000000000e+00 0.0000000000e+00   0.0000000000e+00 0.0000000000e+00
2.3620000000e+00   0.0000000000e+00 0.0000000000e+00   0.0000000000e+00 0.0000000000e+00   0.0000000000e+00 0.0000000000e+00
2.3640000000e+00   0.0000000000e+00 0.0000000000e+00   0.0000000000e+00 0.0000000000e+00   0.0000000000e+00 0.0000000000e+00
2.3660000000e+00   0.0000000000e+00 0.0000000000e+00   0.0000000000e+00 0.0000000000e+00   0.0000000000e+00 0.0000000000e+00
2.3680000000e+00   0.0000000000e+00 0.0000000000e+00   0.0000000000e+00 0.0000000000e+00   0.0000000000e+00 0.0000000000e+00
2.3700000000e+00   0.0000000000e+00 0.0000000000e+00   0.0000000000e+00 0.0000000000e+00   0.0000000000e+00 0.0000000000e+00
2.3720000000e+00   0.0000000000e+00 0.0000000000e+00   0.0000000000e+00 0.0000000000e+00   0.0000000000e+00 0.0000000000e+00
2.3740000000e+00   0.0000000000e+00 0.0000000000e+00   0.0000000000e+00 0.0000000000e+00   0.0000000000e+00 0.0000000000e+00
2.3760000000e+00   0.0000000000e+00 0.0000000000e+00   0.0000000000e+00 0.0000000000e+00   0.0000000000e+00 0.0000000000e+00
2.3780000000e+00   0.0000000000e+00 0.0000000000e+00   0.0000000000e+00 0.0000000000e+00   0.0000000000e+00 0.0000000000e+00
2.3800000000e+00   0.0000000000e+00 0.0000000000e+00   0.0000000000e+00 0.0000000000e+00   0.0000000000e+00 0.0000000000e+00
2.3820000000e+00   0.0000000000e+00 0.0000000000e+00   0.0000000000e+00 0.0000000000e+00   0.0000000000e+00 0.0000000000e+00
2.3840000000e+00   0.0000000000e+00 0.0000000000e+00   0.0000000000e+00 0.0000000000e+00   0.0000000000e+00 0.0000000000e+00
2.3860000000e+00   0.0000000000e+00 0.0000000000e+00   0.0000000000e+00 0.0000000000e+00   0.0000000000e+00 0.0000000000e+00
2.3880000000e+00   0.0000000000e+00 0.0000000000e+00   0.0000000000e+00 0.0000000000e+00   0.0000000000e+00 0.0000000000e+00
2.3900000000e+00   0.0000000000e+00 0.0000000000e+00   0.0000000000e+00 0.0000000000e+00   0.0000000000e+00 0.0000000000e+00
2.3920000000e+00   0.0000000000e+00 0.0000000000e+00   0.0000000000e+00 0.0000000000e+00   0.0000000000e+00 0.0000000000e+00
2.3940000000e+00   0.0000000000e+00 0.0000000000e+00   0.0000000000e+00 0.0000000000e+00   0.0000000000e+00 0.0000000000e+00
2.3960000000e+00   0.0000000000e+00 0.0000000000e+00   0.0000000000e+00 0.0000000000e+00   0.0000000000e+00 0.0000000000e+00
2.3980000000e+00   0.0000000000e+00 0.0000000000e+00   0.0000000000e+00 0.0000000000e+00   0.0000000000e+00 0.0000000000e+00
2.4000000000e+00   0.0000000000e+00 0.0000000000e+00   0.0000000000e+00 0.0000000000e+00   0.0000000000e+00 0.0000000000e+00
2.4020000000e+00   0.0000000000e+00 0.0000000000e+00   0.0000000000e+00 0.0000000000e+00   0.0000000000e+00 0.0000000000e+00
2.4040000000e+00   0.0000000000e+00 0.0000000000e+00   0.0000000000e+00 0.0000000000e+00   0.0000000000e+00 0.0000000000e+00
2.4060000000e+00   0.0000000000e+00 0.0000000000e+00   0.0000000000e+00 0.0000000000e+00   0.0000000000e+00 0.0000000000e+00
2.4080000000e+00   0.0000000000e+00 0.0000000000e+00   0.0000000000e+00 0.0000000000e+00   0.0000000000e+00 0.0000000000e+00
2.4100000000e+00   0.0000000000e+00 0.0000000000e+00   0.0000000000e+00 0.0000000000e+00   0.0000000000e+00 0.0000000000e+00
2.4120000000e+00   0.0000000000e+00 0.0000000000e+00   0.0000000000e+00 0.0000000000e+00   0.0000000000e+00 0.0000000000e+00
2.4140000000e+00   0.0000000000e+00 0.0000000000e+00   0.0000000000e+00 0.0000000000e+00   0.0000000000e+00 0.0000000000e+00
2.4160000000e+00   0.0000000000e+00 0.0000000000e+00   0.0000000000e+00 0.0000000000e+00   0.0000000000e+00 0.0000000000e+00
2.4180000000e+00   0.0000000000e+00 0.0000000000e+00   0.0000000000e+00 0.0000000000e+00   0.0000000000e+00 0.0000000000e+00
2.4200000000e+00   0.0000000000e+00 0.0000000000e+00   0.0000000000e+00 0.0000000000e+00   0.0000000000e+00 0.0000000000e+00
2.4220000000e+00   0.0000000000e+00 0.0000000000e+00   0.0000000000e+00 0.0000000000e+00   0.0000000000e+00 0.0000000000e+00
2.4240000000e+00   0.0000000000e+00 0.0000000000e+00   0.0000000000e+00 0.0000000000e+00   0.0000000000e+00 0.0000000000e+00
2.4260000000e+00   0.0000000000e+00 0.0000000000e+00   0.0000000000e+00 0.0000000000e+00   0.0000000000e+00 0.0000000000e+00
2.4280000000e+00   0.0000000000e+00 0.0000000000e+00   0.0000000000e+00 0.0000000000e+00   0.0000000000e+00 0.0000000000e+00
2.4300000000e+00   0.0000000000e+00 0.0000000000e+00   0.0000000000e+00 0.0000000000e+00   0.0000000000e+00 0.0000000000e+00
2.4320000000e+00   0.0000000000e+00 0.0000000000e+00   0.0000000000e+00 0.0000000000e+00   0.0000000000e+00 0.0000000000e+00
2.4340000000e+00   0.0000000000e+00 0.0000000000e+00   0.0000000000e+00 0.0000000000e+00   0.0000000000e+00 0.0000000000e+00
2.4360000000e+00   0.0000000000e+00 0.0000000000e+00   0.0000000000e+00 0.0000000000e+00   0.0000000000e+00 0.0000000000e+00
2.4380000000e+00   0.0000000000e+00 0.0000000000e+00   0.0000000000e+00 0.0000000000e+00   0.0000000000e+00 0.0000000000e+00
2.4400000000e+00   0.0000000000e+00 0.0000000000e+00   0.0000000000e+00 0.0000000000e+00   0.0000000000e+00 0.0000000000e+00
2.4420000000e+00   0.0000000000e+00 0.0000000000e+00   0.0000000000e+00 0.0000000000e+00   0.0000000000e+00 0.0000000000e+00
2.4440000000e+00   0.0000000000e+00 0.0000000000e+00   0.0000000000e+00 0.0000000000e+00   0.0000000000e+00 0.0000000000e+00
2.4460000000e+00   0.0000000000e+00 0.0000000000e+00   0.0000000000e+00 0.0000000000e+00   0.0000000000e+00 0.0000000000e+00
2.4480000000e+00   0.0000000000e+00 0.0000000000e+00   0.0000000000e+00 0.0000000000e+00   0.0000000000e+00 0.0000000000e+00
2.4500000000e+00   0.0000000000e+00 0.0000000000e+00   0.0000000000e+00 0.0000000000e+00   0.0000000000e+00 0.0000000000e+00
2.4520000000e+00   0.0000000000e+00 0.0000000000e+00   0.0000000000e+00 0.0000000000e+00   0.0000000000e+00 0.0000000000e+00
2.4540000000e+00   0.0000000000e+00 0.0000000000e+00   0.0000000000e+00 0.0000000000e+00   0.0000000000e+00 0.0000000000e+00
2.4560000000e+00   0.0000000000e+00 0.0000000000e+00   0.0000000000e+00 0.0000000000e+00   0.0000000000e+00 0.0000000000e+00
2.4580000000e+00   0.0000000000e+00 0.0000000000e+00   0.0000000000e+00 0.0000000000e+00   0.0000000000e+00 0.0000000000e+00
2.4600000000e+00   0.0000000000e+00 0.0000000000e+00   0.0000000000e+00 0.0000000000e+00   0.0000000000e+00 0.0000000000e+00
2.4620000000e+00   0.0000000000e+00 0.0000000000e+00   0.0000000000e+00 0.0000000000e+00   0.0000000000e+00 0.0000000000e+00
2.4640000000e+00   0.0000000000e+00 0.0000000000e+00   0.0000000000e+00 0.0000000000e+00   0.0000000000e+00 0.0000000000e+00
2.4660000000e+00   0.0000000000e+00 0.0000000000e+00   0.0000000000e+00 0.0000000000e+00   0.0000000000e+00 0.0000000000e+00
2.4680000000e+00   0.0000000000e+00 0.0000000000e+00   0.0000000000e+00 0.0000000000e+00   0.0000000000e+00 0.0000000000e+00
2.4700000000e+00   0.0000000000e+00 0.0000000000e+00   0.0000000000e+00 0.0000000000e+00   0.0000000000e+00 0.0000000000e+00
2.4720000000e+00   0.0000000000e+00 0.0000000000e+00   0.0000000000e+00 0.0000000000e+00   0.0000000000e+00 0.0000000000e+00
2.4740000000e+00   0.0000000000e+00 0.0000000000e+00   0.0000000000e+00 0.0000000000e+00   0.0000000000e+00 0.0000000000e+00
2.4760000000e+00   0.0000000000e+00 0.0000000000e+00   0.0000000000e+00 0.0000000000e+00   0.0000000000e+00 0.0000000000e+00
2.4780000000e+00   0.0000000000e+00 0.0000000000e+00   0.0000000000e+00 0.0000000000e+00   0.0000000000e+00 0.0000000000e+00
2.4800000000e+00   0.0000000000e+00 0.0000000000e+00   0.0000000000e+00 0.0000000000e+00   0.0000000000e+00 0.0000000000e+00
2.4820000000e+00   0.0000000000e+00 0.0000000000e+00   0.0000000000e+00 0.0000000000e+00   0.0000000000e+00 0.0000000000e+00
2.4840000000e+00   0.0000000000e+00 0.0000000000e+00   0.0000000000e+00 0.0000000000e+00   0.0000000000e+00 0.0000000000e+00
2.4860000000e+00   0.0000000000e+00 0.0000000000e+00   0.0000000000e+00 0.0000000000e+00   0.0000000000e+00 0.0000000000e+00
2.4880000000e+00   0.0000000000e+00 0.0000000000e+00   0.0000000000e+00 0.0000000000e+00   0.0000000000e+00 0.0000000000e+00
2.4900000000e+00   0.0000000000e+00 0.0000000000e+00   0.0000000000e+00 0.0000000000e+00   0.0000000000e+00 0.0000000000e+00
2.4920000000e+00   0.0000000000e+00 0.0000000000e+00   0.0000000000e+00 0.0000000000e+00   0.0000000000e+00 0.0000000000e+00
2.4940000000e+00   0.0000000000e+00 0.0000000000e+00   0.0000000000e+00 0.0000000000e+00   0.0000000000e+00 0.0000000000e+00
2.4960000000e+00   0.0000000000e+00 0.0000000000e+00   0.0000000000e+00 0.0000000000e+00   0.0000000000e+00 0.0000000000e+00
2.4980000000e+00   0.0000000000e+00 0.0000000000e+00   0.0000000000e+00 0.0000000000e+00   0.0000000000e+00 0.0000000000e+00
2.5000000000e+00   0.0000000000e+00 0.0000000000e+00   0.0000000000e+00 0.0000000000e+00   0.0000000000e+00 0.0000000000e+00
2.5020000000e+00   0.0000000000e+00 0.0000000000e+00   0.0000000000e+00 0.0000000000e+00   0.0000000000e+00 0.0000000000e+00
2.5040000000e+00   0.0000000000e+00 0.0000000000e+00   0.0000000000e+00 0.0000000000e+00   0.0000000000e+00 0.0000000000e+00
2.5060000000e+00   0.0000000000e+00 0.0000000000e+00   0.0000000000e+00 0.0000000000e+00   0.0000000000e+00 0.0000000000e+00
2.5080000000e+00   0.0000000000e+00 0.0000000000e+00   0.0000000000e+00 0.0000000000e+00   0.0000000000e+00 0.0000000000e+00
2.5100000000e+00   0.0000000000e+00 0.0000000000e+00   0.0000000000e+00 0.0000000000e+00   0.0000000000e+00 0.0000000000e+00
2.5120000000e+00   0.0000000000e+00 0.0000000000e+00   0.0000000000e+00 0.0000000000e+00   0.0000000000e+00 0.0000000000e+00
2.5140000000e+00   0.0000000000e+00 0.0000000000e+00   0.0000000000e+00 0.0000000000e+00   0.0000000000e+00 0.0000000000e+00
2.5160000000e+00   0.0000000000e+00 0.0000000000e+00   0.0000000000e+00 0.0000000000e+00   0.0000000000e+00 0.0000000000e+00
2.5180000000e+00   0.0000000000e+00 0.0000000000e+00   0.0000000000e+00 0.0000000000e+00   0.0000000000e+00 0.0000000000e+00
2.5200000000e+00   0.0000000000e+00 0.0000000000e+00   0.0000000000e+00 0.0000000000e+00   0.0000000000e+00 0.0000000000e+00
2.5220000000e+00   0.0000000000e+00 0.0000000000e+00   0.0000000000e+00 0.0000000000e+00   0.0000000000e+00 0.0000000000e+00
2.5240000000e+00   0.0000000000e+00 0.0000000000e+00   0.0000000000e+00 0.0000000000e+00   0.0000000000e+00 0.0000000000e+00
2.5260000000e+00   0.0000000000e+00 0.0000000000e+00   0.0000000000e+00 0.0000000000e+00   0.0000000000e+00 0.0000000000e+00
2.5280000000e+00   0.0000000000e+00 0.0000000000e+00   0.0000000000e+00 0.0000000000e+00   0.0000000000e+00 0.0000000000e+00
2.5300000000e+00   0.0000000000e+00 0.0000000000e+00   0.0000000000e+00 0.0000000000e+00   0.0000000000e+00 0.0000000000e+00
2.5320000000e+00   0.0000000000e+00 0.0000000000e+00   0.0000000000e+00 0.0000000000e+00   0.0000000000e+00 0.0000000000e+00
2.5340000000e+00   0.0000000000e+00 0.0000000000e+00   0.0000000000e+00 0.0000000000e+00   0.0000000000e+00 0.0000000000e+00
2.5360000000e+00   0.0000000000e+00 0.0000000000e+00   0.0000000000e+00 0.0000000000e+00   0.0000000000e+00 0.0000000000e+00
2.5380000000e+00   0.0000000000e+00 0.0000000000e+00   0.0000000000e+00 0.0000000000e+00   0.0000000000e+00 0.0000000000e+00
2.5400000000e+00   0.0000000000e+00 0.0000000000e+00   0.0000000000e+00 0.0000000000e+00   0.0000000000e+00 0.0000000000e+00
2.5420000000e+00   0.0000000000e+00 0.0000000000e+00   0.0000000000e+00 0.0000000000e+00   0.0000000000e+00 0.0000000000e+00
2.5440000000e+00   0.0000000000e+00 0.0000000000e+00   0.0000000000e+00 0.0000000000e+00   0.0000000000e+00 0.0000000000e+00
2.5460000000e+00   0.0000000000e+00 0.0000000000e+00   0.0000000000e+00 0.0000000000e+00   0.0000000000e+00 0.0000000000e+00
2.5480000000e+00   0.0000000000e+00 0.0000000000e+00   0.0000000000e+00 0.0000000000e+00   0.0000000000e+00 0.0000000000e+00
2.5500000000e+00   0.0000000000e+00 0.0000000000e+00   0.0000000000e+00 0.0000000000e+00   0.0000000000e+00 0.0000000000e+00
2.5520000000e+00   0.0000000000e+00 0.0000000000e+00   0.0000000000e+00 0.0000000000e+00   0.0000000000e+00 0.0000000000e+00
2.5540000000e+00   0.0000000000e+00 0.0000000000e+00   0.0000000000e+00 0.0000000000e+00   0.0000000000e+00 0.0000000000e+00
2.5560000000e+00   0.0000000000e+00 0.0000000000e+00   0.0000000000e+00 0.0000000000e+00   0.0000000000e+00 0.0000000000e+00
2.5580000000e+00   0.0000000000e+00 0.0000000000e+00   0.0000000000e+00 0.0000000000e+00   0.0000000000e+00 0.0000000000e+00
2.5600000000e+00   0.0000000000e+00 0.0000000000e+00   0.0000000000e+00 0.0000000000e+00   0.0000000000e+00 0.0000000000e+00
2.5620000000e+00   0.0000000000e+00 0.0000000000e+00   0.0000000000e+00 0.0000000000e+00   0.0000000000e+00 0.0000000000e+00
2.5640000000e+00   0.0000000000e+00 0.0000000000e+00   0.0000000000e+00 0.0000000000e+00   0.0000000000e+00 0.0000000000e+00
2.5660000000e+00   0.0000000000e+00 0.0000000000e+00   0.0000000000e+00 0.0000000000e+00   0.0000000000e+00 0.0000000000e+00
2.5680000000e+00   0.0000000000e+00 0.0000000000e+00   0.0000000000e+00 0.0000000000e+00   0.0000000000e+00 0.0000000000e+00
2.5700000000e+00   0.0000000000e+00 0.0000000000e+00   0.0000000000e+00 0.0000000000e+00   0.0000000000e+00 0.0000000000e+00
2.5720000000e+00   0.0000000000e+00 0.0000000000e+00   0.0000000000e+00 0.0000000000e+00   0.0000000000e+00 0.0000000000e+00
2.5740000000e+00   0.0000000000e+00 0.0000000000e+00   0.0000000000e+00 0.0000000000e+00   0.0000000000e+00 0.0000000000e+00
2.5760000000e+00   0.0000000000e+00 0.0000000000e+00   0.0000000000e+00 0.0000000000e+00   0.0000000000e+00 0.0000000000e+00
2.5780000000e+00   0.0000000000e+00 0.0000000000e+00   0.0000000000e+00 0.0000000000e+00   0.0000000000e+00 0.0000000000e+00
2.5800000000e+00   0.0000000000e+00 0.0000000000e+00   0.0000000000e+00 0.0000000000e+00   0.0000000000e+00 0.0000000000e+00
2.5820000000e+00   0.0000000000e+00 0.0000000000e+00   0.0000000000e+00 0.0000000000e+00   0.0000000000e+00 0.0000000000e+00
2.5840000000e+00   0.0000000000e+00 0.0000000000e+00   0.0000000000e+00 0.0000000000e+00   0.0000000000e+00 0.0000000000e+00
2.5860000000e+00   0.0000000000e+00 0.0000000000e+00   0.0000000000e+00 0.0000000000e+00   0.0000000000e+00 0.0000000000e+00
2.5880000000e+00   0.0000000000e+00 0.0000000000e+00   0.0000000000e+00 0.0000000000e+00   0.0000000000e+00 0.0000000000e+00
2.5900000000e+00   0.0000000000e+00 0.0000000000e+00   0.0000000000e+00 0.0000000000e+00   0.0000000000e+00 0.0000000000e+00
2.5920000000e+00   0.0000000000e+00 0.0000000000e+00   0.0000000000e+00 0.0000000000e+00   0.0000000000e+00 0.0000000000e+00
2.5940000000e+00   0.0000000000e+00 0.0000000000e+00   0.0000000000e+00 0.0000000000e+00   0.0000000000e+00 0.0000000000e+00
2.5960000000e+00   0.0000000000e+00 0.0000000000e+00   0.0000000000e+00 0.0000000000e+00   0.0000000000e+00 0.0000000000e+00
2.5980000000e+00   0.0000000000e+00 0.0000000000e+00   0.0000000000e+00 0.0000000000e+00   0.0000000000e+00 0.0000000000e+00
2.6000000000e+00   0.0000000000e+00 0.0000000000e+00   0.0000000000e+00 0.0000000000e+00   0.0000000000e+00 0.0000000000e+00
2.6020000000e+00   0.0000000000e+00 0.0000000000e+00   0.0000000000e+00 0.0000000000e+00   0.0000000000e+00 0.0000000000e+00
2.6040000000e+00   0.0000000000e+00 0.0000000000e+00   0.0000000000e+00 0.0000000000e+00   0.0000000000e+00 0.0000000000e+00
2.6060000000e+00   0.0000000000e+00 0.0000000000e+00   0.0000000000e+00 0.0000000000e+00   0.0000000000e+00 0.0000000000e+00
2.6080000000e+00   0.0000000000e+00 0.0000000000e+00   0.0000000000e+00 0.0000000000e+00   0.0000000000e+00 0.0000000000e+00
2.6100000000e+00   0.0000000000e+00 0.0000000000e+00   0.0000000000e+00 0.0000000000e+00   0.0000000000e+00 0.0000000000e+00
2.6120000000e+00   0.0000000000e+00 0.0000000000e+00   0.0000000000e+00 0.0000000000e+00   0.0000000000e+00 0.0000000000e+00
2.6140000000e+00   0.0000000000e+00 0.0000000000e+00   0.0000000000e+00 0.0000000000e+00   0.0000000000e+00 0.0000000000e+00
2.6160000000e+00   0.0000000000e+00 0.0000000000e+00   0.0000000000e+00 0.0000000000e+00   0.0000000000e+00 0.0000000000e+00
2.6180000000e+00   0.0000000000e+00 0.0000000000e+00   0.0000000000e+00 0.0000000000e+00   0.0000000000e+00 0.0000000000e+00
2.6200000000e+00   0.0000000000e+00 0.0000000000e+00   0.0000000000e+00 0.0000000000e+00   0.0000000000e+00 0.0000000000e+00
2.6220000000e+00   0.0000000000e+00 0.0000000000e+00   0.0000000000e+00 0.0000000000e+00   0.0000000000e+00 0.0000000000e+00
2.6240000000e+00   0.0000000000e+00 0.0000000000e+00   0.0000000000e+00 0.0000000000e+00   0.0000000000e+00 0.0000000000e+00
2.6260000000e+00   0.0000000000e+00 0.0000000000e+00   0.0000000000e+00 0.0000000000e+00   0.0000000000e+00 0.0000000000e+00
2.6280000000e+00   0.0000000000e+00 0.0000000000e+00   0.0000000000e+00 0.0000000000e+00   0.0000000000e+00 0.0000000000e+00
2.6300000000e+00   0.0000000000e+00 0.0000000000e+00   0.0000000000e+00 0.0000000000e+00   0.0000000000e+00 0.0000000000e+00
2.6320000000e+00   0.0000000000e+00 0.0000000000e+00   0.0000000000e+00 0.0000000000e+00   0.0000000000e+00 0.0000000000e+00
2.6340000000e+00   0.0000000000e+00 0.0000000000e+00   0.0000000000e+00 0.0000000000e+00   0.0000000000e+00 0.0000000000e+00
2.6360000000e+00   0.0000000000e+00 0.0000000000e+00   0.0000000000e+00 0.0000000000e+00   0.0000000000e+00 0.0000000000e+00
2.6380000000e+00   0.0000000000e+00 0.0000000000e+00   0.0000000000e+00 0.0000000000e+00   0.0000000000e+00 0.0000000000e+00
2.6400000000e+00   0.0000000000e+00 0.0000000000e+00   0.0000000000e+00 0.0000000000e+00   0.0000000000e+00 0.0000000000e+00
2.6420000000e+00   0.0000000000e+00 0.0000000000e+00   0.0000000000e+00 0.0000000000e+00   0.0000000000e+00 0.0000000000e+00
2.6440000000e+00   0.0000000000e+00 0.0000000000e+00   0.0000000000e+00 0.0000000000e+00   0.0000000000e+00 0.0000000000e+00
2.6460000000e+00   0.0000000000e+00 0.0000000000e+00   0.0000000000e+00 0.0000000000e+00   0.0000000000e+00 0.0000000000e+00
2.6480000000e+00   0.0000000000e+00 0.0000000000e+00   0.0000000000e+00 0.0000000000e+00   0.0000000000e+00 0.0000000000e+00
2.6500000000e+00   0.0000000000e+00 0.0000000000e+00   0.0000000000e+00 0.0000000000e+00   0.0000000000e+00 0.0000000000e+00
2.6520000000e+00   0.0000000000e+00 0.0000000000e+00   0.0000000000e+00 0.0000000000e+00   0.0000000000e+00 0.0000000000e+00
2.6540000000e+00   0.0000000000e+00 0.0000000000e+00   0.0000000000e+00 0.0000000000e+00   0.0000000000e+00 0.0000000000e+00
2.6560000000e+00   0.0000000000e+00 0.0000000000e+00   0.0000000000e+00 0.0000000000e+00   0.0000000000e+00 0.0000000000e+00
2.6580000000e+00   0.0000000000e+00 0.0000000000e+00   0.0000000000e+00 0.0000000000e+00   0.0000000000e+00 0.0000000000e+00
2.6600000000e+00   0.0000000000e+00 0.0000000000e+00   0.0000000000e+00 0.0000000000e+00   0.0000000000e+00 0.0000000000e+00
2.6620000000e+00   0.0000000000e+00 0.0000000000e+00   0.0000000000e+00 0.0000000000e+00   0.0000000000e+00 0.0000000000e+00
2.6640000000e+00   0.0000000000e+00 0.0000000000e+00   0.0000000000e+00 0.0000000000e+00   0.0000000000e+00 0.0000000000e+00
2.6660000000e+00   0.0000000000e+00 0.0000000000e+00   0.0000000000e+00 0.0000000000e+00   0.0000000000e+00 0.0000000000e+00
2.6680000000e+00   0.0000000000e+00 0.0000000000e+00   0.0000000000e+00 0.0000000000e+00   0.0000000000e+00 0.0000000000e+00
2.6700000000e+00   0.0000000000e+00 0.0000000000e+00   0.0000000000e+00 0.0000000000e+00   0.0000000000e+00 0.0000000000e+00
2.6720000000e+00   0.0000000000e+00 0.0000000000e+00   0.0000000000e+00 0.0000000000e+00   0.0000000000e+00 0.0000000000e+00
2.6740000000e+00   0.0000000000e+00 0.0000000000e+00   0.0000000000e+00 0.0000000000e+00   0.0000000000e+00 0.0000000000e+00
2.6760000000e+00   0.0000000000e+00 0.0000000000e+00   0.0000000000e+00 0.0000000000e+00   0.0000000000e+00 0.0000000000e+00
2.6780000000e+00   0.0000000000e+00 0.0000000000e+00   0.0000000000e+00 0.0000000000e+00   0.0000000000e+00 0.0000000000e+00
2.6800000000e+00   0.0000000000e+00 0.0000000000e+00   0.0000000000e+00 0.0000000000e+00   0.0000000000e+00 0.0000000000e+00
2.6820000000e+00   0.0000000000e+00 0.0000000000e+00   0.0000000000e+00 0.0000000000e+00   0.0000000000e+00 0.0000000000e+00
2.6840000000e+00   0.0000000000e+00 0.0000000000e+00   0.0000000000e+00 0.0000000000e+00   0.0000000000e+00 0.0000000000e+00
2.6860000000e+00   0.0000000000e+00 0.0000000000e+00   0.0000000000e+00 0.0000000000e+00   0.0000000000e+00 0.0000000000e+00
2.6880000000e+00   0.0000000000e+00 0.0000000000e+00   0.0000000000e+00 0.0000000000e+00   0.0000000000e+00 0.0000000000e+00
2.6900000000e+00   0.0000000000e+00 0.0000000000e+00   0.0000000000e+00 0.0000000000e+00   0.0000000000e+00 0.0000000000e+00
2.6920000000e+00   0.0000000000e+00 0.0000000000e+00   0.0000000000e+00 0.0000000000e+00   0.0000000000e+00 0.0000000000e+00
2.6940000000e+00   0.0000000000e+00 0.0000000000e+00   0.0000000000e+00 0.0000000000e+00   0.0000000000e+00 0.0000000000e+00
2.6960000000e+00   0.0000000000e+00 0.0000000000e+00   0.0000000000e+00 0.0000000000e+00   0.0000000000e+00 0.0000000000e+00
2.6980000000e+00   0.0000000000e+00 0.0000000000e+00   0.0000000000e+00 0.0000000000e+00   0.0000000000e+00 0.0000000000e+00
2.7000000000e+00   0.0000000000e+00 0.0000000000e+00   0.0000000000e+00 0.0000000000e+00   0.0000000000e+00 0.0000000000e+00
2.7020000000e+00   0.0000000000e+00 0.0000000000e+00   0.0000000000e+00 0.0000000000e+00   0.0000000000e+00 0.0000000000e+00
2.7040000000e+00   0.0000000000e+00 0.0000000000e+00   0.0000000000e+00 0.0000000000e+00   0.0000000000e+00 0.0000000000e+00
2.7060000000e+00   0.0000000000e+00 0.0000000000e+00   0.0000000000e+00 0.0000000000e+00   0.0000000000e+00 0.0000000000e+00
2.7080000000e+00   0.0000000000e+00 0.0000000000e+00   0.0000000000e+00 0.0000000000e+00   0.0000000000e+00 0.0000000000e+00
2.7100000000e+00   0.0000000000e+00 0.0000000000e+00   0.0000000000e+00 0.0000000000e+00   0.0000000000e+00 0.0000000000e+00
2.7120000000e+00   0.0000000000e+00 0.0000000000e+00   0.0000000000e+00 0.0000000000e+00   0.0000000000e+00 0.0000000000e+00
2.7140000000e+00   0.0000000000e+00 0.0000000000e+00   0.0000000000e+00 0.0000000000e+00   0.0000000000e+00 0.0000000000e+00
2.7160000000e+00   0.0000000000e+00 0.0000000000e+00   0.0000000000e+00 0.0000000000e+00   0.0000000000e+00 0.0000000000e+00
2.7180000000e+00   0.0000000000e+00 0.0000000000e+00   0.0000000000e+00 0.0000000000e+00   0.0000000000e+00 0.0000000000e+00
2.7200000000e+00   0.0000000000e+00 0.0000000000e+00   0.0000000000e+00 0.0000000000e+00   0.0000000000e+00 0.0000000000e+00
2.7220000000e+00   0.0000000000e+00 0.0000000000e+00   0.0000000000e+00 0.0000000000e+00   0.0000000000e+00 0.0000000000e+00
2.7240000000e+00   0.0000000000e+00 0.0000000000e+00   0.0000000000e+00 0.0000000000e+00   0.0000000000e+00 0.0000000000e+00
2.7260000000e+00   0.0000000000e+00 0.0000000000e+00   0.0000000000e+00 0.0000000000e+00   0.0000000000e+00 0.0000000000e+00
2.7280000000e+00   0.0000000000e+00 0.0000000000e+00   0.0000000000e+00 0.0000000000e+00   0.0000000000e+00 0.0000000000e+00
2.7300000000e+00   0.0000000000e+00 0.0000000000e+00   0.0000000000e+00 0.0000000000e+00   0.0000000000e+00 0.0000000000e+00
2.7320000000e+00   0.0000000000e+00 0.0000000000e+00   0.0000000000e+00 0.0000000000e+00   0.0000000000e+00 0.0000000000e+00
2.7340000000e+00   0.0000000000e+00 0.0000000000e+00   0.0000000000e+00 0.0000000000e+00   0.0000000000e+00 0.0000000000e+00
2.7360000000e+00   0.0000000000e+00 0.0000000000e+00   0.0000000000e+00 0.0000000000e+00   0.0000000000e+00 0.0000000000e+00
2.7380000000e+00   0.0000000000e+00 0.0000000000e+00   0.0000000000e+00 0.0000000000e+00   0.0000000000e+00 0.0000000000e+00
2.7400000000e+00   0.0000000000e+00 0.0000000000e+00   0.0000000000e+00 0.0000000000e+00   0.0000000000e+00 0.0000000000e+00
2.7420000000e+00   0.0000000000e+00 0.0000000000e+00   0.0000000000e+00 0.0000000000e+00   0.0000000000e+00 0.0000000000e+00
2.7440000000e+00   0.0000000000e+00 0.0000000000e+00   0.0000000000e+00 0.0000000000e+00   0.0000000000e+00 0.0000000000e+00
2.7460000000e+00   0.0000000000e+00 0.0000000000e+00   0.0000000000e+00 0.0000000000e+00   0.0000000000e+00 0.0000000000e+00
2.7480000000e+00   0.0000000000e+00 0.0000000000e+00   0.0000000000e+00 0.0000000000e+00   0.0000000000e+00 0.0000000000e+00
2.7500000000e+00   0.0000000000e+00 0.0000000000e+00   0.0000000000e+00 0.0000000000e+00   0.0000000000e+00 0.0000000000e+00
2.7520000000e+00   0.0000000000e+00 0.0000000000e+00   0.0000000000e+00 0.0000000000e+00   0.0000000000e+00 0.0000000000e+00
2.7540000000e+00   0.0000000000e+00 0.0000000000e+00   0.0000000000e+00 0.0000000000e+00   0.0000000000e+00 0.0000000000e+00
2.7560000000e+00   0.0000000000e+00 0.0000000000e+00   0.0000000000e+00 0.0000000000e+00   0.0000000000e+00 0.0000000000e+00
2.7580000000e+00   0.0000000000e+00 0.0000000000e+00   0.0000000000e+00 0.0000000000e+00   0.0000000000e+00 0.0000000000e+00
2.7600000000e+00   0.0000000000e+00 0.0000000000e+00   0.0000000000e+00 0.0000000000e+00   0.0000000000e+00 0.0000000000e+00
2.7620000000e+00   0.0000000000e+00 0.0000000000e+00   0.0000000000e+00 0.0000000000e+00   0.0000000000e+00 0.0000000000e+00
2.7640000000e+00   0.0000000000e+00 0.0000000000e+00   0.0000000000e+00 0.0000000000e+00   0.0000000000e+00 0.0000000000e+00
2.7660000000e+00   0.0000000000e+00 0.0000000000e+00   0.0000000000e+00 0.0000000000e+00   0.0000000000e+00 0.0000000000e+00
2.7680000000e+00   0.0000000000e+00 0.0000000000e+00   0.0000000000e+00 0.0000000000e+00   0.0000000000e+00 0.0000000000e+00
2.7700000000e+00   0.0000000000e+00 0.0000000000e+00   0.0000000000e+00 0.0000000000e+00   0.0000000000e+00 0.0000000000e+00
2.7720000000e+00   0.0000000000e+00 0.0000000000e+00   0.0000000000e+00 0.0000000000e+00   0.0000000000e+00 0.0000000000e+00
2.7740000000e+00   0.0000000000e+00 0.0000000000e+00   0.0000000000e+00 0.0000000000e+00   0.0000000000e+00 0.0000000000e+00
2.7760000000e+00   0.0000000000e+00 0.0000000000e+00   0.0000000000e+00 0.0000000000e+00   0.0000000000e+00 0.0000000000e+00
2.7780000000e+00   0.0000000000e+00 0.0000000000e+00   0.0000000000e+00 0.0000000000e+00   0.0000000000e+00 0.0000000000e+00
2.7800000000e+00   0.0000000000e+00 0.0000000000e+00   0.0000000000e+00 0.0000000000e+00   0.0000000000e+00 0.0000000000e+00
2.7820000000e+00   0.0000000000e+00 0.0000000000e+00   0.0000000000e+00 0.0000000000e+00   0.0000000000e+00 0.0000000000e+00
2.7840000000e+00   0.0000000000e+00 0.0000000000e+00   0.0000000000e+00 0.0000000000e+00   0.0000000000e+00 0.0000000000e+00
2.7860000000e+00   0.0000000000e+00 0.0000000000e+00   0.0000000000e+00 0.0000000000e+00   0.0000000000e+00 0.0000000000e+00
2.7880000000e+00   0.0000000000e+00 0.0000000000e+00   0.0000000000e+00 0.0000000000e+00   0.0000000000e+00 0.0000000000e+00
2.7900000000e+00   0.0000000000e+00 0.0000000000e+00   0.0000000000e+00 0.0000000000e+00   0.0000000000e+00 0.0000000000e+00
2.7920000000e+00   0.0000000000e+00 0.0000000000e+00   0.0000000000e+00 0.0000000000e+00   0.0000000000e+00 0.0000000000e+00
2.7940000000e+00   0.0000000000e+00 0.0000000000e+00   0.0000000000e+00 0.0000000000e+00   0.0000000000e+00 0.0000000000e+00
2.7960000000e+00   0.0000000000e+00 0.0000000000e+00   0.0000000000e+00 0.0000000000e+00   0.0000000000e+00 0.0000000000e+00
2.7980000000e+00   0.0000000000e+00 0.0000000000e+00   0.0000000000e+00 0.0000000000e+00   0.0000000000e+00 0.0000000000e+00
2.8000000000e+00   0.0000000000e+00 0.0000000000e+00   0.0000000000e+00 0.0000000000e+00   0.0000000000e+00 0.0000000000e+00
2.8020000000e+00   0.0000000000e+00 0.0000000000e+00   0.0000000000e+00 0.0000000000e+00   0.0000000000e+00 0.0000000000e+00
2.8040000000e+00   0.0000000000e+00 0.0000000000e+00   0.0000000000e+00 0.0000000000e+00   0.0000000000e+00 0.0000000000e+00
2.8060000000e+00   0.0000000000e+00 0.0000000000e+00   0.0000000000e+00 0.0000000000e+00   0.0000000000e+00 0.0000000000e+00
2.8080000000e+00   0.0000000000e+00 0.0000000000e+00   0.0000000000e+00 0.0000000000e+00   0.0000000000e+00 0.0000000000e+00
2.8100000000e+00   0.0000000000e+00 0.0000000000e+00   0.0000000000e+00 0.0000000000e+00   0.0000000000e+00 0.0000000000e+00
2.8120000000e+00   0.0000000000e+00 0.0000000000e+00   0.0000000000e+00 0.0000000000e+00   0.0000000000e+00 0.0000000000e+00
2.8140000000e+00   0.0000000000e+00 0.0000000000e+00   0.0000000000e+00 0.0000000000e+00   0.0000000000e+00 0.0000000000e+00
2.8160000000e+00   0.0000000000e+00 0.0000000000e+00   0.0000000000e+00 0.0000000000e+00   0.0000000000e+00 0.0000000000e+00
2.8180000000e+00   0.0000000000e+00 0.0000000000e+00   0.0000000000e+00 0.0000000000e+00   0.0000000000e+00 0.0000000000e+00
2.8200000000e+00   0.0000000000e+00 0.0000000000e+00   0.0000000000e+00 0.0000000000e+00   0.0000000000e+00 0.0000000000e+00
2.8220000000e+00   0.0000000000e+00 0.0000000000e+00   0.0000000000e+00 0.0000000000e+00   0.0000000000e+00 0.0000000000e+00
2.8240000000e+00   0.0000000000e+00 0.0000000000e+00   0.0000000000e+00 0.0000000000e+00   0.0000000000e+00 0.0000000000e+00
2.8260000000e+00   0.0000000000e+00 0.0000000000e+00   0.0000000000e+00 0.0000000000e+00   0.0000000000e+00 0.0000000000e+00
2.8280000000e+00   0.0000000000e+00 0.0000000000e+00   0.0000000000e+00 0.0000000000e+00   0.0000000000e+00 0.0000000000e+00
2.8300000000e+00   0.0000000000e+00 0.0000000000e+00   0.0000000000e+00 0.0000000000e+00   0.0000000000e+00 0.0000000000e+00
2.8320000000e+00   0.0000000000e+00 0.0000000000e+00   0.0000000000e+00 0.0000000000e+00   0.0000000000e+00 0.0000000000e+00
2.8340000000e+00   0.0000000000e+00 0.0000000000e+00   0.0000000000e+00 0.0000000000e+00   0.0000000000e+00 0.0000000000e+00
2.8360000000e+00   0.0000000000e+00 0.0000000000e+00   0.0000000000e+00 0.0000000000e+00   0.0000000000e+00 0.0000000000e+00
2.8380000000e+00   0.0000000000e+00 0.0000000000e+00   0.0000000000e+00 0.0000000000e+00   0.0000000000e+00 0.0000000000e+00
2.8400000000e+00   0.0000000000e+00 0.0000000000e+00   0.0000000000e+00 0.0000000000e+00   0.0000000000e+00 0.0000000000e+00
2.8420000000e+00   0.0000000000e+00 0.0000000000e+00   0.0000000000e+00 0.0000000000e+00   0.0000000000e+00 0.0000000000e+00
2.8440000000e+00   0.0000000000e+00 0.0000000000e+00   0.0000000000e+00 0.0000000000e+00   0.0000000000e+00 0.0000000000e+00
2.8460000000e+00   0.0000000000e+00 0.0000000000e+00   0.0000000000e+00 0.0000000000e+00   0.0000000000e+00 0.0000000000e+00
2.8480000000e+00   0.0000000000e+00 0.0000000000e+00   0.0000000000e+00 0.0000000000e+00   0.0000000000e+00 0.0000000000e+00
2.8500000000e+00   0.0000000000e+00 0.0000000000e+00   0.0000000000e+00 0.0000000000e+00   0.0000000000e+00 0.0000000000e+00
2.8520000000e+00   0.0000000000e+00 0.0000000000e+00   0.0000000000e+00 0.0000000000e+00   0.0000000000e+00 0.0000000000e+00
2.8540000000e+00   0.0000000000e+00 0.0000000000e+00   0.0000000000e+00 0.0000000000e+00   0.0000000000e+00 0.0000000000e+00
2.8560000000e+00   0.0000000000e+00 0.0000000000e+00   0.0000000000e+00 0.0000000000e+00   0.0000000000e+00 0.0000000000e+00
2.8580000000e+00   0.0000000000e+00 0.0000000000e+00   0.0000000000e+00 0.0000000000e+00   0.0000000000e+00 0.0000000000e+00
2.8600000000e+00   0.0000000000e+00 0.0000000000e+00   0.0000000000e+00 0.0000000000e+00   0.0000000000e+00 0.0000000000e+00
2.8620000000e+00   0.0000000000e+00 0.0000000000e+00   0.0000000000e+00 0.0000000000e+00   0.0000000000e+00 0.0000000000e+00
2.8640000000e+00   0.0000000000e+00 0.0000000000e+00   0.0000000000e+00 0.0000000000e+00   0.0000000000e+00 0.0000000000e+00
2.8660000000e+00   0.0000000000e+00 0.0000000000e+00   0.0000000000e+00 0.0000000000e+00   0.0000000000e+00 0.0000000000e+00
2.8680000000e+00   0.0000000000e+00 0.0000000000e+00   0.0000000000e+00 0.0000000000e+00   0.0000000000e+00 0.0000000000e+00
2.8700000000e+00   0.0000000000e+00 0.0000000000e+00   0.0000000000e+00 0.0000000000e+00   0.0000000000e+00 0.0000000000e+00
2.8720000000e+00   0.0000000000e+00 0.0000000000e+00   0.0000000000e+00 0.0000000000e+00   0.0000000000e+00 0.0000000000e+00
2.8740000000e+00   0.0000000000e+00 0.0000000000e+00   0.0000000000e+00 0.0000000000e+00   0.0000000000e+00 0.0000000000e+00
2.8760000000e+00   0.0000000000e+00 0.0000000000e+00   0.0000000000e+00 0.0000000000e+00   0.0000000000e+00 0.0000000000e+00
2.8780000000e+00   0.0000000000e+00 0.0000000000e+00   0.0000000000e+00 0.0000000000e+00   0.0000000000e+00 0.0000000000e+00
2.8800000000e+00   0.0000000000e+00 0.0000000000e+00   0.0000000000e+00 0.0000000000e+00   0.0000000000e+00 0.0000000000e+00
2.8820000000e+00   0.0000000000e+00 0.0000000000e+00   0.0000000000e+00 0.0000000000e+00   0.0000000000e+00 0.0000000000e+00
2.8840000000e+00   0.0000000000e+00 0.0000000000e+00   0.0000000000e+00 0.0000000000e+00   0.0000000000e+00 0.0000000000e+00
2.8860000000e+00   0.0000000000e+00 0.0000000000e+00   0.0000000000e+00 0.0000000000e+00   0.0000000000e+00 0.0000000000e+00
2.8880000000e+00   0.0000000000e+00 0.0000000000e+00   0.0000000000e+00 0.0000000000e+00   0.0000000000e+00 0.0000000000e+00
2.8900000000e+00   0.0000000000e+00 0.0000000000e+00   0.0000000000e+00 0.0000000000e+00   0.0000000000e+00 0.0000000000e+00
2.8920000000e+00   0.0000000000e+00 0.0000000000e+00   0.0000000000e+00 0.0000000000e+00   0.0000000000e+00 0.0000000000e+00
2.8940000000e+00   0.0000000000e+00 0.0000000000e+00   0.0000000000e+00 0.0000000000e+00   0.0000000000e+00 0.0000000000e+00
2.8960000000e+00   0.0000000000e+00 0.0000000000e+00   0.0000000000e+00 0.0000000000e+00   0.0000000000e+00 0.0000000000e+00
2.8980000000e+00   0.0000000000e+00 0.0000000000e+00   0.0000000000e+00 0.0000000000e+00   0.0000000000e+00 0.0000000000e+00
2.9000000000e+00   0.0000000000e+00 0.0000000000e+00   0.0000000000e+00 0.0000000000e+00   0.0000000000e+00 0.0000000000e+00
2.9020000000e+00   0.0000000000e+00 0.0000000000e+00   0.0000000000e+00 0.0000000000e+00   0.0000000000e+00 0.0000000000e+00
2.9040000000e+00   0.0000000000e+00 0.0000000000e+00   0.0000000000e+00 0.0000000000e+00   0.0000000000e+00 0.0000000000e+00
2.9060000000e+00   0.0000000000e+00 0.0000000000e+00   0.0000000000e+00 0.0000000000e+00   0.0000000000e+00 0.0000000000e+00
2.9080000000e+00   0.0000000000e+00 0.0000000000e+00   0.0000000000e+00 0.0000000000e+00   0.0000000000e+00 0.0000000000e+00
2.9100000000e+00   0.0000000000e+00 0.0000000000e+00   0.0000000000e+00 0.0000000000e+00   0.0000000000e+00 0.0000000000e+00
2.9120000000e+00   0.0000000000e+00 0.0000000000e+00   0.0000000000e+00 0.0000000000e+00   0.0000000000e+00 0.0000000000e+00
2.9140000000e+00   0.0000000000e+00 0.0000000000e+00   0.0000000000e+00 0.0000000000e+00   0.0000000000e+00 0.0000000000e+00
2.9160000000e+00   0.0000000000e+00 0.0000000000e+00   0.0000000000e+00 0.0000000000e+00   0.0000000000e+00 0.0000000000e+00
2.9180000000e+00   0.0000000000e+00 0.0000000000e+00   0.0000000000e+00 0.0000000000e+00   0.0000000000e+00 0.0000000000e+00
2.9200000000e+00   0.0000000000e+00 0.0000000000e+00   0.0000000000e+00 0.0000000000e+00   0.0000000000e+00 0.0000000000e+00
2.9220000000e+00   0.0000000000e+00 0.0000000000e+00   0.0000000000e+00 0.0000000000e+00   0.0000000000e+00 0.0000000000e+00
2.9240000000e+00   0.0000000000e+00 0.0000000000e+00   0.0000000000e+00 0.0000000000e+00   0.0000000000e+00 0.0000000000e+00
2.9260000000e+00   0.0000000000e+00 0.0000000000e+00   0.0000000000e+00 0.0000000000e+00   0.0000000000e+00 0.0000000000e+00
2.9280000000e+00   0.0000000000e+00 0.0000000000e+00   0.0000000000e+00 0.0000000000e+00   0.0000000000e+00 0.0000000000e+00
2.9300000000e+00   0.0000000000e+00 0.0000000000e+00   0.0000000000e+00 0.0000000000e+00   0.0000000000e+00 0.0000000000e+00
2.9320000000e+00   0.0000000000e+00 0.0000000000e+00   0.0000000000e+00 0.0000000000e+00   0.0000000000e+00 0.0000000000e+00
2.9340000000e+00   0.0000000000e+00 0.0000000000e+00   0.0000000000e+00 0.0000000000e+00   0.0000000000e+00 0.0000000000e+00
2.9360000000e+00   0.0000000000e+00 0.0000000000e+00   0.0000000000e+00 0.0000000000e+00   0.0000000000e+00 0.0000000000e+00
2.9380000000e+00   0.0000000000e+00 0.0000000000e+00   0.0000000000e+00 0.0000000000e+00   0.0000000000e+00 0.0000000000e+00
2.9400000000e+00   0.0000000000e+00 0.0000000000e+00   0.0000000000e+00 0.0000000000e+00   0.0000000000e+00 0.0000000000e+00
2.9420000000e+00   0.0000000000e+00 0.0000000000e+00   0.0000000000e+00 0.0000000000e+00   0.0000000000e+00 0.0000000000e+00
2.9440000000e+00   0.0000000000e+00 0.0000000000e+00   0.0000000000e+00 0.0000000000e+00   0.0000000000e+00 0.0000000000e+00
2.9460000000e+00   0.0000000000e+00 0.0000000000e+00   0.0000000000e+00 0.0000000000e+00   0.0000000000e+00 0.0000000000e+00
2.9480000000e+00   0.0000000000e+00 0.0000000000e+00   0.0000000000e+00 0.0000000000e+00   0.0000000000e+00 0.0000000000e+00
2.9500000000e+00   0.0000000000e+00 0.0000000000e+00   0.0000000000e+00 0.0000000000e+00   0.0000000000e+00 0.0000000000e+00
2.9520000000e+00   0.0000000000e+00 0.0000000000e+00   0.0000000000e+00 0.0000000000e+00   0.0000000000e+00 0.0000000000e+00
2.9540000000e+00   0.0000000000e+00 0.0000000000e+00   0.0000000000e+00 0.0000000000e+00   0.0000000000e+00 0.0000000000e+00
2.9560000000e+00   0.0000000000e+00 0.0000000000e+00   0.0000000000e+00 0.0000000000e+00   0.0000000000e+00 0.0000000000e+00
2.9580000000e+00   0.0000000000e+00 0.0000000000e+00   0.0000000000e+00 0.0000000000e+00   0.0000000000e+00 0.0000000000e+00
2.9600000000e+00   0.0000000000e+00 0.0000000000e+00   0.0000000000e+00 0.0000000000e+00   0.0000000000e+00 0.0000000000e+00
2.9620000000e+00   0.0000000000e+00 0.0000000000e+00   0.0000000000e+00 0.0000000000e+00   0.0000000000e+00 0.0000000000e+00
2.9640000000e+00   0.0000000000e+00 0.0000000000e+00   0.0000000000e+00 0.0000000000e+00   0.0000000000e+00 0.0000000000e+00
2.9660000000e+00   0.0000000000e+00 0.0000000000e+00   0.0000000000e+00 0.0000000000e+00   0.0000000000e+00 0.0000000000e+00
2.9680000000e+00   0.0000000000e+00 0.0000000000e+00   0.0000000000e+00 0.0000000000e+00   0.0000000000e+00 0.0000000000e+00
2.9700000000e+00   0.0000000000e+00 0.0000000000e+00   0.0000000000e+00 0.0000000000e+00   0.0000000000e+00 0.0000000000e+00
2.9720000000e+00   0.0000000000e+00 0.0000000000e+00   0.0000000000e+00 0.0000000000e+00   0.0000000000e+00 0.0000000000e+00
2.9740000000e+00   0.0000000000e+00 0.0000000000e+00   0.0000000000e+00 0.0000000000e+00   0.0000000000e+00 0.0000000000e+00
2.9760000000e+00   0.0000000000e+00 0.0000000000e+00   0.0000000000e+00 0.0000000000e+00   0.0000000000e+00 0.0000000000e+00
2.9780000000e+00   0.0000000000e+00 0.0000000000e+00   0.0000000000e+00 0.0000000000e+00   0.0000000000e+00 0.0000000000e+00
2.9800000000e+00   0.0000000000e+00 0.0000000000e+00   0.0000000000e+00 0.0000000000e+00   0.0000000000e+00 0.0000000000e+00
2.9820000000e+00   0.0000000000e+00 0.0000000000e+00   0.0000000000e+00 0.0000000000e+00   0.0000000000e+00 0.0000000000e+00
2.9840000000e+00   0.0000000000e+00 0.0000000000e+00   0.0000000000e+00 0.0000000000e+00   0.0000000000e+00 0.0000000000e+00
2.9860000000e+00   0.0000000000e+00 0.0000000000e+00   0.0000000000e+00 0.0000000000e+00   0.0000000000e+00 0.0000000000e+00
2.9880000000e+00   0.0000000000e+00 0.0000000000e+00   0.0000000000e+00 0.0000000000e+00   0.0000000000e+00 0.0000000000e+00
2.9900000000e+00   0.0000000000e+00 0.0000000000e+00   0.0000000000e+00 0.0000000000e+00   0.0000000000e+00 0.0000000000e+00
2.9920000000e+00   0.0000000000e+00 0.0000000000e+00   0.0000000000e+00 0.0000000000e+00   0.0000000000e+00 0.0000000000e+00
2.9940000000e+00   0.0000000000e+00 0.0000000000e+00   0.0000000000e+00 0.0000000000e+00   0.0000000000e+00 0.0000000000e+00
2.9960000000e+00   0.0000000000e+00 0.0000000000e+00   0.0000000000e+00 0.0000000000e+00   0.0000000000e+00 0.0000000000e+00
2.9980000000e+00   0.0000000000e+00 0.0000000000e+00   0.0000000000e+00 0.0000000000e+00   0.0000000000e+00 0.0000000000e+00
3.0000000000e+00   0.0000000000e+00 0.0000000000e+00   0.0000000000e+00 0.0000000000e+00   0.0000000000e+00 0.0000000000e+00
