# Supplementary material for: Reactive Martini: Chemical Reactions in Coarse-Grained Molecular Dynamics Simulations
Source: J Chem Theory Comput. 2023 Jun 16;19(13):4040–6. doi: 10.1021/acs.jctc.2c01186 (PMC10339680; doi:10.1021/acs.jctc.2c01186)
Supplement: Supplementary file 2 — ct2c01186_si_002.zip [file ct2c01186_si_002.zip › md_files/forcefields/thiophene/table_martini3_VD_VD.xvg]

0.0000000000e+00   0.0000000000e+00 0.0000000000e+00   0.0000000000e+00 -0.0000000000e+00   0.0000000000e+00 0.0000000000e+00
2.0000000000e-03   0.0000000000e+00 0.0000000000e+00   0.0000000000e+00 -0.0000000000e+00   0.0000000000e+00 0.0000000000e+00
4.0000000000e-03   0.0000000000e+00 0.0000000000e+00   0.0000000000e+00 7.0447755940e-01   0.0000000000e+00 0.0000000000e+00
6.0000000000e-03   0.0000000000e+00 0.0000000000e+00   -2.8179102376e-03 1.0101617629e+01   0.0000000000e+00 0.0000000000e+00
8.0000000000e-03   0.0000000000e+00 0.0000000000e+00   -4.0406470516e-02 2.9639813966e+01   0.0000000000e+00 0.0000000000e+00
1.0000000000e-02   0.0000000000e+00 0.0000000000e+00   -1.2137716610e-01 5.1109098648e+01   0.0000000000e+00 0.0000000000e+00
1.2000000000e-02   0.0000000000e+00 0.0000000000e+00   -2.4484286511e-01 7.2018421351e+01   0.0000000000e+00 0.0000000000e+00
1.4000000000e-02   0.0000000000e+00 0.0000000000e+00   -4.0945085150e-01 9.2138695158e+01   0.0000000000e+00 0.0000000000e+00
1.6000000000e-02   0.0000000000e+00 0.0000000000e+00   -6.1339764574e-01 1.1124947814e+02   0.0000000000e+00 0.0000000000e+00
1.8000000000e-02   0.0000000000e+00 0.0000000000e+00   -8.5444876406e-01 1.2914138856e+02   0.0000000000e+00 0.0000000000e+00
2.0000000000e-02   0.0000000000e+00 0.0000000000e+00   -1.1299632000e+00 1.4561839890e+02   0.0000000000e+00 0.0000000000e+00
2.2000000000e-02   0.0000000000e+00 0.0000000000e+00   -1.4369223597e+00 1.6049998359e+02   0.0000000000e+00 0.0000000000e+00
2.4000000000e-02   0.0000000000e+00 0.0000000000e+00   -1.7719631343e+00 1.7362309687e+02   0.0000000000e+00 0.0000000000e+00
2.6000000000e-02   0.0000000000e+00 0.0000000000e+00   -2.1314147472e+00 1.8484395917e+02   0.0000000000e+00 0.0000000000e+00
2.8000000000e-02   0.0000000000e+00 0.0000000000e+00   -2.5113389710e+00 1.9403963238e+02   0.0000000000e+00 0.0000000000e+00
3.0000000000e-02   0.0000000000e+00 0.0000000000e+00   -2.9075732767e+00 2.0110936676e+02   0.0000000000e+00 0.0000000000e+00
3.2000000000e-02   0.0000000000e+00 0.0000000000e+00   -3.3157764381e+00 2.0597570484e+02   0.0000000000e+00 0.0000000000e+00
3.4000000000e-02   0.0000000000e+00 0.0000000000e+00   -3.7314760960e+00 2.0858532999e+02   0.0000000000e+00 0.0000000000e+00
3.6000000000e-02   0.0000000000e+00 0.0000000000e+00   -4.1501177581e+00 2.0890965062e+02   0.0000000000e+00 0.0000000000e+00
3.8000000000e-02   0.0000000000e+00 0.0000000000e+00   -4.5671146985e+00 2.0694511340e+02   0.0000000000e+00 0.0000000000e+00
4.0000000000e-02   1.6060606061e+00 4.1666666667e+01   -4.9778982117e+00 2.0271324221e+02   0.0000000000e+00 0.0000000000e+00
4.2000000000e-02   1.5266955267e+00 3.7792894936e+01   -5.3779676674e+00 1.9626040232e+02   0.0000000000e+00 0.0000000000e+00
4.4000000000e-02   1.4545454545e+00 3.4435261708e+01   -5.7629398209e+00 1.8765729239e+02   0.0000000000e+00 0.0000000000e+00
4.6000000000e-02   1.3886693017e+00 3.1505986137e+01   -6.1285968369e+00 1.7699816989e+02   0.0000000000e+00 0.0000000000e+00
4.8000000000e-02   1.3282828283e+00 2.8935185185e+01   -6.4709325005e+00 1.6439981841e+02   0.0000000000e+00 0.0000000000e+00
5.0000000000e-02   1.2727272727e+00 2.6666666667e+01   -6.7861961106e+00 1.5000026811e+02   0.0000000000e+00 0.0000000000e+00
5.2000000000e-02   1.2214452214e+00 2.4654832347e+01   -7.0709335730e+00 1.3395728349e+02   0.0000000000e+00 0.0000000000e+00
5.4000000000e-02   1.1739618406e+00 2.2862368541e+01   -7.3220252445e+00 1.1644663484e+02   0.0000000000e+00 0.0000000000e+00
5.6000000000e-02   1.1298701299e+00 2.1258503401e+01   -7.5367201123e+00 9.7660172482e+01   0.0000000000e+00 0.0000000000e+00
5.8000000000e-02   1.0888192268e+00 1.9817677368e+01   -7.7126659344e+00 7.7803724842e+01   0.0000000000e+00 0.0000000000e+00
6.0000000000e-02   1.0505050505e+00 1.8518518519e+01   -7.8479350117e+00 5.7094843312e+01   0.0000000000e+00 0.0000000000e+00
6.2000000000e-02   1.0146627566e+00 1.7343045439e+01   -7.9410453077e+00 3.5760418730e+01   0.0000000000e+00 0.0000000000e+00
6.4000000000e-02   9.8106060606e-01 1.6276041667e+01   -7.9909766866e+00 1.4034195517e+01   0.0000000000e+00 0.0000000000e+00
6.6000000000e-02   9.4949494949e-01 1.5304560759e+01   -7.9971820898e+00 -7.8457892792e+00   0.0000000000e+00 0.0000000000e+00
6.8000000000e-02   9.1978609626e-01 1.4417531719e+01   -7.9595935295e+00 -2.9639813966e+01   0.0000000000e+00 0.0000000000e+00
7.0000000000e-02   8.9177489177e-01 1.3605442177e+01   -7.8786228339e+00 -5.1109098648e+01   0.0000000000e+00 0.0000000000e+00
7.2000000000e-02   8.6531986532e-01 1.2860082305e+01   -7.7551571349e+00 -7.2018421351e+01   0.0000000000e+00 0.0000000000e+00
7.4000000000e-02   8.4029484029e-01 1.2174336499e+01   -7.5905491485e+00 -9.2138695158e+01   0.0000000000e+00 0.0000000000e+00
7.6000000000e-02   8.1658692185e-01 1.1542012927e+01   -7.3866023543e+00 -1.1124947814e+02   0.0000000000e+00 0.0000000000e+00
7.8000000000e-02   7.9409479409e-01 1.0957703265e+01   -7.1455512359e+00 -1.2914138856e+02   0.0000000000e+00 0.0000000000e+00
8.0000000000e-02   7.7272727273e-01 1.0416666667e+01   -6.8700368000e+00 -1.4561839890e+02   0.0000000000e+00 0.0000000000e+00
8.2000000000e-02   7.5240206948e-01 9.9147332937e+00   -6.5630776403e+00 -1.6049998359e+02   0.0000000000e+00 0.0000000000e+00
8.4000000000e-02   7.3304473304e-01 9.4482237339e+00   -6.2280368657e+00 -1.7362309687e+02   0.0000000000e+00 0.0000000000e+00
8.6000000000e-02   7.1458773784e-01 9.0138813773e+00   -5.8685852528e+00 -1.8484395917e+02   0.0000000000e+00 0.0000000000e+00
8.8000000000e-02   6.9696969697e-01 8.6088154270e+00   -5.4886610290e+00 -1.9403963238e+02   0.0000000000e+00 0.0000000000e+00
9.0000000000e-02   6.8013468013e-01 8.2304526749e+00   -5.0924267233e+00 -2.0110936676e+02   0.0000000000e+00 0.0000000000e+00
9.2000000000e-02   6.6403162055e-01 7.8764965343e+00   -4.6842235619e+00 -2.0597570484e+02   0.0000000000e+00 0.0000000000e+00
9.4000000000e-02   6.4861379755e-01 7.5448921080e+00   -4.2685239040e+00 -2.0858532999e+02   0.0000000000e+00 0.0000000000e+00
9.6000000000e-02   6.3383838384e-01 7.2337962963e+00   -3.8498822419e+00 -2.0890965062e+02   0.0000000000e+00 0.0000000000e+00
9.8000000000e-02   6.1966604824e-01 6.9415521311e+00   -3.4328853015e+00 -2.0694511340e+02   0.0000000000e+00 0.0000000000e+00
1.0000000000e-01   6.0606060606e-01 6.6666666667e+00   -3.0221017883e+00 -2.0271324221e+02   0.0000000000e+00 0.0000000000e+00
1.0200000000e-01   5.9298871064e-01 6.4077918749e+00   -2.6220323326e+00 -1.9626040232e+02   0.0000000000e+00 0.0000000000e+00
1.0400000000e-01   5.8041958042e-01 6.1637080868e+00   -2.2370601791e+00 -1.8765729239e+02   0.0000000000e+00 0.0000000000e+00
1.0600000000e-01   5.6832475700e-01 5.9333096001e+00   -1.8714031631e+00 -1.7699816989e+02   0.0000000000e+00 0.0000000000e+00
1.0800000000e-01   5.5667789001e-01 5.7155921353e+00   -1.5290674995e+00 -1.6439981841e+02   0.0000000000e+00 0.0000000000e+00
1.1000000000e-01   5.4545454545e-01 5.5096418733e+00   -1.2138038894e+00 -1.5000026811e+02   0.0000000000e+00 0.0000000000e+00
1.1200000000e-01   5.3463203463e-01 5.3146258503e+00   -9.2906642703e-01 -1.3395728349e+02   0.0000000000e+00 0.0000000000e+00
1.1400000000e-01   5.2418926103e-01 5.1297835231e+00   -6.7797475548e-01 -1.1644663484e+02   0.0000000000e+00 0.0000000000e+00
1.1600000000e-01   5.1410658307e-01 4.9544193421e+00   -4.6327988769e-01 -9.7660172482e+01   0.0000000000e+00 0.0000000000e+00
1.1800000000e-01   5.0436569081e-01 4.7878961984e+00   -2.8733406555e-01 -7.7803724842e+01   0.0000000000e+00 0.0000000000e+00
1.2000000000e-01   4.9494949495e-01 4.6296296296e+00   -1.5206498832e-01 -5.7094843312e+01   0.0000000000e+00 0.0000000000e+00
1.2200000000e-01   4.8584202683e-01 4.4790826839e+00   -5.8954692304e-02 -3.5760418730e+01   0.0000000000e+00 0.0000000000e+00
1.2400000000e-01   4.7702834800e-01 4.3357613597e+00   -9.0233133990e-03 -1.4738673076e+01   0.0000000000e+00 0.0000000000e+00
1.2600000000e-01   4.6849446849e-01 4.1992105484e+00   0.0000000000e+00 -2.2558283497e+00   0.0000000000e+00 0.0000000000e+00
1.2800000000e-01   4.6022727273e-01 4.0690104167e+00   0.0000000000e+00 -0.0000000000e+00   0.0000000000e+00 0.0000000000e+00
1.3000000000e-01   4.5221445221e-01 3.9447731755e+00   0.0000000000e+00 -0.0000000000e+00   0.0000000000e+00 0.0000000000e+00
1.3200000000e-01   4.4444444444e-01 3.8261401898e+00   0.0000000000e+00 -0.0000000000e+00   0.0000000000e+00 0.0000000000e+00
1.3400000000e-01   4.3690637720e-01 3.7127793866e+00   0.0000000000e+00 -0.0000000000e+00   0.0000000000e+00 0.0000000000e+00
1.3600000000e-01   4.2959001783e-01 3.6043829296e+00   0.0000000000e+00 -0.0000000000e+00   0.0000000000e+00 0.0000000000e+00
1.3800000000e-01   4.2248572683e-01 3.5006651264e+00   0.0000000000e+00 -0.0000000000e+00   0.0000000000e+00 0.0000000000e+00
1.4000000000e-01   4.1558441558e-01 3.4013605442e+00   0.0000000000e+00 -0.0000000000e+00   0.0000000000e+00 0.0000000000e+00
1.4200000000e-01   4.0887750747e-01 3.3062223104e+00   0.0000000000e+00 -0.0000000000e+00   0.0000000000e+00 0.0000000000e+00
1.4400000000e-01   4.0235690236e-01 3.2150205761e+00   0.0000000000e+00 -0.0000000000e+00   0.0000000000e+00 0.0000000000e+00
1.4600000000e-01   3.9601494396e-01 3.1275411272e+00   0.0000000000e+00 -0.0000000000e+00   0.0000000000e+00 0.0000000000e+00
1.4800000000e-01   3.8984438984e-01 3.0435841247e+00   0.0000000000e+00 -0.0000000000e+00   0.0000000000e+00 0.0000000000e+00
1.5000000000e-01   3.8383838384e-01 2.9629629630e+00   0.0000000000e+00 -0.0000000000e+00   0.0000000000e+00 0.0000000000e+00
1.5200000000e-01   3.7799043062e-01 2.8855032318e+00   0.0000000000e+00 -0.0000000000e+00   0.0000000000e+00 0.0000000000e+00
1.5400000000e-01   3.7229437229e-01 2.8110417721e+00   0.0000000000e+00 -0.0000000000e+00   0.0000000000e+00 0.0000000000e+00
1.5600000000e-01   3.6674436674e-01 2.7394258163e+00   0.0000000000e+00 -0.0000000000e+00   0.0000000000e+00 0.0000000000e+00
1.5800000000e-01   3.6133486766e-01 2.6705122042e+00   0.0000000000e+00 -0.0000000000e+00   0.0000000000e+00 0.0000000000e+00
1.6000000000e-01   3.5606060606e-01 2.6041666667e+00   0.0000000000e+00 -0.0000000000e+00   0.0000000000e+00 0.0000000000e+00
1.6200000000e-01   3.5091657314e-01 2.5402631713e+00   0.0000000000e+00 -0.0000000000e+00   0.0000000000e+00 0.0000000000e+00
1.6400000000e-01   3.4589800443e-01 2.4786833234e+00   0.0000000000e+00 -0.0000000000e+00   0.0000000000e+00 0.0000000000e+00
1.6600000000e-01   3.4100036510e-01 2.4193158175e+00   0.0000000000e+00 -0.0000000000e+00   0.0000000000e+00 0.0000000000e+00
1.6800000000e-01   3.3621933622e-01 2.3620559335e+00   0.0000000000e+00 -0.0000000000e+00   0.0000000000e+00 0.0000000000e+00
1.7000000000e-01   3.3155080214e-01 2.3068050750e+00   0.0000000000e+00 -0.0000000000e+00   0.0000000000e+00 0.0000000000e+00
1.7200000000e-01   3.2699083862e-01 2.2534703443e+00   0.0000000000e+00 -0.0000000000e+00   0.0000000000e+00 0.0000000000e+00
1.7400000000e-01   3.2253570185e-01 2.2019641520e+00   0.0000000000e+00 -0.0000000000e+00   0.0000000000e+00 0.0000000000e+00
1.7600000000e-01   3.1818181818e-01 2.1522038567e+00   0.0000000000e+00 -0.0000000000e+00   0.0000000000e+00 0.0000000000e+00
1.7800000000e-01   3.1392577460e-01 2.1041114337e+00   0.0000000000e+00 -0.0000000000e+00   0.0000000000e+00 0.0000000000e+00
1.8000000000e-01   3.0976430976e-01 2.0576131687e+00   0.0000000000e+00 -0.0000000000e+00   0.0000000000e+00 0.0000000000e+00
1.8200000000e-01   3.0569430569e-01 2.0126393753e+00   0.0000000000e+00 -0.0000000000e+00   0.0000000000e+00 0.0000000000e+00
1.8400000000e-01   3.0171277997e-01 1.9691241336e+00   0.0000000000e+00 -0.0000000000e+00   0.0000000000e+00 0.0000000000e+00
1.8600000000e-01   2.9781687846e-01 1.9270050488e+00   0.0000000000e+00 -0.0000000000e+00   0.0000000000e+00 0.0000000000e+00
1.8800000000e-01   2.9400386847e-01 1.8862230270e+00   0.0000000000e+00 -0.0000000000e+00   0.0000000000e+00 0.0000000000e+00
1.9000000000e-01   2.9027113238e-01 1.8467220683e+00   0.0000000000e+00 -0.0000000000e+00   0.0000000000e+00 0.0000000000e+00
1.9200000000e-01   2.8661616162e-01 1.8084490741e+00   0.0000000000e+00 -0.0000000000e+00   0.0000000000e+00 0.0000000000e+00
1.9400000000e-01   2.8303655108e-01 1.7713536685e+00   0.0000000000e+00 -0.0000000000e+00   0.0000000000e+00 0.0000000000e+00
1.9600000000e-01   2.7952999382e-01 1.7353880328e+00   0.0000000000e+00 -0.0000000000e+00   0.0000000000e+00 0.0000000000e+00
1.9800000000e-01   2.7609427609e-01 1.7005067510e+00   0.0000000000e+00 -0.0000000000e+00   0.0000000000e+00 0.0000000000e+00
2.0000000000e-01   2.7272727273e-01 1.6666666667e+00   0.0000000000e+00 -0.0000000000e+00   0.0000000000e+00 0.0000000000e+00
2.0200000000e-01   2.6942694269e-01 1.6338267490e+00   0.0000000000e+00 -0.0000000000e+00   0.0000000000e+00 0.0000000000e+00
2.0400000000e-01   2.6619132501e-01 1.6019479687e+00   0.0000000000e+00 -0.0000000000e+00   0.0000000000e+00 0.0000000000e+00
2.0600000000e-01   2.6301853486e-01 1.5709931819e+00   0.0000000000e+00 -0.0000000000e+00   0.0000000000e+00 0.0000000000e+00
2.0800000000e-01   2.5990675991e-01 1.5409270217e+00   0.0000000000e+00 -0.0000000000e+00   0.0000000000e+00 0.0000000000e+00
2.1000000000e-01   2.5685425685e-01 1.5117157974e+00   0.0000000000e+00 -0.0000000000e+00   0.0000000000e+00 0.0000000000e+00
2.1200000000e-01   2.5385934820e-01 1.4833274000e+00   0.0000000000e+00 -0.0000000000e+00   0.0000000000e+00 0.0000000000e+00
2.1400000000e-01   2.5092041914e-01 1.4557312138e+00   0.0000000000e+00 -0.0000000000e+00   0.0000000000e+00 0.0000000000e+00
2.1600000000e-01   2.4803591470e-01 1.4288980338e+00   0.0000000000e+00 -0.0000000000e+00   0.0000000000e+00 0.0000000000e+00
2.1800000000e-01   2.4520433695e-01 1.4027999888e+00   0.0000000000e+00 -0.0000000000e+00   0.0000000000e+00 0.0000000000e+00
2.2000000000e-01   2.4242424242e-01 1.3774104683e+00   0.0000000000e+00 -0.0000000000e+00   0.0000000000e+00 0.0000000000e+00
2.2200000000e-01   2.3969423969e-01 1.3527040554e+00   0.0000000000e+00 -0.0000000000e+00   0.0000000000e+00 0.0000000000e+00
2.2400000000e-01   2.3701298701e-01 1.3286564626e+00   0.0000000000e+00 -0.0000000000e+00   0.0000000000e+00 0.0000000000e+00
2.2600000000e-01   2.3437919013e-01 1.3052444723e+00   0.0000000000e+00 -0.0000000000e+00   0.0000000000e+00 0.0000000000e+00
2.2800000000e-01   2.3179160021e-01 1.2824458808e+00   0.0000000000e+00 -0.0000000000e+00   0.0000000000e+00 0.0000000000e+00
2.3000000000e-01   2.2924901186e-01 1.2602394455e+00   0.0000000000e+00 -0.0000000000e+00   0.0000000000e+00 0.0000000000e+00
2.3200000000e-01   2.2675026123e-01 1.2386048355e+00   0.0000000000e+00 -0.0000000000e+00   0.0000000000e+00 0.0000000000e+00
2.3400000000e-01   2.2429422429e-01 1.2175225850e+00   0.0000000000e+00 -0.0000000000e+00   0.0000000000e+00 0.0000000000e+00
2.3600000000e-01   2.2187981510e-01 1.1969740496e+00   0.0000000000e+00 -0.0000000000e+00   0.0000000000e+00 0.0000000000e+00
2.3800000000e-01   2.1950598421e-01 1.1769413648e+00   0.0000000000e+00 -0.0000000000e+00   0.0000000000e+00 0.0000000000e+00
2.4000000000e-01   2.1717171717e-01 1.1574074074e+00   0.0000000000e+00 -0.0000000000e+00   0.0000000000e+00 0.0000000000e+00
2.4200000000e-01   2.1487603306e-01 1.1383557589e+00   0.0000000000e+00 -0.0000000000e+00   0.0000000000e+00 0.0000000000e+00
2.4400000000e-01   2.1261798311e-01 1.1197706710e+00   0.0000000000e+00 -0.0000000000e+00   0.0000000000e+00 0.0000000000e+00
2.4600000000e-01   2.1039664942e-01 1.1016370326e+00   0.0000000000e+00 -0.0000000000e+00   0.0000000000e+00 0.0000000000e+00
2.4800000000e-01   2.0821114370e-01 1.0839403399e+00   0.0000000000e+00 -0.0000000000e+00   0.0000000000e+00 0.0000000000e+00
2.5000000000e-01   2.0606060606e-01 1.0666666667e+00   0.0000000000e+00 -0.0000000000e+00   0.0000000000e+00 0.0000000000e+00
2.5200000000e-01   2.0394420394e-01 1.0498026371e+00   0.0000000000e+00 -0.0000000000e+00   0.0000000000e+00 0.0000000000e+00
2.5400000000e-01   2.0186113099e-01 1.0333354000e+00   0.0000000000e+00 -0.0000000000e+00   0.0000000000e+00 0.0000000000e+00
2.5600000000e-01   1.9981060606e-01 1.0172526042e+00   0.0000000000e+00 -0.0000000000e+00   0.0000000000e+00 0.0000000000e+00
2.5800000000e-01   1.9779187221e-01 1.0015423753e+00   0.0000000000e+00 -0.0000000000e+00   0.0000000000e+00 0.0000000000e+00
2.6000000000e-01   1.9580419580e-01 9.8619329389e-01   0.0000000000e+00 -0.0000000000e+00   0.0000000000e+00 0.0000000000e+00
2.6200000000e-01   1.9384686560e-01 9.7119437484e-01   0.0000000000e+00 -0.0000000000e+00   0.0000000000e+00 0.0000000000e+00
2.6400000000e-01   1.9191919192e-01 9.5653504744e-01   0.0000000000e+00 -0.0000000000e+00   0.0000000000e+00 0.0000000000e+00
2.6600000000e-01   1.9002050581e-01 9.4220513690e-01   0.0000000000e+00 -0.0000000000e+00   0.0000000000e+00 0.0000000000e+00
2.6800000000e-01   1.8815015830e-01 9.2819484666e-01   0.0000000000e+00 -0.0000000000e+00   0.0000000000e+00 0.0000000000e+00
2.7000000000e-01   1.8630751964e-01 9.1449474166e-01   0.0000000000e+00 -0.0000000000e+00   0.0000000000e+00 0.0000000000e+00
2.7200000000e-01   1.8449197861e-01 9.0109573241e-01   0.0000000000e+00 -0.0000000000e+00   0.0000000000e+00 0.0000000000e+00
2.7400000000e-01   1.8270294183e-01 8.8798905997e-01   0.0000000000e+00 -0.0000000000e+00   0.0000000000e+00 0.0000000000e+00
2.7600000000e-01   1.8093983311e-01 8.7516628159e-01   0.0000000000e+00 -0.0000000000e+00   0.0000000000e+00 0.0000000000e+00
2.7800000000e-01   1.7920209287e-01 8.6261925711e-01   0.0000000000e+00 -0.0000000000e+00   0.0000000000e+00 0.0000000000e+00
2.8000000000e-01   1.7748917749e-01 8.5034013605e-01   0.0000000000e+00 -0.0000000000e+00   0.0000000000e+00 0.0000000000e+00
2.8200000000e-01   1.7580055878e-01 8.3832134534e-01   0.0000000000e+00 -0.0000000000e+00   0.0000000000e+00 0.0000000000e+00
2.8400000000e-01   1.7413572343e-01 8.2655557760e-01   0.0000000000e+00 -0.0000000000e+00   0.0000000000e+00 0.0000000000e+00
2.8600000000e-01   1.7249417249e-01 8.1503578007e-01   0.0000000000e+00 -0.0000000000e+00   0.0000000000e+00 0.0000000000e+00
2.8800000000e-01   1.7087542088e-01 8.0375514403e-01   0.0000000000e+00 -0.0000000000e+00   0.0000000000e+00 0.0000000000e+00
2.9000000000e-01   1.6927899687e-01 7.9270709473e-01   0.0000000000e+00 -0.0000000000e+00   0.0000000000e+00 0.0000000000e+00
2.9200000000e-01   1.6770444168e-01 7.8188528179e-01   0.0000000000e+00 -0.0000000000e+00   0.0000000000e+00 0.0000000000e+00
2.9400000000e-01   1.6615130901e-01 7.7128357012e-01   0.0000000000e+00 -0.0000000000e+00   0.0000000000e+00 0.0000000000e+00
2.9600000000e-01   1.6461916462e-01 7.6089603117e-01   0.0000000000e+00 -0.0000000000e+00   0.0000000000e+00 0.0000000000e+00
2.9800000000e-01   1.6310758593e-01 7.5071693467e-01   0.0000000000e+00 -0.0000000000e+00   0.0000000000e+00 0.0000000000e+00
3.0000000000e-01   1.6161616162e-01 7.4074074074e-01   0.0000000000e+00 -0.0000000000e+00   0.0000000000e+00 0.0000000000e+00
3.0200000000e-01   1.6014449127e-01 7.3096209231e-01   0.0000000000e+00 -0.0000000000e+00   0.0000000000e+00 0.0000000000e+00
3.0400000000e-01   1.5869218501e-01 7.2137580794e-01   0.0000000000e+00 -0.0000000000e+00   0.0000000000e+00 0.0000000000e+00
3.0600000000e-01   1.5725886314e-01 7.1197687499e-01   0.0000000000e+00 -0.0000000000e+00   0.0000000000e+00 0.0000000000e+00
3.0800000000e-01   1.5584415584e-01 7.0276044302e-01   0.0000000000e+00 -0.0000000000e+00   0.0000000000e+00 0.0000000000e+00
3.1000000000e-01   1.5444770283e-01 6.9372181755e-01   0.0000000000e+00 -0.0000000000e+00   0.0000000000e+00 0.0000000000e+00
3.1200000000e-01   1.5306915307e-01 6.8485645409e-01   0.0000000000e+00 -0.0000000000e+00   0.0000000000e+00 0.0000000000e+00
3.1400000000e-01   1.5170816445e-01 6.7615995240e-01   0.0000000000e+00 -0.0000000000e+00   0.0000000000e+00 0.0000000000e+00
3.1600000000e-01   1.5036440353e-01 6.6762805106e-01   0.0000000000e+00 -0.0000000000e+00   0.0000000000e+00 0.0000000000e+00
3.1800000000e-01   1.4903754526e-01 6.5925662223e-01   0.0000000000e+00 -0.0000000000e+00   0.0000000000e+00 0.0000000000e+00
3.2000000000e-01   1.4772727273e-01 6.5104166667e-01   0.0000000000e+00 -0.0000000000e+00   0.0000000000e+00 0.0000000000e+00
3.2200000000e-01   1.4643327687e-01 6.4297930893e-01   0.0000000000e+00 -0.0000000000e+00   0.0000000000e+00 0.0000000000e+00
3.2400000000e-01   1.4515525627e-01 6.3506579282e-01   0.0000000000e+00 -0.0000000000e+00   0.0000000000e+00 0.0000000000e+00
3.2600000000e-01   1.4389291690e-01 6.2729747701e-01   0.0000000000e+00 -0.0000000000e+00   0.0000000000e+00 0.0000000000e+00
3.2800000000e-01   1.4264597191e-01 6.1967083085e-01   0.0000000000e+00 -0.0000000000e+00   0.0000000000e+00 0.0000000000e+00
3.3000000000e-01   1.4141414141e-01 6.1218243036e-01   0.0000000000e+00 -0.0000000000e+00   0.0000000000e+00 0.0000000000e+00
3.3200000000e-01   1.4019715225e-01 6.0482895437e-01   0.0000000000e+00 -0.0000000000e+00   0.0000000000e+00 0.0000000000e+00
3.3400000000e-01   1.3899473780e-01 5.9760718085e-01   0.0000000000e+00 -0.0000000000e+00   0.0000000000e+00 0.0000000000e+00
3.3600000000e-01   1.3780663781e-01 5.9051398337e-01   0.0000000000e+00 -0.0000000000e+00   0.0000000000e+00 0.0000000000e+00
3.3800000000e-01   1.3663259817e-01 5.8354632774e-01   0.0000000000e+00 -0.0000000000e+00   0.0000000000e+00 0.0000000000e+00
3.4000000000e-01   1.3547237077e-01 5.7670126874e-01   0.0000000000e+00 -0.0000000000e+00   0.0000000000e+00 0.0000000000e+00
3.4200000000e-01   1.3432571327e-01 5.6997594702e-01   0.0000000000e+00 -0.0000000000e+00   0.0000000000e+00 0.0000000000e+00
3.4400000000e-01   1.3319238901e-01 5.6336758608e-01   0.0000000000e+00 -0.0000000000e+00   0.0000000000e+00 0.0000000000e+00
3.4600000000e-01   1.3207216675e-01 5.5687348948e-01   0.0000000000e+00 -0.0000000000e+00   0.0000000000e+00 0.0000000000e+00
3.4800000000e-01   1.3096482062e-01 5.5049103801e-01   0.0000000000e+00 -0.0000000000e+00   0.0000000000e+00 0.0000000000e+00
3.5000000000e-01   1.2987012987e-01 5.4421768707e-01   0.0000000000e+00 -0.0000000000e+00   0.0000000000e+00 0.0000000000e+00
3.5200000000e-01   1.2878787879e-01 5.3805096419e-01   0.0000000000e+00 -0.0000000000e+00   0.0000000000e+00 0.0000000000e+00
3.5400000000e-01   1.2771785653e-01 5.3198846649e-01   0.0000000000e+00 -0.0000000000e+00   0.0000000000e+00 0.0000000000e+00
3.5600000000e-01   1.2665985700e-01 5.2602785844e-01   0.0000000000e+00 -0.0000000000e+00   0.0000000000e+00 0.0000000000e+00
3.5800000000e-01   1.2561367869e-01 5.2016686953e-01   0.0000000000e+00 -0.0000000000e+00   0.0000000000e+00 0.0000000000e+00
3.6000000000e-01   1.2457912458e-01 5.1440329218e-01   0.0000000000e+00 -0.0000000000e+00   0.0000000000e+00 0.0000000000e+00
3.6200000000e-01   1.2355600201e-01 5.0873497960e-01   0.0000000000e+00 -0.0000000000e+00   0.0000000000e+00 0.0000000000e+00
3.6400000000e-01   1.2254412254e-01 5.0315984382e-01   0.0000000000e+00 -0.0000000000e+00   0.0000000000e+00 0.0000000000e+00
3.6600000000e-01   1.2154330187e-01 4.9767585376e-01   0.0000000000e+00 -0.0000000000e+00   0.0000000000e+00 0.0000000000e+00
3.6800000000e-01   1.2055335968e-01 4.9228103340e-01   0.0000000000e+00 -0.0000000000e+00   0.0000000000e+00 0.0000000000e+00
3.7000000000e-01   1.1957411957e-01 4.8697345995e-01   0.0000000000e+00 -0.0000000000e+00   0.0000000000e+00 0.0000000000e+00
3.7200000000e-01   1.1860540893e-01 4.8175126219e-01   0.0000000000e+00 -0.0000000000e+00   0.0000000000e+00 0.0000000000e+00
3.7400000000e-01   1.1764705882e-01 4.7661261880e-01   0.0000000000e+00 -0.0000000000e+00   0.0000000000e+00 0.0000000000e+00
3.7600000000e-01   1.1669890393e-01 4.7155575675e-01   0.0000000000e+00 -0.0000000000e+00   0.0000000000e+00 0.0000000000e+00
3.7800000000e-01   1.1576078243e-01 4.6657894982e-01   0.0000000000e+00 -0.0000000000e+00   0.0000000000e+00 0.0000000000e+00
3.8000000000e-01   1.1483253589e-01 4.6168051708e-01   0.0000000000e+00 -0.0000000000e+00   0.0000000000e+00 0.0000000000e+00
3.8200000000e-01   1.1391400920e-01 4.5685882149e-01   0.0000000000e+00 -0.0000000000e+00   0.0000000000e+00 0.0000000000e+00
3.8400000000e-01   1.1300505051e-01 4.5211226852e-01   0.0000000000e+00 -0.0000000000e+00   0.0000000000e+00 0.0000000000e+00
3.8600000000e-01   1.1210551107e-01 4.4743930486e-01   0.0000000000e+00 -0.0000000000e+00   0.0000000000e+00 0.0000000000e+00
3.8800000000e-01   1.1121524524e-01 4.4283841712e-01   0.0000000000e+00 -0.0000000000e+00   0.0000000000e+00 0.0000000000e+00
3.9000000000e-01   1.1033411033e-01 4.3830813062e-01   0.0000000000e+00 -0.0000000000e+00   0.0000000000e+00 0.0000000000e+00
3.9200000000e-01   1.0946196660e-01 4.3384700819e-01   0.0000000000e+00 -0.0000000000e+00   0.0000000000e+00 0.0000000000e+00
3.9400000000e-01   1.0859867713e-01 4.2945364907e-01   0.0000000000e+00 -0.0000000000e+00   0.0000000000e+00 0.0000000000e+00
3.9600000000e-01   1.0774410774e-01 4.2512668775e-01   0.0000000000e+00 -0.0000000000e+00   0.0000000000e+00 0.0000000000e+00
3.9800000000e-01   1.0689812700e-01 4.2086479298e-01   0.0000000000e+00 -0.0000000000e+00   0.0000000000e+00 0.0000000000e+00
4.0000000000e-01   1.0606060606e-01 4.1666666667e-01   0.0000000000e+00 -0.0000000000e+00   0.0000000000e+00 0.0000000000e+00
4.0200000000e-01   1.0523141866e-01 4.1253104296e-01   0.0000000000e+00 -0.0000000000e+00   0.0000000000e+00 0.0000000000e+00
4.0400000000e-01   1.0441044104e-01 4.0845668725e-01   0.0000000000e+00 -0.0000000000e+00   0.0000000000e+00 0.0000000000e+00
4.0600000000e-01   1.0359755187e-01 4.0444239527e-01   0.0000000000e+00 -0.0000000000e+00   0.0000000000e+00 0.0000000000e+00
4.0800000000e-01   1.0279263220e-01 4.0048699218e-01   0.0000000000e+00 -0.0000000000e+00   0.0000000000e+00 0.0000000000e+00
4.1000000000e-01   1.0199556541e-01 3.9658933175e-01   0.0000000000e+00 -0.0000000000e+00   0.0000000000e+00 0.0000000000e+00
4.1200000000e-01   1.0120623713e-01 3.9274829547e-01   0.0000000000e+00 -0.0000000000e+00   0.0000000000e+00 0.0000000000e+00
4.1400000000e-01   1.0042453521e-01 3.8896279182e-01   0.0000000000e+00 -0.0000000000e+00   0.0000000000e+00 0.0000000000e+00
4.1600000000e-01   9.9650349650e-02 3.8523175542e-01   0.0000000000e+00 -0.0000000000e+00   0.0000000000e+00 0.0000000000e+00
4.1800000000e-01   9.8883572568e-02 3.8155414635e-01   0.0000000000e+00 -0.0000000000e+00   0.0000000000e+00 0.0000000000e+00
4.2000000000e-01   9.8124098124e-02 3.7792894936e-01   0.0000000000e+00 -0.0000000000e+00   0.0000000000e+00 0.0000000000e+00
4.2200000000e-01   9.7371822490e-02 3.7435517321e-01   0.0000000000e+00 -0.0000000000e+00   0.0000000000e+00 0.0000000000e+00
4.2400000000e-01   9.6626643796e-02 3.7083185001e-01   0.0000000000e+00 -0.0000000000e+00   0.0000000000e+00 0.0000000000e+00
4.2600000000e-01   9.5888462086e-02 3.6735803449e-01   0.0000000000e+00 -0.0000000000e+00   0.0000000000e+00 0.0000000000e+00
4.2800000000e-01   9.5157179269e-02 3.6393280345e-01   0.0000000000e+00 -0.0000000000e+00   0.0000000000e+00 0.0000000000e+00
4.3000000000e-01   9.4432699084e-02 3.6055525509e-01   0.0000000000e+00 -0.0000000000e+00   0.0000000000e+00 0.0000000000e+00
4.3200000000e-01   9.3714927048e-02 3.5722450846e-01   0.0000000000e+00 -0.0000000000e+00   0.0000000000e+00 0.0000000000e+00
4.3400000000e-01   9.3003770423e-02 3.5393970283e-01   0.0000000000e+00 -0.0000000000e+00   0.0000000000e+00 0.0000000000e+00
4.3600000000e-01   9.2299138171e-02 3.5069999719e-01   0.0000000000e+00 -0.0000000000e+00   0.0000000000e+00 0.0000000000e+00
4.3800000000e-01   9.1600940916e-02 3.4750456969e-01   0.0000000000e+00 -0.0000000000e+00   0.0000000000e+00 0.0000000000e+00
4.4000000000e-01   9.0909090909e-02 3.4435261708e-01   0.0000000000e+00 -0.0000000000e+00   0.0000000000e+00 0.0000000000e+00
4.4200000000e-01   9.0223501988e-02 3.4124335429e-01   0.0000000000e+00 -0.0000000000e+00   0.0000000000e+00 0.0000000000e+00
4.4400000000e-01   8.9544089544e-02 3.3817601385e-01   0.0000000000e+00 -0.0000000000e+00   0.0000000000e+00 0.0000000000e+00
4.4600000000e-01   8.8870770485e-02 3.3514984550e-01   0.0000000000e+00 -0.0000000000e+00   0.0000000000e+00 0.0000000000e+00
4.4800000000e-01   8.8203463203e-02 3.3216411565e-01   0.0000000000e+00 -0.0000000000e+00   0.0000000000e+00 0.0000000000e+00
4.5000000000e-01   8.7542087542e-02 3.2921810700e-01   0.0000000000e+00 -0.0000000000e+00   0.0000000000e+00 0.0000000000e+00
4.5200000000e-01   8.6886564763e-02 3.2631111807e-01   0.0000000000e+00 -0.0000000000e+00   0.0000000000e+00 0.0000000000e+00
4.5400000000e-01   8.6236817514e-02 3.2344246282e-01   0.0000000000e+00 -0.0000000000e+00   0.0000000000e+00 0.0000000000e+00
4.5600000000e-01   8.5592769803e-02 3.2061147020e-01   0.0000000000e+00 -0.0000000000e+00   0.0000000000e+00 0.0000000000e+00
4.5800000000e-01   8.4954346963e-02 3.1781748378e-01   0.0000000000e+00 -0.0000000000e+00   0.0000000000e+00 0.0000000000e+00
4.6000000000e-01   8.4321475626e-02 3.1505986137e-01   0.0000000000e+00 -0.0000000000e+00   0.0000000000e+00 0.0000000000e+00
4.6200000000e-01   8.3694083694e-02 3.1233797468e-01   0.0000000000e+00 -0.0000000000e+00   0.0000000000e+00 0.0000000000e+00
4.6400000000e-01   8.3072100313e-02 3.0965120888e-01   0.0000000000e+00 -0.0000000000e+00   0.0000000000e+00 0.0000000000e+00
4.6600000000e-01   8.2455455846e-02 3.0699896234e-01   0.0000000000e+00 -0.0000000000e+00   0.0000000000e+00 0.0000000000e+00
4.6800000000e-01   8.1844081844e-02 3.0438064626e-01   0.0000000000e+00 -0.0000000000e+00   0.0000000000e+00 0.0000000000e+00
4.7000000000e-01   8.1237911025e-02 3.0179568432e-01   0.0000000000e+00 -0.0000000000e+00   0.0000000000e+00 0.0000000000e+00
4.7200000000e-01   8.0636877247e-02 2.9924351240e-01   0.0000000000e+00 -0.0000000000e+00   0.0000000000e+00 0.0000000000e+00
4.7400000000e-01   8.0040915484e-02 2.9672357825e-01   0.0000000000e+00 -0.0000000000e+00   0.0000000000e+00 0.0000000000e+00
4.7600000000e-01   7.9449961803e-02 2.9423534120e-01   0.0000000000e+00 -0.0000000000e+00   0.0000000000e+00 0.0000000000e+00
4.7800000000e-01   7.8863953341e-02 2.9177827186e-01   0.0000000000e+00 -0.0000000000e+00   0.0000000000e+00 0.0000000000e+00
4.8000000000e-01   7.8282828283e-02 2.8935185185e-01   0.0000000000e+00 -0.0000000000e+00   0.0000000000e+00 0.0000000000e+00
4.8200000000e-01   7.7706525839e-02 2.8695557354e-01   0.0000000000e+00 -0.0000000000e+00   0.0000000000e+00 0.0000000000e+00
4.8400000000e-01   7.7134986226e-02 2.8458893974e-01   0.0000000000e+00 -0.0000000000e+00   0.0000000000e+00 0.0000000000e+00
4.8600000000e-01   7.6568150642e-02 2.8225146347e-01   0.0000000000e+00 -0.0000000000e+00   0.0000000000e+00 0.0000000000e+00
4.8800000000e-01   7.6005961252e-02 2.7994266774e-01   0.0000000000e+00 -0.0000000000e+00   0.0000000000e+00 0.0000000000e+00
4.9000000000e-01   7.5448361163e-02 2.7766208524e-01   0.0000000000e+00 -0.0000000000e+00   0.0000000000e+00 0.0000000000e+00
4.9200000000e-01   7.4895294407e-02 2.7540925816e-01   0.0000000000e+00 -0.0000000000e+00   0.0000000000e+00 0.0000000000e+00
4.9400000000e-01   7.4346705926e-02 2.7318373792e-01   0.0000000000e+00 -0.0000000000e+00   0.0000000000e+00 0.0000000000e+00
4.9600000000e-01   7.3802541544e-02 2.7098508498e-01   0.0000000000e+00 -0.0000000000e+00   0.0000000000e+00 0.0000000000e+00
4.9800000000e-01   7.3262747962e-02 2.6881286861e-01   0.0000000000e+00 -0.0000000000e+00   0.0000000000e+00 0.0000000000e+00
5.0000000000e-01   7.2727272727e-02 2.6666666667e-01   0.0000000000e+00 -0.0000000000e+00   0.0000000000e+00 0.0000000000e+00
5.0200000000e-01   7.2196064228e-02 2.6454606541e-01   0.0000000000e+00 -0.0000000000e+00   0.0000000000e+00 0.0000000000e+00
5.0400000000e-01   7.1669071669e-02 2.6245065928e-01   0.0000000000e+00 -0.0000000000e+00   0.0000000000e+00 0.0000000000e+00
5.0600000000e-01   7.1146245059e-02 2.6038005072e-01   0.0000000000e+00 -0.0000000000e+00   0.0000000000e+00 0.0000000000e+00
5.0800000000e-01   7.0627535194e-02 2.5833385000e-01   0.0000000000e+00 -0.0000000000e+00   0.0000000000e+00 0.0000000000e+00
5.1000000000e-01   7.0112893642e-02 2.5631167500e-01   0.0000000000e+00 -0.0000000000e+00   0.0000000000e+00 0.0000000000e+00
5.1200000000e-01   6.9602272727e-02 2.5431315104e-01   0.0000000000e+00 -0.0000000000e+00   0.0000000000e+00 0.0000000000e+00
5.1400000000e-01   6.9095625516e-02 2.5233791074e-01   0.0000000000e+00 -0.0000000000e+00   0.0000000000e+00 0.0000000000e+00
5.1600000000e-01   6.8592905802e-02 2.5038559381e-01   0.0000000000e+00 -0.0000000000e+00   0.0000000000e+00 0.0000000000e+00
5.1800000000e-01   6.8094068094e-02 2.4845584691e-01   0.0000000000e+00 -0.0000000000e+00   0.0000000000e+00 0.0000000000e+00
5.2000000000e-01   6.7599067599e-02 2.4654832347e-01   0.0000000000e+00 -0.0000000000e+00   0.0000000000e+00 0.0000000000e+00
5.2200000000e-01   6.7107860211e-02 2.4466268356e-01   0.0000000000e+00 -0.0000000000e+00   0.0000000000e+00 0.0000000000e+00
5.2400000000e-01   6.6620402498e-02 2.4279859371e-01   0.0000000000e+00 -0.0000000000e+00   0.0000000000e+00 0.0000000000e+00
5.2600000000e-01   6.6136651688e-02 2.4095572679e-01   0.0000000000e+00 -0.0000000000e+00   0.0000000000e+00 0.0000000000e+00
5.2800000000e-01   6.5656565657e-02 2.3913376186e-01   0.0000000000e+00 -0.0000000000e+00   0.0000000000e+00 0.0000000000e+00
5.3000000000e-01   6.5180102916e-02 2.3733238400e-01   0.0000000000e+00 -0.0000000000e+00   0.0000000000e+00 0.0000000000e+00
5.3200000000e-01   6.4707222602e-02 2.3555128423e-01   0.0000000000e+00 -0.0000000000e+00   0.0000000000e+00 0.0000000000e+00
5.3400000000e-01   6.4237884463e-02 2.3379015930e-01   0.0000000000e+00 -0.0000000000e+00   0.0000000000e+00 0.0000000000e+00
5.3600000000e-01   6.3772048847e-02 2.3204871167e-01   0.0000000000e+00 -0.0000000000e+00   0.0000000000e+00 0.0000000000e+00
5.3800000000e-01   6.3309676693e-02 2.3032664925e-01   0.0000000000e+00 -0.0000000000e+00   0.0000000000e+00 0.0000000000e+00
5.4000000000e-01   6.2850729517e-02 2.2862368541e-01   0.0000000000e+00 -0.0000000000e+00   0.0000000000e+00 0.0000000000e+00
5.4200000000e-01   6.2395169406e-02 2.2693953877e-01   0.0000000000e+00 -0.0000000000e+00   0.0000000000e+00 0.0000000000e+00
5.4400000000e-01   6.1942959002e-02 2.2527393310e-01   0.0000000000e+00 -0.0000000000e+00   0.0000000000e+00 0.0000000000e+00
5.4600000000e-01   6.1494061494e-02 2.2362659725e-01   0.0000000000e+00 -0.0000000000e+00   0.0000000000e+00 0.0000000000e+00
5.4800000000e-01   6.1048440610e-02 2.2199726499e-01   0.0000000000e+00 -0.0000000000e+00   0.0000000000e+00 0.0000000000e+00
5.5000000000e-01   6.0606060606e-02 2.2038567493e-01   0.0000000000e+00 -0.0000000000e+00   0.0000000000e+00 0.0000000000e+00
5.5200000000e-01   6.0166886254e-02 2.1879157040e-01   0.0000000000e+00 -0.0000000000e+00   0.0000000000e+00 0.0000000000e+00
5.5400000000e-01   5.9730882836e-02 2.1721469935e-01   0.0000000000e+00 -0.0000000000e+00   0.0000000000e+00 0.0000000000e+00
5.5600000000e-01   5.9298016133e-02 2.1565481428e-01   0.0000000000e+00 -0.0000000000e+00   0.0000000000e+00 0.0000000000e+00
5.5800000000e-01   5.8868252417e-02 2.1411167208e-01   0.0000000000e+00 -0.0000000000e+00   0.0000000000e+00 0.0000000000e+00
5.6000000000e-01   5.8441558442e-02 2.1258503401e-01   0.0000000000e+00 -0.0000000000e+00   0.0000000000e+00 0.0000000000e+00
5.6200000000e-01   5.8017901434e-02 2.1107466555e-01   0.0000000000e+00 -0.0000000000e+00   0.0000000000e+00 0.0000000000e+00
5.6400000000e-01   5.7597249087e-02 2.0958033633e-01   0.0000000000e+00 -0.0000000000e+00   0.0000000000e+00 0.0000000000e+00
5.6600000000e-01   5.7179569547e-02 2.0810182006e-01   0.0000000000e+00 -0.0000000000e+00   0.0000000000e+00 0.0000000000e+00
5.6800000000e-01   5.6764831413e-02 2.0663889440e-01   0.0000000000e+00 -0.0000000000e+00   0.0000000000e+00 0.0000000000e+00
5.7000000000e-01   5.6353003721e-02 2.0519134093e-01   0.0000000000e+00 -0.0000000000e+00   0.0000000000e+00 0.0000000000e+00
5.7200000000e-01   5.5944055944e-02 2.0375894502e-01   0.0000000000e+00 -0.0000000000e+00   0.0000000000e+00 0.0000000000e+00
5.7400000000e-01   5.5537957977e-02 2.0234149579e-01   0.0000000000e+00 -0.0000000000e+00   0.0000000000e+00 0.0000000000e+00
5.7600000000e-01   5.5134680135e-02 2.0093878601e-01   0.0000000000e+00 -0.0000000000e+00   0.0000000000e+00 0.0000000000e+00
5.7800000000e-01   5.4734193142e-02 1.9955061202e-01   0.0000000000e+00 -0.0000000000e+00   0.0000000000e+00 0.0000000000e+00
5.8000000000e-01   5.4336468130e-02 1.9817677368e-01   0.0000000000e+00 -0.0000000000e+00   0.0000000000e+00 0.0000000000e+00
5.8200000000e-01   5.3941476622e-02 1.9681707427e-01   0.0000000000e+00 -0.0000000000e+00   0.0000000000e+00 0.0000000000e+00
5.8400000000e-01   5.3549190535e-02 1.9547132045e-01   0.0000000000e+00 -0.0000000000e+00   0.0000000000e+00 0.0000000000e+00
5.8600000000e-01   5.3159582170e-02 1.9413932214e-01   0.0000000000e+00 -0.0000000000e+00   0.0000000000e+00 0.0000000000e+00
5.8800000000e-01   5.2772624201e-02 1.9282089253e-01   0.0000000000e+00 -0.0000000000e+00   0.0000000000e+00 0.0000000000e+00
5.9000000000e-01   5.2388289676e-02 1.9151584794e-01   0.0000000000e+00 -0.0000000000e+00   0.0000000000e+00 0.0000000000e+00
5.9200000000e-01   5.2006552007e-02 1.9022400779e-01   0.0000000000e+00 -0.0000000000e+00   0.0000000000e+00 0.0000000000e+00
5.9400000000e-01   5.1627384961e-02 1.8894519456e-01   0.0000000000e+00 -0.0000000000e+00   0.0000000000e+00 0.0000000000e+00
5.9600000000e-01   5.1250762660e-02 1.8767923367e-01   0.0000000000e+00 -0.0000000000e+00   0.0000000000e+00 0.0000000000e+00
5.9800000000e-01   5.0876659572e-02 1.8642595348e-01   0.0000000000e+00 -0.0000000000e+00   0.0000000000e+00 0.0000000000e+00
6.0000000000e-01   5.0505050505e-02 1.8518518519e-01   0.0000000000e+00 -0.0000000000e+00   0.0000000000e+00 0.0000000000e+00
6.0200000000e-01   5.0135910601e-02 1.8395676280e-01   0.0000000000e+00 -0.0000000000e+00   0.0000000000e+00 0.0000000000e+00
6.0400000000e-01   4.9769215332e-02 1.8274052308e-01   0.0000000000e+00 -0.0000000000e+00   0.0000000000e+00 0.0000000000e+00
6.0600000000e-01   4.9404940494e-02 1.8153630545e-01   0.0000000000e+00 -0.0000000000e+00   0.0000000000e+00 0.0000000000e+00
6.0800000000e-01   4.9043062201e-02 1.8034395199e-01   0.0000000000e+00 -0.0000000000e+00   0.0000000000e+00 0.0000000000e+00
6.1000000000e-01   4.8683556880e-02 1.7916330735e-01   0.0000000000e+00 -0.0000000000e+00   0.0000000000e+00 0.0000000000e+00
6.1200000000e-01   4.8326401268e-02 1.7799421875e-01   0.0000000000e+00 -0.0000000000e+00   0.0000000000e+00 0.0000000000e+00
6.1400000000e-01   4.7971572402e-02 1.7683653584e-01   0.0000000000e+00 -0.0000000000e+00   0.0000000000e+00 0.0000000000e+00
6.1600000000e-01   4.7619047619e-02 1.7569011076e-01   0.0000000000e+00 -0.0000000000e+00   0.0000000000e+00 0.0000000000e+00
6.1800000000e-01   4.7268804550e-02 1.7455479799e-01   0.0000000000e+00 -0.0000000000e+00   0.0000000000e+00 0.0000000000e+00
6.2000000000e-01   4.6920821114e-02 1.7343045439e-01   0.0000000000e+00 -0.0000000000e+00   0.0000000000e+00 0.0000000000e+00
6.2200000000e-01   4.6575075514e-02 1.7231693910e-01   0.0000000000e+00 -0.0000000000e+00   0.0000000000e+00 0.0000000000e+00
6.2400000000e-01   4.6231546232e-02 1.7121411352e-01   0.0000000000e+00 -0.0000000000e+00   0.0000000000e+00 0.0000000000e+00
6.2600000000e-01   4.5890212024e-02 1.7012184126e-01   0.0000000000e+00 -0.0000000000e+00   0.0000000000e+00 0.0000000000e+00
6.2800000000e-01   4.5551051920e-02 1.6903998810e-01   0.0000000000e+00 -0.0000000000e+00   0.0000000000e+00 0.0000000000e+00
6.3000000000e-01   4.5214045214e-02 1.6796842194e-01   0.0000000000e+00 -0.0000000000e+00   0.0000000000e+00 0.0000000000e+00
6.3200000000e-01   4.4879171461e-02 1.6690701277e-01   0.0000000000e+00 -0.0000000000e+00   0.0000000000e+00 0.0000000000e+00
6.3400000000e-01   4.4546410477e-02 1.6585563262e-01   0.0000000000e+00 -0.0000000000e+00   0.0000000000e+00 0.0000000000e+00
6.3600000000e-01   4.4215742329e-02 1.6481415556e-01   0.0000000000e+00 -0.0000000000e+00   0.0000000000e+00 0.0000000000e+00
6.3800000000e-01   4.3887147335e-02 1.6378245759e-01   0.0000000000e+00 -0.0000000000e+00   0.0000000000e+00 0.0000000000e+00
6.4000000000e-01   4.3560606061e-02 1.6276041667e-01   0.0000000000e+00 -0.0000000000e+00   0.0000000000e+00 0.0000000000e+00
6.4200000000e-01   4.3236099311e-02 1.6174791264e-01   0.0000000000e+00 -0.0000000000e+00   0.0000000000e+00 0.0000000000e+00
6.4400000000e-01   4.2913608131e-02 1.6074482723e-01   0.0000000000e+00 -0.0000000000e+00   0.0000000000e+00 0.0000000000e+00
6.4600000000e-01   4.2593113801e-02 1.5975104397e-01   0.0000000000e+00 -0.0000000000e+00   0.0000000000e+00 0.0000000000e+00
6.4800000000e-01   4.2274597830e-02 1.5876644820e-01   0.0000000000e+00 -0.0000000000e+00   0.0000000000e+00 0.0000000000e+00
6.5000000000e-01   4.1958041958e-02 1.5779092702e-01   0.0000000000e+00 -0.0000000000e+00   0.0000000000e+00 0.0000000000e+00
6.5200000000e-01   4.1643428146e-02 1.5682436925e-01   0.0000000000e+00 -0.0000000000e+00   0.0000000000e+00 0.0000000000e+00
6.5400000000e-01   4.1330738578e-02 1.5586666542e-01   0.0000000000e+00 -0.0000000000e+00   0.0000000000e+00 0.0000000000e+00
6.5600000000e-01   4.1019955654e-02 1.5491770771e-01   0.0000000000e+00 -0.0000000000e+00   0.0000000000e+00 0.0000000000e+00
6.5800000000e-01   4.0711061988e-02 1.5397738996e-01   0.0000000000e+00 -0.0000000000e+00   0.0000000000e+00 0.0000000000e+00
6.6000000000e-01   4.0404040404e-02 1.5304560759e-01   0.0000000000e+00 -0.0000000000e+00   0.0000000000e+00 0.0000000000e+00
6.6200000000e-01   4.0098873936e-02 1.5212225762e-01   0.0000000000e+00 -0.0000000000e+00   0.0000000000e+00 0.0000000000e+00
6.6400000000e-01   3.9795545820e-02 1.5120723859e-01   0.0000000000e+00 -0.0000000000e+00   0.0000000000e+00 0.0000000000e+00
6.6600000000e-01   3.9494039494e-02 1.5030045060e-01   0.0000000000e+00 -0.0000000000e+00   0.0000000000e+00 0.0000000000e+00
6.6800000000e-01   3.9194338596e-02 1.4940179521e-01   0.0000000000e+00 -0.0000000000e+00   0.0000000000e+00 0.0000000000e+00
6.7000000000e-01   3.8896426956e-02 1.4851117547e-01   0.0000000000e+00 -0.0000000000e+00   0.0000000000e+00 0.0000000000e+00
6.7200000000e-01   3.8600288600e-02 1.4762849584e-01   0.0000000000e+00 -0.0000000000e+00   0.0000000000e+00 0.0000000000e+00
6.7400000000e-01   3.8305907742e-02 1.4675366224e-01   0.0000000000e+00 -0.0000000000e+00   0.0000000000e+00 0.0000000000e+00
6.7600000000e-01   3.8013268782e-02 1.4588658194e-01   0.0000000000e+00 -0.0000000000e+00   0.0000000000e+00 0.0000000000e+00
6.7800000000e-01   3.7722356306e-02 1.4502716359e-01   0.0000000000e+00 -0.0000000000e+00   0.0000000000e+00 0.0000000000e+00
6.8000000000e-01   3.7433155080e-02 1.4417531719e-01   0.0000000000e+00 -0.0000000000e+00   0.0000000000e+00 0.0000000000e+00
6.8200000000e-01   3.7145650049e-02 1.4333095404e-01   0.0000000000e+00 -0.0000000000e+00   0.0000000000e+00 0.0000000000e+00
6.8400000000e-01   3.6859826334e-02 1.4249398675e-01   0.0000000000e+00 -0.0000000000e+00   0.0000000000e+00 0.0000000000e+00
6.8600000000e-01   3.6575669229e-02 1.4166432921e-01   0.0000000000e+00 -0.0000000000e+00   0.0000000000e+00 0.0000000000e+00
6.8800000000e-01   3.6293164200e-02 1.4084189652e-01   0.0000000000e+00 -0.0000000000e+00   0.0000000000e+00 0.0000000000e+00
6.9000000000e-01   3.6012296882e-02 1.4002660505e-01   0.0000000000e+00 -0.0000000000e+00   0.0000000000e+00 0.0000000000e+00
6.9200000000e-01   3.5733053074e-02 1.3921837237e-01   0.0000000000e+00 -0.0000000000e+00   0.0000000000e+00 0.0000000000e+00
6.9400000000e-01   3.5455418741e-02 1.3841711721e-01   0.0000000000e+00 -0.0000000000e+00   0.0000000000e+00 0.0000000000e+00
6.9600000000e-01   3.5179380007e-02 1.3762275950e-01   0.0000000000e+00 -0.0000000000e+00   0.0000000000e+00 0.0000000000e+00
6.9800000000e-01   3.4904923157e-02 1.3683522029e-01   0.0000000000e+00 -0.0000000000e+00   0.0000000000e+00 0.0000000000e+00
7.0000000000e-01   3.4632034632e-02 1.3605442177e-01   0.0000000000e+00 -0.0000000000e+00   0.0000000000e+00 0.0000000000e+00
7.0200000000e-01   3.4360701027e-02 1.3528028723e-01   0.0000000000e+00 -0.0000000000e+00   0.0000000000e+00 0.0000000000e+00
7.0400000000e-01   3.4090909091e-02 1.3451274105e-01   0.0000000000e+00 -0.0000000000e+00   0.0000000000e+00 0.0000000000e+00
7.0600000000e-01   3.3822645721e-02 1.3375170868e-01   0.0000000000e+00 -0.0000000000e+00   0.0000000000e+00 0.0000000000e+00
7.0800000000e-01   3.3555897963e-02 1.3299711662e-01   0.0000000000e+00 -0.0000000000e+00   0.0000000000e+00 0.0000000000e+00
7.1000000000e-01   3.3290653009e-02 1.3224889242e-01   0.0000000000e+00 -0.0000000000e+00   0.0000000000e+00 0.0000000000e+00
7.1200000000e-01   3.3026898195e-02 1.3150696461e-01   0.0000000000e+00 -0.0000000000e+00   0.0000000000e+00 0.0000000000e+00
7.1400000000e-01   3.2764621000e-02 1.3077126275e-01   0.0000000000e+00 -0.0000000000e+00   0.0000000000e+00 0.0000000000e+00
7.1600000000e-01   3.2503809040e-02 1.3004171738e-01   0.0000000000e+00 -0.0000000000e+00   0.0000000000e+00 0.0000000000e+00
7.1800000000e-01   3.2244450072e-02 1.2931826000e-01   0.0000000000e+00 -0.0000000000e+00   0.0000000000e+00 0.0000000000e+00
7.2000000000e-01   3.1986531987e-02 1.2860082305e-01   0.0000000000e+00 -0.0000000000e+00   0.0000000000e+00 0.0000000000e+00
7.2200000000e-01   3.1730042810e-02 1.2788933991e-01   0.0000000000e+00 -0.0000000000e+00   0.0000000000e+00 0.0000000000e+00
7.2400000000e-01   3.1474970701e-02 1.2718374490e-01   0.0000000000e+00 -0.0000000000e+00   0.0000000000e+00 0.0000000000e+00
7.2600000000e-01   3.1221303949e-02 1.2648397322e-01   0.0000000000e+00 -0.0000000000e+00   0.0000000000e+00 0.0000000000e+00
7.2800000000e-01   3.0969030969e-02 1.2578996095e-01   0.0000000000e+00 -0.0000000000e+00   0.0000000000e+00 0.0000000000e+00
7.3000000000e-01   3.0718140307e-02 1.2510164509e-01   0.0000000000e+00 -0.0000000000e+00   0.0000000000e+00 0.0000000000e+00
7.3200000000e-01   3.0468620633e-02 1.2441896344e-01   0.0000000000e+00 -0.0000000000e+00   0.0000000000e+00 0.0000000000e+00
7.3400000000e-01   3.0220460738e-02 1.2374185469e-01   0.0000000000e+00 -0.0000000000e+00   0.0000000000e+00 0.0000000000e+00
7.3600000000e-01   2.9973649539e-02 1.2307025835e-01   0.0000000000e+00 -0.0000000000e+00   0.0000000000e+00 0.0000000000e+00
7.3800000000e-01   2.9728176070e-02 1.2240411474e-01   0.0000000000e+00 -0.0000000000e+00   0.0000000000e+00 0.0000000000e+00
7.4000000000e-01   2.9484029484e-02 1.2174336499e-01   0.0000000000e+00 -0.0000000000e+00   0.0000000000e+00 0.0000000000e+00
7.4200000000e-01   2.9241199053e-02 1.2108795102e-01   0.0000000000e+00 -0.0000000000e+00   0.0000000000e+00 0.0000000000e+00
7.4400000000e-01   2.8999674161e-02 1.2043781555e-01   0.0000000000e+00 -0.0000000000e+00   0.0000000000e+00 0.0000000000e+00
7.4600000000e-01   2.8759444309e-02 1.1979290203e-01   0.0000000000e+00 -0.0000000000e+00   0.0000000000e+00 0.0000000000e+00
7.4800000000e-01   2.8520499109e-02 1.1915315470e-01   0.0000000000e+00 -0.0000000000e+00   0.0000000000e+00 0.0000000000e+00
7.5000000000e-01   2.8282828283e-02 1.1851851852e-01   0.0000000000e+00 -0.0000000000e+00   0.0000000000e+00 0.0000000000e+00
7.5200000000e-01   2.8046421663e-02 1.1788893919e-01   0.0000000000e+00 -0.0000000000e+00   0.0000000000e+00 0.0000000000e+00
7.5400000000e-01   2.7811269191e-02 1.1726436313e-01   0.0000000000e+00 -0.0000000000e+00   0.0000000000e+00 0.0000000000e+00
7.5600000000e-01   2.7577360911e-02 1.1664473746e-01   0.0000000000e+00 -0.0000000000e+00   0.0000000000e+00 0.0000000000e+00
7.5800000000e-01   2.7344686975e-02 1.1603001000e-01   0.0000000000e+00 -0.0000000000e+00   0.0000000000e+00 0.0000000000e+00
7.6000000000e-01   2.7113237640e-02 1.1542012927e-01   0.0000000000e+00 -0.0000000000e+00   0.0000000000e+00 0.0000000000e+00
7.6200000000e-01   2.6883003261e-02 1.1481504444e-01   0.0000000000e+00 -0.0000000000e+00   0.0000000000e+00 0.0000000000e+00
7.6400000000e-01   2.6653974298e-02 1.1421470537e-01   0.0000000000e+00 -0.0000000000e+00   0.0000000000e+00 0.0000000000e+00
7.6600000000e-01   2.6426141309e-02 1.1361906255e-01   0.0000000000e+00 -0.0000000000e+00   0.0000000000e+00 0.0000000000e+00
7.6800000000e-01   2.6199494949e-02 1.1302806713e-01   0.0000000000e+00 -0.0000000000e+00   0.0000000000e+00 0.0000000000e+00
7.7000000000e-01   2.5974025974e-02 1.1244167088e-01   0.0000000000e+00 -0.0000000000e+00   0.0000000000e+00 0.0000000000e+00
7.7200000000e-01   2.5749725232e-02 1.1185982621e-01   0.0000000000e+00 -0.0000000000e+00   0.0000000000e+00 0.0000000000e+00
7.7400000000e-01   2.5526583666e-02 1.1128248614e-01   0.0000000000e+00 -0.0000000000e+00   0.0000000000e+00 0.0000000000e+00
7.7600000000e-01   2.5304592315e-02 1.1070960428e-01   0.0000000000e+00 -0.0000000000e+00   0.0000000000e+00 0.0000000000e+00
7.7800000000e-01   2.5083742307e-02 1.1014113485e-01   0.0000000000e+00 -0.0000000000e+00   0.0000000000e+00 0.0000000000e+00
7.8000000000e-01   2.4864024864e-02 1.0957703265e-01   0.0000000000e+00 -0.0000000000e+00   0.0000000000e+00 0.0000000000e+00
7.8200000000e-01   2.4645431295e-02 1.0901725307e-01   0.0000000000e+00 -0.0000000000e+00   0.0000000000e+00 0.0000000000e+00
7.8400000000e-01   2.4427952999e-02 1.0846175205e-01   0.0000000000e+00 -0.0000000000e+00   0.0000000000e+00 0.0000000000e+00
7.8600000000e-01   2.4211581463e-02 1.0791048609e-01   0.0000000000e+00 -0.0000000000e+00   0.0000000000e+00 0.0000000000e+00
7.8800000000e-01   2.3996308260e-02 1.0736341227e-01   0.0000000000e+00 -0.0000000000e+00   0.0000000000e+00 0.0000000000e+00
7.9000000000e-01   2.3782125048e-02 1.0682048817e-01   0.0000000000e+00 -0.0000000000e+00   0.0000000000e+00 0.0000000000e+00
7.9200000000e-01   2.3569023569e-02 1.0628167194e-01   0.0000000000e+00 -0.0000000000e+00   0.0000000000e+00 0.0000000000e+00
7.9400000000e-01   2.3356995649e-02 1.0574692224e-01   0.0000000000e+00 -0.0000000000e+00   0.0000000000e+00 0.0000000000e+00
7.9600000000e-01   2.3146033196e-02 1.0521619824e-01   0.0000000000e+00 -0.0000000000e+00   0.0000000000e+00 0.0000000000e+00
7.9800000000e-01   2.2936128199e-02 1.0468945966e-01   0.0000000000e+00 -0.0000000000e+00   0.0000000000e+00 0.0000000000e+00
8.0000000000e-01   2.2727272727e-02 1.0416666667e-01   0.0000000000e+00 -0.0000000000e+00   0.0000000000e+00 0.0000000000e+00
8.0200000000e-01   2.2519458928e-02 1.0364777997e-01   0.0000000000e+00 -0.0000000000e+00   0.0000000000e+00 0.0000000000e+00
8.0400000000e-01   2.2312679029e-02 1.0313276074e-01   0.0000000000e+00 -0.0000000000e+00   0.0000000000e+00 0.0000000000e+00
8.0600000000e-01   2.2106925333e-02 1.0262157064e-01   0.0000000000e+00 -0.0000000000e+00   0.0000000000e+00 0.0000000000e+00
8.0800000000e-01   2.1902190219e-02 1.0211417181e-01   0.0000000000e+00 -0.0000000000e+00   0.0000000000e+00 0.0000000000e+00
8.1000000000e-01   2.1698466143e-02 1.0161052685e-01   0.0000000000e+00 -0.0000000000e+00   0.0000000000e+00 0.0000000000e+00
8.1200000000e-01   2.1495745634e-02 1.0111059882e-01   0.0000000000e+00 -0.0000000000e+00   0.0000000000e+00 0.0000000000e+00
8.1400000000e-01   2.1294021294e-02 1.0061435123e-01   0.0000000000e+00 -0.0000000000e+00   0.0000000000e+00 0.0000000000e+00
8.1600000000e-01   2.1093285799e-02 1.0012174805e-01   0.0000000000e+00 -0.0000000000e+00   0.0000000000e+00 0.0000000000e+00
8.1800000000e-01   2.0893531896e-02 9.9632753670e-02   0.0000000000e+00 -0.0000000000e+00   0.0000000000e+00 0.0000000000e+00
8.2000000000e-01   2.0694752402e-02 9.9147332937e-02   0.0000000000e+00 -0.0000000000e+00   0.0000000000e+00 0.0000000000e+00
8.2200000000e-01   2.0496940205e-02 9.8665451108e-02   0.0000000000e+00 -0.0000000000e+00   0.0000000000e+00 0.0000000000e+00
8.2400000000e-01   2.0300088261e-02 9.8187073868e-02   0.0000000000e+00 -0.0000000000e+00   0.0000000000e+00 0.0000000000e+00
8.2600000000e-01   2.0104189596e-02 9.7712167314e-02   0.0000000000e+00 -0.0000000000e+00   0.0000000000e+00 0.0000000000e+00
8.2800000000e-01   1.9909237301e-02 9.7240697955e-02   0.0000000000e+00 -0.0000000000e+00   0.0000000000e+00 0.0000000000e+00
8.3000000000e-01   1.9715224535e-02 9.6772632699e-02   0.0000000000e+00 -0.0000000000e+00   0.0000000000e+00 0.0000000000e+00
8.3200000000e-01   1.9522144522e-02 9.6307938856e-02   0.0000000000e+00 -0.0000000000e+00   0.0000000000e+00 0.0000000000e+00
8.3400000000e-01   1.9329990553e-02 9.5846584124e-02   0.0000000000e+00 -0.0000000000e+00   0.0000000000e+00 0.0000000000e+00
8.3600000000e-01   1.9138755981e-02 9.5388536587e-02   0.0000000000e+00 -0.0000000000e+00   0.0000000000e+00 0.0000000000e+00
8.3800000000e-01   1.8948434223e-02 9.4933764712e-02   0.0000000000e+00 -0.0000000000e+00   0.0000000000e+00 0.0000000000e+00
8.4000000000e-01   1.8759018759e-02 9.4482237339e-02   0.0000000000e+00 -0.0000000000e+00   0.0000000000e+00 0.0000000000e+00
8.4200000000e-01   1.8570503131e-02 9.4033923678e-02   0.0000000000e+00 -0.0000000000e+00   0.0000000000e+00 0.0000000000e+00
8.4400000000e-01   1.8382880942e-02 9.3588793304e-02   0.0000000000e+00 -0.0000000000e+00   0.0000000000e+00 0.0000000000e+00
8.4600000000e-01   1.8196145856e-02 9.3146816149e-02   0.0000000000e+00 -0.0000000000e+00   0.0000000000e+00 0.0000000000e+00
8.4800000000e-01   1.8010291595e-02 9.2707962501e-02   0.0000000000e+00 -0.0000000000e+00   0.0000000000e+00 0.0000000000e+00
8.5000000000e-01   1.7825311943e-02 9.2272202999e-02   0.0000000000e+00 -0.0000000000e+00   0.0000000000e+00 0.0000000000e+00
8.5200000000e-01   1.7641200740e-02 9.1839508622e-02   0.0000000000e+00 -0.0000000000e+00   0.0000000000e+00 0.0000000000e+00
8.5400000000e-01   1.7457951884e-02 9.1409850691e-02   0.0000000000e+00 -0.0000000000e+00   0.0000000000e+00 0.0000000000e+00
8.5600000000e-01   1.7275559332e-02 9.0983200862e-02   0.0000000000e+00 -0.0000000000e+00   0.0000000000e+00 0.0000000000e+00
8.5800000000e-01   1.7094017094e-02 9.0559531119e-02   0.0000000000e+00 -0.0000000000e+00   0.0000000000e+00 0.0000000000e+00
8.6000000000e-01   1.6913319239e-02 9.0138813773e-02   0.0000000000e+00 -0.0000000000e+00   0.0000000000e+00 0.0000000000e+00
8.6200000000e-01   1.6733459889e-02 8.9721021456e-02   0.0000000000e+00 -0.0000000000e+00   0.0000000000e+00 0.0000000000e+00
8.6400000000e-01   1.6554433221e-02 8.9306127115e-02   0.0000000000e+00 -0.0000000000e+00   0.0000000000e+00 0.0000000000e+00
8.6600000000e-01   1.6376233466e-02 8.8894104010e-02   0.0000000000e+00 -0.0000000000e+00   0.0000000000e+00 0.0000000000e+00
8.6800000000e-01   1.6198854909e-02 8.8484925708e-02   0.0000000000e+00 -0.0000000000e+00   0.0000000000e+00 0.0000000000e+00
8.7000000000e-01   1.6022291884e-02 8.8078566081e-02   0.0000000000e+00 -0.0000000000e+00   0.0000000000e+00 0.0000000000e+00
8.7200000000e-01   1.5846538782e-02 8.7674999299e-02   0.0000000000e+00 -0.0000000000e+00   0.0000000000e+00 0.0000000000e+00
8.7400000000e-01   1.5671590042e-02 8.7274199826e-02   0.0000000000e+00 -0.0000000000e+00   0.0000000000e+00 0.0000000000e+00
8.7600000000e-01   1.5497440155e-02 8.6876142421e-02   0.0000000000e+00 -0.0000000000e+00   0.0000000000e+00 0.0000000000e+00
8.7800000000e-01   1.5324083661e-02 8.6480802127e-02   0.0000000000e+00 -0.0000000000e+00   0.0000000000e+00 0.0000000000e+00
8.8000000000e-01   1.5151515152e-02 8.6088154270e-02   0.0000000000e+00 -0.0000000000e+00   0.0000000000e+00 0.0000000000e+00
8.8200000000e-01   1.4979729265e-02 8.5698174457e-02   0.0000000000e+00 -0.0000000000e+00   0.0000000000e+00 0.0000000000e+00
8.8400000000e-01   1.4808720691e-02 8.5310838571e-02   0.0000000000e+00 -0.0000000000e+00   0.0000000000e+00 0.0000000000e+00
8.8600000000e-01   1.4638484164e-02 8.4926122766e-02   0.0000000000e+00 -0.0000000000e+00   0.0000000000e+00 0.0000000000e+00
8.8800000000e-01   1.4469014469e-02 8.4544003463e-02   0.0000000000e+00 -0.0000000000e+00   0.0000000000e+00 0.0000000000e+00
8.9000000000e-01   1.4300306435e-02 8.4164457350e-02   0.0000000000e+00 -0.0000000000e+00   0.0000000000e+00 0.0000000000e+00
8.9200000000e-01   1.4132354940e-02 8.3787461374e-02   0.0000000000e+00 -0.0000000000e+00   0.0000000000e+00 0.0000000000e+00
8.9400000000e-01   1.3965154905e-02 8.3412992741e-02   0.0000000000e+00 -0.0000000000e+00   0.0000000000e+00 0.0000000000e+00
8.9600000000e-01   1.3798701299e-02 8.3041028912e-02   0.0000000000e+00 -0.0000000000e+00   0.0000000000e+00 0.0000000000e+00
8.9800000000e-01   1.3632989134e-02 8.2671547595e-02   0.0000000000e+00 -0.0000000000e+00   0.0000000000e+00 0.0000000000e+00
9.0000000000e-01   1.3468013468e-02 8.2304526749e-02   0.0000000000e+00 -0.0000000000e+00   0.0000000000e+00 0.0000000000e+00
9.0200000000e-01   1.3303769401e-02 8.1939944576e-02   0.0000000000e+00 -0.0000000000e+00   0.0000000000e+00 0.0000000000e+00
9.0400000000e-01   1.3140252078e-02 8.1577779518e-02   0.0000000000e+00 -0.0000000000e+00   0.0000000000e+00 0.0000000000e+00
9.0600000000e-01   1.2977456686e-02 8.1218010256e-02   0.0000000000e+00 -0.0000000000e+00   0.0000000000e+00 0.0000000000e+00
9.0800000000e-01   1.2815378454e-02 8.0860615705e-02   0.0000000000e+00 -0.0000000000e+00   0.0000000000e+00 0.0000000000e+00
9.1000000000e-01   1.2654012654e-02 8.0505575011e-02   0.0000000000e+00 -0.0000000000e+00   0.0000000000e+00 0.0000000000e+00
9.1200000000e-01   1.2493354599e-02 8.0152867549e-02   0.0000000000e+00 -0.0000000000e+00   0.0000000000e+00 0.0000000000e+00
9.1400000000e-01   1.2333399642e-02 7.9802472919e-02   0.0000000000e+00 -0.0000000000e+00   0.0000000000e+00 0.0000000000e+00
9.1600000000e-01   1.2174143179e-02 7.9454370944e-02   0.0000000000e+00 -0.0000000000e+00   0.0000000000e+00 0.0000000000e+00
9.1800000000e-01   1.2015580643e-02 7.9108541666e-02   0.0000000000e+00 -0.0000000000e+00   0.0000000000e+00 0.0000000000e+00
9.2000000000e-01   1.1857707510e-02 7.8764965343e-02   0.0000000000e+00 -0.0000000000e+00   0.0000000000e+00 0.0000000000e+00
9.2200000000e-01   1.1700519293e-02 7.8423622450e-02   0.0000000000e+00 -0.0000000000e+00   0.0000000000e+00 0.0000000000e+00
9.2400000000e-01   1.1544011544e-02 7.8084493669e-02   0.0000000000e+00 -0.0000000000e+00   0.0000000000e+00 0.0000000000e+00
9.2600000000e-01   1.1388179855e-02 7.7747559893e-02   0.0000000000e+00 -0.0000000000e+00   0.0000000000e+00 0.0000000000e+00
9.2800000000e-01   1.1233019854e-02 7.7412802220e-02   0.0000000000e+00 -0.0000000000e+00   0.0000000000e+00 0.0000000000e+00
9.3000000000e-01   1.1078527208e-02 7.7080201950e-02   0.0000000000e+00 -0.0000000000e+00   0.0000000000e+00 0.0000000000e+00
9.3200000000e-01   1.0924697620e-02 7.6749740586e-02   0.0000000000e+00 -0.0000000000e+00   0.0000000000e+00 0.0000000000e+00
9.3400000000e-01   1.0771526831e-02 7.6421399826e-02   0.0000000000e+00 -0.0000000000e+00   0.0000000000e+00 0.0000000000e+00
9.3600000000e-01   1.0619010619e-02 7.6095161565e-02   0.0000000000e+00 -0.0000000000e+00   0.0000000000e+00 0.0000000000e+00
9.3800000000e-01   1.0467144796e-02 7.5771007891e-02   0.0000000000e+00 -0.0000000000e+00   0.0000000000e+00 0.0000000000e+00
9.4000000000e-01   1.0315925210e-02 7.5448921080e-02   0.0000000000e+00 -0.0000000000e+00   0.0000000000e+00 0.0000000000e+00
9.4200000000e-01   1.0165347745e-02 7.5128883600e-02   0.0000000000e+00 -0.0000000000e+00   0.0000000000e+00 0.0000000000e+00
9.4400000000e-01   1.0015408320e-02 7.4810878100e-02   0.0000000000e+00 -0.0000000000e+00   0.0000000000e+00 0.0000000000e+00
9.4600000000e-01   9.8661028894e-03 7.4494887416e-02   0.0000000000e+00 -0.0000000000e+00   0.0000000000e+00 0.0000000000e+00
9.4800000000e-01   9.7174274389e-03 7.4180894562e-02   0.0000000000e+00 -0.0000000000e+00   0.0000000000e+00 0.0000000000e+00
9.5000000000e-01   9.5693779904e-03 7.3868882733e-02   0.0000000000e+00 -0.0000000000e+00   0.0000000000e+00 0.0000000000e+00
9.5200000000e-01   9.4219505984e-03 7.3558835299e-02   0.0000000000e+00 -0.0000000000e+00   0.0000000000e+00 0.0000000000e+00
9.5400000000e-01   9.2751413506e-03 7.3250735804e-02   0.0000000000e+00 -0.0000000000e+00   0.0000000000e+00 0.0000000000e+00
9.5600000000e-01   9.1289463674e-03 7.2944567964e-02   0.0000000000e+00 -0.0000000000e+00   0.0000000000e+00 0.0000000000e+00
9.5800000000e-01   8.9833618017e-03 7.2640315666e-02   0.0000000000e+00 -0.0000000000e+00   0.0000000000e+00 0.0000000000e+00
9.6000000000e-01   8.8383838384e-03 7.2337962963e-02   0.0000000000e+00 -0.0000000000e+00   0.0000000000e+00 0.0000000000e+00
9.6200000000e-01   8.6940086940e-03 7.2037494075e-02   0.0000000000e+00 -0.0000000000e+00   0.0000000000e+00 0.0000000000e+00
9.6400000000e-01   8.5502326166e-03 7.1738893385e-02   0.0000000000e+00 -0.0000000000e+00   0.0000000000e+00 0.0000000000e+00
9.6600000000e-01   8.4070518853e-03 7.1442145436e-02   0.0000000000e+00 -0.0000000000e+00   0.0000000000e+00 0.0000000000e+00
9.6800000000e-01   8.2644628099e-03 7.1147234934e-02   0.0000000000e+00 -0.0000000000e+00   0.0000000000e+00 0.0000000000e+00
9.7000000000e-01   8.1224617307e-03 7.0854146739e-02   0.0000000000e+00 -0.0000000000e+00   0.0000000000e+00 0.0000000000e+00
9.7200000000e-01   7.9810450181e-03 7.0562865868e-02   0.0000000000e+00 -0.0000000000e+00   0.0000000000e+00 0.0000000000e+00
9.7400000000e-01   7.8402090722e-03 7.0273377493e-02   0.0000000000e+00 -0.0000000000e+00   0.0000000000e+00 0.0000000000e+00
9.7600000000e-01   7.6999503229e-03 6.9985666935e-02   0.0000000000e+00 -0.0000000000e+00   0.0000000000e+00 0.0000000000e+00
9.7800000000e-01   7.5602652290e-03 6.9699719668e-02   0.0000000000e+00 -0.0000000000e+00   0.0000000000e+00 0.0000000000e+00
9.8000000000e-01   7.4211502783e-03 6.9415521311e-02   0.0000000000e+00 -0.0000000000e+00   0.0000000000e+00 0.0000000000e+00
9.8200000000e-01   7.2826019873e-03 6.9133057631e-02   0.0000000000e+00 -0.0000000000e+00   0.0000000000e+00 0.0000000000e+00
9.8400000000e-01   7.1446169007e-03 6.8852314539e-02   0.0000000000e+00 -0.0000000000e+00   0.0000000000e+00 0.0000000000e+00
9.8600000000e-01   7.0071915914e-03 6.8573278091e-02   0.0000000000e+00 -0.0000000000e+00   0.0000000000e+00 0.0000000000e+00
9.8800000000e-01   6.8703226598e-03 6.8295934480e-02   0.0000000000e+00 -0.0000000000e+00   0.0000000000e+00 0.0000000000e+00
9.9000000000e-01   6.7340067340e-03 6.8020270040e-02   0.0000000000e+00 -0.0000000000e+00   0.0000000000e+00 0.0000000000e+00
9.9200000000e-01   6.5982404692e-03 6.7746271245e-02   0.0000000000e+00 -0.0000000000e+00   0.0000000000e+00 0.0000000000e+00
9.9400000000e-01   6.4630205475e-03 6.7473924702e-02   0.0000000000e+00 -0.0000000000e+00   0.0000000000e+00 0.0000000000e+00
9.9600000000e-01   6.3283436777e-03 6.7203217152e-02   0.0000000000e+00 -0.0000000000e+00   0.0000000000e+00 0.0000000000e+00
9.9800000000e-01   6.1942065950e-03 6.6934135472e-02   0.0000000000e+00 -0.0000000000e+00   0.0000000000e+00 0.0000000000e+00
1.0000000000e+00   6.0606060606e-03 6.6666666667e-02   0.0000000000e+00 -0.0000000000e+00   0.0000000000e+00 0.0000000000e+00
1.0020000000e+00   5.9275388617e-03 6.6400797872e-02   0.0000000000e+00 -0.0000000000e+00   0.0000000000e+00 0.0000000000e+00
1.0040000000e+00   5.7950018109e-03 6.6136516352e-02   0.0000000000e+00 -0.0000000000e+00   0.0000000000e+00 0.0000000000e+00
1.0060000000e+00   5.6629917465e-03 6.5873809496e-02   0.0000000000e+00 -0.0000000000e+00   0.0000000000e+00 0.0000000000e+00
1.0080000000e+00   5.5315055315e-03 6.5612664819e-02   0.0000000000e+00 -0.0000000000e+00   0.0000000000e+00 0.0000000000e+00
1.0100000000e+00   5.4005400540e-03 6.5353069960e-02   0.0000000000e+00 -0.0000000000e+00   0.0000000000e+00 0.0000000000e+00
1.0120000000e+00   5.2700922266e-03 6.5095012681e-02   0.0000000000e+00 -0.0000000000e+00   0.0000000000e+00 0.0000000000e+00
1.0140000000e+00   5.1401589863e-03 6.4838480860e-02   0.0000000000e+00 -0.0000000000e+00   0.0000000000e+00 0.0000000000e+00
1.0160000000e+00   5.0107372942e-03 6.4583462500e-02   0.0000000000e+00 -0.0000000000e+00   0.0000000000e+00 0.0000000000e+00
1.0180000000e+00   4.8818241353e-03 6.4329945718e-02   0.0000000000e+00 -0.0000000000e+00   0.0000000000e+00 0.0000000000e+00
1.0200000000e+00   4.7534165181e-03 6.4077918749e-02   0.0000000000e+00 -0.0000000000e+00   0.0000000000e+00 0.0000000000e+00
1.0220000000e+00   4.6255114748e-03 6.3827369942e-02   0.0000000000e+00 -0.0000000000e+00   0.0000000000e+00 0.0000000000e+00
1.0240000000e+00   4.4981060606e-03 6.3578287760e-02   0.0000000000e+00 -0.0000000000e+00   0.0000000000e+00 0.0000000000e+00
1.0260000000e+00   4.3711973537e-03 6.3330660779e-02   0.0000000000e+00 -0.0000000000e+00   0.0000000000e+00 0.0000000000e+00
1.0280000000e+00   4.2447824549e-03 6.3084477686e-02   0.0000000000e+00 -0.0000000000e+00   0.0000000000e+00 0.0000000000e+00
1.0300000000e+00   4.1188584878e-03 6.2839727276e-02   0.0000000000e+00 -0.0000000000e+00   0.0000000000e+00 0.0000000000e+00
1.0320000000e+00   3.9934225981e-03 6.2596398454e-02   0.0000000000e+00 -0.0000000000e+00   0.0000000000e+00 0.0000000000e+00
1.0340000000e+00   3.8684719536e-03 6.2354480232e-02   0.0000000000e+00 -0.0000000000e+00   0.0000000000e+00 0.0000000000e+00
1.0360000000e+00   3.7440037440e-03 6.2113961728e-02   0.0000000000e+00 -0.0000000000e+00   0.0000000000e+00 0.0000000000e+00
1.0380000000e+00   3.6200151807e-03 6.1874832165e-02   0.0000000000e+00 -0.0000000000e+00   0.0000000000e+00 0.0000000000e+00
1.0400000000e+00   3.4965034965e-03 6.1637080868e-02   0.0000000000e+00 -0.0000000000e+00   0.0000000000e+00 0.0000000000e+00
1.0420000000e+00   3.3734659454e-03 6.1400697266e-02   0.0000000000e+00 -0.0000000000e+00   0.0000000000e+00 0.0000000000e+00
1.0440000000e+00   3.2508998026e-03 6.1165670890e-02   0.0000000000e+00 -0.0000000000e+00   0.0000000000e+00 0.0000000000e+00
1.0460000000e+00   3.1288023640e-03 6.0931991367e-02   0.0000000000e+00 -0.0000000000e+00   0.0000000000e+00 0.0000000000e+00
1.0480000000e+00   3.0071709461e-03 6.0699648428e-02   0.0000000000e+00 -0.0000000000e+00   0.0000000000e+00 0.0000000000e+00
1.0500000000e+00   2.8860028860e-03 6.0468631897e-02   0.0000000000e+00 -0.0000000000e+00   0.0000000000e+00 0.0000000000e+00
1.0520000000e+00   2.7652955410e-03 6.0238931699e-02   0.0000000000e+00 -0.0000000000e+00   0.0000000000e+00 0.0000000000e+00
1.0540000000e+00   2.6450462883e-03 6.0010537850e-02   0.0000000000e+00 -0.0000000000e+00   0.0000000000e+00 0.0000000000e+00
1.0560000000e+00   2.5252525253e-03 5.9783440465e-02   0.0000000000e+00 -0.0000000000e+00   0.0000000000e+00 0.0000000000e+00
1.0580000000e+00   2.4059116687e-03 5.9557629749e-02   0.0000000000e+00 -0.0000000000e+00   0.0000000000e+00 0.0000000000e+00
1.0600000000e+00   2.2870211549e-03 5.9333096001e-02   0.0000000000e+00 -0.0000000000e+00   0.0000000000e+00 0.0000000000e+00
1.0620000000e+00   2.1685784398e-03 5.9109829610e-02   0.0000000000e+00 -0.0000000000e+00   0.0000000000e+00 0.0000000000e+00
1.0640000000e+00   2.0505809979e-03 5.8887821056e-02   0.0000000000e+00 -0.0000000000e+00   0.0000000000e+00 0.0000000000e+00
1.0660000000e+00   1.9330263233e-03 5.8667060909e-02   0.0000000000e+00 -0.0000000000e+00   0.0000000000e+00 0.0000000000e+00
1.0680000000e+00   1.8159119283e-03 5.8447539826e-02   0.0000000000e+00 -0.0000000000e+00   0.0000000000e+00 0.0000000000e+00
1.0700000000e+00   1.6992353441e-03 5.8229248552e-02   0.0000000000e+00 -0.0000000000e+00   0.0000000000e+00 0.0000000000e+00
1.0720000000e+00   1.5829941203e-03 5.8012177916e-02   0.0000000000e+00 -0.0000000000e+00   0.0000000000e+00 0.0000000000e+00
1.0740000000e+00   1.4671858247e-03 5.7796318837e-02   0.0000000000e+00 -0.0000000000e+00   0.0000000000e+00 0.0000000000e+00
1.0760000000e+00   1.3518080433e-03 5.7581662313e-02   0.0000000000e+00 -0.0000000000e+00   0.0000000000e+00 0.0000000000e+00
1.0780000000e+00   1.2368583797e-03 5.7368199430e-02   0.0000000000e+00 -0.0000000000e+00   0.0000000000e+00 0.0000000000e+00
1.0800000000e+00   1.1223344557e-03 5.7155921353e-02   0.0000000000e+00 -0.0000000000e+00   0.0000000000e+00 0.0000000000e+00
1.0820000000e+00   1.0082339103e-03 5.6944819331e-02   0.0000000000e+00 -0.0000000000e+00   0.0000000000e+00 0.0000000000e+00
1.0840000000e+00   8.9455440009e-04 5.6734884692e-02   0.0000000000e+00 -0.0000000000e+00   0.0000000000e+00 0.0000000000e+00
1.0860000000e+00   7.8129359897e-04 5.6526108844e-02   0.0000000000e+00 -0.0000000000e+00   0.0000000000e+00 0.0000000000e+00
1.0880000000e+00   6.6844919786e-04 5.6318483276e-02   0.0000000000e+00 -0.0000000000e+00   0.0000000000e+00 0.0000000000e+00
1.0900000000e+00   5.5601890464e-04 5.6111999551e-02   0.0000000000e+00 -0.0000000000e+00   0.0000000000e+00 0.0000000000e+00
1.0920000000e+00   4.4400044400e-04 5.5906649313e-02   0.0000000000e+00 -0.0000000000e+00   0.0000000000e+00 0.0000000000e+00
1.0940000000e+00   3.3239155725e-04 5.5702424281e-02   0.0000000000e+00 -0.0000000000e+00   0.0000000000e+00 0.0000000000e+00
1.0960000000e+00   2.2119000221e-04 5.5499316248e-02   0.0000000000e+00 -0.0000000000e+00   0.0000000000e+00 0.0000000000e+00
1.0980000000e+00   1.1039355302e-04 5.5297317085e-02   0.0000000000e+00 -0.0000000000e+00   0.0000000000e+00 0.0000000000e+00
1.1000000000e+00   0.0000000000e+00 0.0000000000e+00   0.0000000000e+00 0.0000000000e+00   0.0000000000e+00 0.0000000000e+00
1.1020000000e+00   0.0000000000e+00 0.0000000000e+00   0.0000000000e+00 0.0000000000e+00   0.0000000000e+00 0.0000000000e+00
1.1040000000e+00   0.0000000000e+00 0.0000000000e+00   0.0000000000e+00 0.0000000000e+00   0.0000000000e+00 0.0000000000e+00
1.1060000000e+00   0.0000000000e+00 0.0000000000e+00   0.0000000000e+00 0.0000000000e+00   0.0000000000e+00 0.0000000000e+00
1.1080000000e+00   0.0000000000e+00 0.0000000000e+00   0.0000000000e+00 0.0000000000e+00   0.0000000000e+00 0.0000000000e+00
1.1100000000e+00   0.0000000000e+00 0.0000000000e+00   0.0000000000e+00 0.0000000000e+00   0.0000000000e+00 0.0000000000e+00
1.1120000000e+00   0.0000000000e+00 0.0000000000e+00   0.0000000000e+00 0.0000000000e+00   0.0000000000e+00 0.0000000000e+00
1.1140000000e+00   0.0000000000e+00 0.0000000000e+00   0.0000000000e+00 0.0000000000e+00   0.0000000000e+00 0.0000000000e+00
1.1160000000e+00   0.0000000000e+00 0.0000000000e+00   0.0000000000e+00 0.0000000000e+00   0.0000000000e+00 0.0000000000e+00
1.1180000000e+00   0.0000000000e+00 0.0000000000e+00   0.0000000000e+00 0.0000000000e+00   0.0000000000e+00 0.0000000000e+00
1.1200000000e+00   0.0000000000e+00 0.0000000000e+00   0.0000000000e+00 0.0000000000e+00   0.0000000000e+00 0.0000000000e+00
1.1220000000e+00   0.0000000000e+00 0.0000000000e+00   0.0000000000e+00 0.0000000000e+00   0.0000000000e+00 0.0000000000e+00
1.1240000000e+00   0.0000000000e+00 0.0000000000e+00   0.0000000000e+00 0.0000000000e+00   0.0000000000e+00 0.0000000000e+00
1.1260000000e+00   0.0000000000e+00 0.0000000000e+00   0.0000000000e+00 0.0000000000e+00   0.0000000000e+00 0.0000000000e+00
1.1280000000e+00   0.0000000000e+00 0.0000000000e+00   0.0000000000e+00 0.0000000000e+00   0.0000000000e+00 0.0000000000e+00
1.1300000000e+00   0.0000000000e+00 0.0000000000e+00   0.0000000000e+00 0.0000000000e+00   0.0000000000e+00 0.0000000000e+00
1.1320000000e+00   0.0000000000e+00 0.0000000000e+00   0.0000000000e+00 0.0000000000e+00   0.0000000000e+00 0.0000000000e+00
1.1340000000e+00   0.0000000000e+00 0.0000000000e+00   0.0000000000e+00 0.0000000000e+00   0.0000000000e+00 0.0000000000e+00
1.1360000000e+00   0.0000000000e+00 0.0000000000e+00   0.0000000000e+00 0.0000000000e+00   0.0000000000e+00 0.0000000000e+00
1.1380000000e+00   0.0000000000e+00 0.0000000000e+00   0.0000000000e+00 0.0000000000e+00   0.0000000000e+00 0.0000000000e+00
1.1400000000e+00   0.0000000000e+00 0.0000000000e+00   0.0000000000e+00 0.0000000000e+00   0.0000000000e+00 0.0000000000e+00
1.1420000000e+00   0.0000000000e+00 0.0000000000e+00   0.0000000000e+00 0.0000000000e+00   0.0000000000e+00 0.0000000000e+00
1.1440000000e+00   0.0000000000e+00 0.0000000000e+00   0.0000000000e+00 0.0000000000e+00   0.0000000000e+00 0.0000000000e+00
1.1460000000e+00   0.0000000000e+00 0.0000000000e+00   0.0000000000e+00 0.0000000000e+00   0.0000000000e+00 0.0000000000e+00
1.1480000000e+00   0.0000000000e+00 0.0000000000e+00   0.0000000000e+00 0.0000000000e+00   0.0000000000e+00 0.0000000000e+00
1.1500000000e+00   0.0000000000e+00 0.0000000000e+00   0.0000000000e+00 0.0000000000e+00   0.0000000000e+00 0.0000000000e+00
1.1520000000e+00   0.0000000000e+00 0.0000000000e+00   0.0000000000e+00 0.0000000000e+00   0.0000000000e+00 0.0000000000e+00
1.1540000000e+00   0.0000000000e+00 0.0000000000e+00   0.0000000000e+00 0.0000000000e+00   0.0000000000e+00 0.0000000000e+00
1.1560000000e+00   0.0000000000e+00 0.0000000000e+00   0.0000000000e+00 0.0000000000e+00   0.0000000000e+00 0.0000000000e+00
1.1580000000e+00   0.0000000000e+00 0.0000000000e+00   0.0000000000e+00 0.0000000000e+00   0.0000000000e+00 0.0000000000e+00
1.1600000000e+00   0.0000000000e+00 0.0000000000e+00   0.0000000000e+00 0.0000000000e+00   0.0000000000e+00 0.0000000000e+00
1.1620000000e+00   0.0000000000e+00 0.0000000000e+00   0.0000000000e+00 0.0000000000e+00   0.0000000000e+00 0.0000000000e+00
1.1640000000e+00   0.0000000000e+00 0.0000000000e+00   0.0000000000e+00 0.0000000000e+00   0.0000000000e+00 0.0000000000e+00
1.1660000000e+00   0.0000000000e+00 0.0000000000e+00   0.0000000000e+00 0.0000000000e+00   0.0000000000e+00 0.0000000000e+00
1.1680000000e+00   0.0000000000e+00 0.0000000000e+00   0.0000000000e+00 0.0000000000e+00   0.0000000000e+00 0.0000000000e+00
1.1700000000e+00   0.0000000000e+00 0.0000000000e+00   0.0000000000e+00 0.0000000000e+00   0.0000000000e+00 0.0000000000e+00
1.1720000000e+00   0.0000000000e+00 0.0000000000e+00   0.0000000000e+00 0.0000000000e+00   0.0000000000e+00 0.0000000000e+00
1.1740000000e+00   0.0000000000e+00 0.0000000000e+00   0.0000000000e+00 0.0000000000e+00   0.0000000000e+00 0.0000000000e+00
1.1760000000e+00   0.0000000000e+00 0.0000000000e+00   0.0000000000e+00 0.0000000000e+00   0.0000000000e+00 0.0000000000e+00
1.1780000000e+00   0.0000000000e+00 0.0000000000e+00   0.0000000000e+00 0.0000000000e+00   0.0000000000e+00 0.0000000000e+00
1.1800000000e+00   0.0000000000e+00 0.0000000000e+00   0.0000000000e+00 0.0000000000e+00   0.0000000000e+00 0.0000000000e+00
1.1820000000e+00   0.0000000000e+00 0.0000000000e+00   0.0000000000e+00 0.0000000000e+00   0.0000000000e+00 0.0000000000e+00
1.1840000000e+00   0.0000000000e+00 0.0000000000e+00   0.0000000000e+00 0.0000000000e+00   0.0000000000e+00 0.0000000000e+00
1.1860000000e+00   0.0000000000e+00 0.0000000000e+00   0.0000000000e+00 0.0000000000e+00   0.0000000000e+00 0.0000000000e+00
1.1880000000e+00   0.0000000000e+00 0.0000000000e+00   0.0000000000e+00 0.0000000000e+00   0.0000000000e+00 0.0000000000e+00
1.1900000000e+00   0.0000000000e+00 0.0000000000e+00   0.0000000000e+00 0.0000000000e+00   0.0000000000e+00 0.0000000000e+00
1.1920000000e+00   0.0000000000e+00 0.0000000000e+00   0.0000000000e+00 0.0000000000e+00   0.0000000000e+00 0.0000000000e+00
1.1940000000e+00   0.0000000000e+00 0.0000000000e+00   0.0000000000e+00 0.0000000000e+00   0.0000000000e+00 0.0000000000e+00
1.1960000000e+00   0.0000000000e+00 0.0000000000e+00   0.0000000000e+00 0.0000000000e+00   0.0000000000e+00 0.0000000000e+00
1.1980000000e+00   0.0000000000e+00 0.0000000000e+00   0.0000000000e+00 0.0000000000e+00   0.0000000000e+00 0.0000000000e+00
1.2000000000e+00   0.0000000000e+00 0.0000000000e+00   0.0000000000e+00 0.0000000000e+00   0.0000000000e+00 0.0000000000e+00
1.2020000000e+00   0.0000000000e+00 0.0000000000e+00   0.0000000000e+00 0.0000000000e+00   0.0000000000e+00 0.0000000000e+00
1.2040000000e+00   0.0000000000e+00 0.0000000000e+00   0.0000000000e+00 0.0000000000e+00   0.0000000000e+00 0.0000000000e+00
1.2060000000e+00   0.0000000000e+00 0.0000000000e+00   0.0000000000e+00 0.0000000000e+00   0.0000000000e+00 0.0000000000e+00
1.2080000000e+00   0.0000000000e+00 0.0000000000e+00   0.0000000000e+00 0.0000000000e+00   0.0000000000e+00 0.0000000000e+00
1.2100000000e+00   0.0000000000e+00 0.0000000000e+00   0.0000000000e+00 0.0000000000e+00   0.0000000000e+00 0.0000000000e+00
1.2120000000e+00   0.0000000000e+00 0.0000000000e+00   0.0000000000e+00 0.0000000000e+00   0.0000000000e+00 0.0000000000e+00
1.2140000000e+00   0.0000000000e+00 0.0000000000e+00   0.0000000000e+00 0.0000000000e+00   0.0000000000e+00 0.0000000000e+00
1.2160000000e+00   0.0000000000e+00 0.0000000000e+00   0.0000000000e+00 0.0000000000e+00   0.0000000000e+00 0.0000000000e+00
1.2180000000e+00   0.0000000000e+00 0.0000000000e+00   0.0000000000e+00 0.0000000000e+00   0.0000000000e+00 0.0000000000e+00
1.2200000000e+00   0.0000000000e+00 0.0000000000e+00   0.0000000000e+00 0.0000000000e+00   0.0000000000e+00 0.0000000000e+00
1.2220000000e+00   0.0000000000e+00 0.0000000000e+00   0.0000000000e+00 0.0000000000e+00   0.0000000000e+00 0.0000000000e+00
1.2240000000e+00   0.0000000000e+00 0.0000000000e+00   0.0000000000e+00 0.0000000000e+00   0.0000000000e+00 0.0000000000e+00
1.2260000000e+00   0.0000000000e+00 0.0000000000e+00   0.0000000000e+00 0.0000000000e+00   0.0000000000e+00 0.0000000000e+00
1.2280000000e+00   0.0000000000e+00 0.0000000000e+00   0.0000000000e+00 0.0000000000e+00   0.0000000000e+00 0.0000000000e+00
1.2300000000e+00   0.0000000000e+00 0.0000000000e+00   0.0000000000e+00 0.0000000000e+00   0.0000000000e+00 0.0000000000e+00
1.2320000000e+00   0.0000000000e+00 0.0000000000e+00   0.0000000000e+00 0.0000000000e+00   0.0000000000e+00 0.0000000000e+00
1.2340000000e+00   0.0000000000e+00 0.0000000000e+00   0.0000000000e+00 0.0000000000e+00   0.0000000000e+00 0.0000000000e+00
1.2360000000e+00   0.0000000000e+00 0.0000000000e+00   0.0000000000e+00 0.0000000000e+00   0.0000000000e+00 0.0000000000e+00
1.2380000000e+00   0.0000000000e+00 0.0000000000e+00   0.0000000000e+00 0.0000000000e+00   0.0000000000e+00 0.0000000000e+00
1.2400000000e+00   0.0000000000e+00 0.0000000000e+00   0.0000000000e+00 0.0000000000e+00   0.0000000000e+00 0.0000000000e+00
1.2420000000e+00   0.0000000000e+00 0.0000000000e+00   0.0000000000e+00 0.0000000000e+00   0.0000000000e+00 0.0000000000e+00
1.2440000000e+00   0.0000000000e+00 0.0000000000e+00   0.0000000000e+00 0.0000000000e+00   0.0000000000e+00 0.0000000000e+00
1.2460000000e+00   0.0000000000e+00 0.0000000000e+00   0.0000000000e+00 0.0000000000e+00   0.0000000000e+00 0.0000000000e+00
1.2480000000e+00   0.0000000000e+00 0.0000000000e+00   0.0000000000e+00 0.0000000000e+00   0.0000000000e+00 0.0000000000e+00
1.2500000000e+00   0.0000000000e+00 0.0000000000e+00   0.0000000000e+00 0.0000000000e+00   0.0000000000e+00 0.0000000000e+00
1.2520000000e+00   0.0000000000e+00 0.0000000000e+00   0.0000000000e+00 0.0000000000e+00   0.0000000000e+00 0.0000000000e+00
1.2540000000e+00   0.0000000000e+00 0.0000000000e+00   0.0000000000e+00 0.0000000000e+00   0.0000000000e+00 0.0000000000e+00
1.2560000000e+00   0.0000000000e+00 0.0000000000e+00   0.0000000000e+00 0.0000000000e+00   0.0000000000e+00 0.0000000000e+00
1.2580000000e+00   0.0000000000e+00 0.0000000000e+00   0.0000000000e+00 0.0000000000e+00   0.0000000000e+00 0.0000000000e+00
1.2600000000e+00   0.0000000000e+00 0.0000000000e+00   0.0000000000e+00 0.0000000000e+00   0.0000000000e+00 0.0000000000e+00
1.2620000000e+00   0.0000000000e+00 0.0000000000e+00   0.0000000000e+00 0.0000000000e+00   0.0000000000e+00 0.0000000000e+00
1.2640000000e+00   0.0000000000e+00 0.0000000000e+00   0.0000000000e+00 0.0000000000e+00   0.0000000000e+00 0.0000000000e+00
1.2660000000e+00   0.0000000000e+00 0.0000000000e+00   0.0000000000e+00 0.0000000000e+00   0.0000000000e+00 0.0000000000e+00
1.2680000000e+00   0.0000000000e+00 0.0000000000e+00   0.0000000000e+00 0.0000000000e+00   0.0000000000e+00 0.0000000000e+00
1.2700000000e+00   0.0000000000e+00 0.0000000000e+00   0.0000000000e+00 0.0000000000e+00   0.0000000000e+00 0.0000000000e+00
1.2720000000e+00   0.0000000000e+00 0.0000000000e+00   0.0000000000e+00 0.0000000000e+00   0.0000000000e+00 0.0000000000e+00
1.2740000000e+00   0.0000000000e+00 0.0000000000e+00   0.0000000000e+00 0.0000000000e+00   0.0000000000e+00 0.0000000000e+00
1.2760000000e+00   0.0000000000e+00 0.0000000000e+00   0.0000000000e+00 0.0000000000e+00   0.0000000000e+00 0.0000000000e+00
1.2780000000e+00   0.0000000000e+00 0.0000000000e+00   0.0000000000e+00 0.0000000000e+00   0.0000000000e+00 0.0000000000e+00
1.2800000000e+00   0.0000000000e+00 0.0000000000e+00   0.0000000000e+00 0.0000000000e+00   0.0000000000e+00 0.0000000000e+00
1.2820000000e+00   0.0000000000e+00 0.0000000000e+00   0.0000000000e+00 0.0000000000e+00   0.0000000000e+00 0.0000000000e+00
1.2840000000e+00   0.0000000000e+00 0.0000000000e+00   0.0000000000e+00 0.0000000000e+00   0.0000000000e+00 0.0000000000e+00
1.2860000000e+00   0.0000000000e+00 0.0000000000e+00   0.0000000000e+00 0.0000000000e+00   0.0000000000e+00 0.0000000000e+00
1.2880000000e+00   0.0000000000e+00 0.0000000000e+00   0.0000000000e+00 0.0000000000e+00   0.0000000000e+00 0.0000000000e+00
1.2900000000e+00   0.0000000000e+00 0.0000000000e+00   0.0000000000e+00 0.0000000000e+00   0.0000000000e+00 0.0000000000e+00
1.2920000000e+00   0.0000000000e+00 0.0000000000e+00   0.0000000000e+00 0.0000000000e+00   0.0000000000e+00 0.0000000000e+00
1.2940000000e+00   0.0000000000e+00 0.0000000000e+00   0.0000000000e+00 0.0000000000e+00   0.0000000000e+00 0.0000000000e+00
1.2960000000e+00   0.0000000000e+00 0.0000000000e+00   0.0000000000e+00 0.0000000000e+00   0.0000000000e+00 0.0000000000e+00
1.2980000000e+00   0.0000000000e+00 0.0000000000e+00   0.0000000000e+00 0.0000000000e+00   0.0000000000e+00 0.0000000000e+00
1.3000000000e+00   0.0000000000e+00 0.0000000000e+00   0.0000000000e+00 0.0000000000e+00   0.0000000000e+00 0.0000000000e+00
1.3020000000e+00   0.0000000000e+00 0.0000000000e+00   0.0000000000e+00 0.0000000000e+00   0.0000000000e+00 0.0000000000e+00
1.3040000000e+00   0.0000000000e+00 0.0000000000e+00   0.0000000000e+00 0.0000000000e+00   0.0000000000e+00 0.0000000000e+00
1.3060000000e+00   0.0000000000e+00 0.0000000000e+00   0.0000000000e+00 0.0000000000e+00   0.0000000000e+00 0.0000000000e+00
1.3080000000e+00   0.0000000000e+00 0.0000000000e+00   0.0000000000e+00 0.0000000000e+00   0.0000000000e+00 0.0000000000e+00
1.3100000000e+00   0.0000000000e+00 0.0000000000e+00   0.0000000000e+00 0.0000000000e+00   0.0000000000e+00 0.0000000000e+00
1.3120000000e+00   0.0000000000e+00 0.0000000000e+00   0.0000000000e+00 0.0000000000e+00   0.0000000000e+00 0.0000000000e+00
1.3140000000e+00   0.0000000000e+00 0.0000000000e+00   0.0000000000e+00 0.0000000000e+00   0.0000000000e+00 0.0000000000e+00
1.3160000000e+00   0.0000000000e+00 0.0000000000e+00   0.0000000000e+00 0.0000000000e+00   0.0000000000e+00 0.0000000000e+00
1.3180000000e+00   0.0000000000e+00 0.0000000000e+00   0.0000000000e+00 0.0000000000e+00   0.0000000000e+00 0.0000000000e+00
1.3200000000e+00   0.0000000000e+00 0.0000000000e+00   0.0000000000e+00 0.0000000000e+00   0.0000000000e+00 0.0000000000e+00
1.3220000000e+00   0.0000000000e+00 0.0000000000e+00   0.0000000000e+00 0.0000000000e+00   0.0000000000e+00 0.0000000000e+00
1.3240000000e+00   0.0000000000e+00 0.0000000000e+00   0.0000000000e+00 0.0000000000e+00   0.0000000000e+00 0.0000000000e+00
1.3260000000e+00   0.0000000000e+00 0.0000000000e+00   0.0000000000e+00 0.0000000000e+00   0.0000000000e+00 0.0000000000e+00
1.3280000000e+00   0.0000000000e+00 0.0000000000e+00   0.0000000000e+00 0.0000000000e+00   0.0000000000e+00 0.0000000000e+00
1.3300000000e+00   0.0000000000e+00 0.0000000000e+00   0.0000000000e+00 0.0000000000e+00   0.0000000000e+00 0.0000000000e+00
1.3320000000e+00   0.0000000000e+00 0.0000000000e+00   0.0000000000e+00 0.0000000000e+00   0.0000000000e+00 0.0000000000e+00
1.3340000000e+00   0.0000000000e+00 0.0000000000e+00   0.0000000000e+00 0.0000000000e+00   0.0000000000e+00 0.0000000000e+00
1.3360000000e+00   0.0000000000e+00 0.0000000000e+00   0.0000000000e+00 0.0000000000e+00   0.0000000000e+00 0.0000000000e+00
1.3380000000e+00   0.0000000000e+00 0.0000000000e+00   0.0000000000e+00 0.0000000000e+00   0.0000000000e+00 0.0000000000e+00
1.3400000000e+00   0.0000000000e+00 0.0000000000e+00   0.0000000000e+00 0.0000000000e+00   0.0000000000e+00 0.0000000000e+00
1.3420000000e+00   0.0000000000e+00 0.0000000000e+00   0.0000000000e+00 0.0000000000e+00   0.0000000000e+00 0.0000000000e+00
1.3440000000e+00   0.0000000000e+00 0.0000000000e+00   0.0000000000e+00 0.0000000000e+00   0.0000000000e+00 0.0000000000e+00
1.3460000000e+00   0.0000000000e+00 0.0000000000e+00   0.0000000000e+00 0.0000000000e+00   0.0000000000e+00 0.0000000000e+00
1.3480000000e+00   0.0000000000e+00 0.0000000000e+00   0.0000000000e+00 0.0000000000e+00   0.0000000000e+00 0.0000000000e+00
1.3500000000e+00   0.0000000000e+00 0.0000000000e+00   0.0000000000e+00 0.0000000000e+00   0.0000000000e+00 0.0000000000e+00
1.3520000000e+00   0.0000000000e+00 0.0000000000e+00   0.0000000000e+00 0.0000000000e+00   0.0000000000e+00 0.0000000000e+00
1.3540000000e+00   0.0000000000e+00 0.0000000000e+00   0.0000000000e+00 0.0000000000e+00   0.0000000000e+00 0.0000000000e+00
1.3560000000e+00   0.0000000000e+00 0.0000000000e+00   0.0000000000e+00 0.0000000000e+00   0.0000000000e+00 0.0000000000e+00
1.3580000000e+00   0.0000000000e+00 0.0000000000e+00   0.0000000000e+00 0.0000000000e+00   0.0000000000e+00 0.0000000000e+00
1.3600000000e+00   0.0000000000e+00 0.0000000000e+00   0.0000000000e+00 0.0000000000e+00   0.0000000000e+00 0.0000000000e+00
1.3620000000e+00   0.0000000000e+00 0.0000000000e+00   0.0000000000e+00 0.0000000000e+00   0.0000000000e+00 0.0000000000e+00
1.3640000000e+00   0.0000000000e+00 0.0000000000e+00   0.0000000000e+00 0.0000000000e+00   0.0000000000e+00 0.0000000000e+00
1.3660000000e+00   0.0000000000e+00 0.0000000000e+00   0.0000000000e+00 0.0000000000e+00   0.0000000000e+00 0.0000000000e+00
1.3680000000e+00   0.0000000000e+00 0.0000000000e+00   0.0000000000e+00 0.0000000000e+00   0.0000000000e+00 0.0000000000e+00
1.3700000000e+00   0.0000000000e+00 0.0000000000e+00   0.0000000000e+00 0.0000000000e+00   0.0000000000e+00 0.0000000000e+00
1.3720000000e+00   0.0000000000e+00 0.0000000000e+00   0.0000000000e+00 0.0000000000e+00   0.0000000000e+00 0.0000000000e+00
1.3740000000e+00   0.0000000000e+00 0.0000000000e+00   0.0000000000e+00 0.0000000000e+00   0.0000000000e+00 0.0000000000e+00
1.3760000000e+00   0.0000000000e+00 0.0000000000e+00   0.0000000000e+00 0.0000000000e+00   0.0000000000e+00 0.0000000000e+00
1.3780000000e+00   0.0000000000e+00 0.0000000000e+00   0.0000000000e+00 0.0000000000e+00   0.0000000000e+00 0.0000000000e+00
1.3800000000e+00   0.0000000000e+00 0.0000000000e+00   0.0000000000e+00 0.0000000000e+00   0.0000000000e+00 0.0000000000e+00
1.3820000000e+00   0.0000000000e+00 0.0000000000e+00   0.0000000000e+00 0.0000000000e+00   0.0000000000e+00 0.0000000000e+00
1.3840000000e+00   0.0000000000e+00 0.0000000000e+00   0.0000000000e+00 0.0000000000e+00   0.0000000000e+00 0.0000000000e+00
1.3860000000e+00   0.0000000000e+00 0.0000000000e+00   0.0000000000e+00 0.0000000000e+00   0.0000000000e+00 0.0000000000e+00
1.3880000000e+00   0.0000000000e+00 0.0000000000e+00   0.0000000000e+00 0.0000000000e+00   0.0000000000e+00 0.0000000000e+00
1.3900000000e+00   0.0000000000e+00 0.0000000000e+00   0.0000000000e+00 0.0000000000e+00   0.0000000000e+00 0.0000000000e+00
1.3920000000e+00   0.0000000000e+00 0.0000000000e+00   0.0000000000e+00 0.0000000000e+00   0.0000000000e+00 0.0000000000e+00
1.3940000000e+00   0.0000000000e+00 0.0000000000e+00   0.0000000000e+00 0.0000000000e+00   0.0000000000e+00 0.0000000000e+00
1.3960000000e+00   0.0000000000e+00 0.0000000000e+00   0.0000000000e+00 0.0000000000e+00   0.0000000000e+00 0.0000000000e+00
1.3980000000e+00   0.0000000000e+00 0.0000000000e+00   0.0000000000e+00 0.0000000000e+00   0.0000000000e+00 0.0000000000e+00
1.4000000000e+00   0.0000000000e+00 0.0000000000e+00   0.0000000000e+00 0.0000000000e+00   0.0000000000e+00 0.0000000000e+00
1.4020000000e+00   0.0000000000e+00 0.0000000000e+00   0.0000000000e+00 0.0000000000e+00   0.0000000000e+00 0.0000000000e+00
1.4040000000e+00   0.0000000000e+00 0.0000000000e+00   0.0000000000e+00 0.0000000000e+00   0.0000000000e+00 0.0000000000e+00
1.4060000000e+00   0.0000000000e+00 0.0000000000e+00   0.0000000000e+00 0.0000000000e+00   0.0000000000e+00 0.0000000000e+00
1.4080000000e+00   0.0000000000e+00 0.0000000000e+00   0.0000000000e+00 0.0000000000e+00   0.0000000000e+00 0.0000000000e+00
1.4100000000e+00   0.0000000000e+00 0.0000000000e+00   0.0000000000e+00 0.0000000000e+00   0.0000000000e+00 0.0000000000e+00
1.4120000000e+00   0.0000000000e+00 0.0000000000e+00   0.0000000000e+00 0.0000000000e+00   0.0000000000e+00 0.0000000000e+00
1.4140000000e+00   0.0000000000e+00 0.0000000000e+00   0.0000000000e+00 0.0000000000e+00   0.0000000000e+00 0.0000000000e+00
1.4160000000e+00   0.0000000000e+00 0.0000000000e+00   0.0000000000e+00 0.0000000000e+00   0.0000000000e+00 0.0000000000e+00
1.4180000000e+00   0.0000000000e+00 0.0000000000e+00   0.0000000000e+00 0.0000000000e+00   0.0000000000e+00 0.0000000000e+00
1.4200000000e+00   0.0000000000e+00 0.0000000000e+00   0.0000000000e+00 0.0000000000e+00   0.0000000000e+00 0.0000000000e+00
1.4220000000e+00   0.0000000000e+00 0.0000000000e+00   0.0000000000e+00 0.0000000000e+00   0.0000000000e+00 0.0000000000e+00
1.4240000000e+00   0.0000000000e+00 0.0000000000e+00   0.0000000000e+00 0.0000000000e+00   0.0000000000e+00 0.0000000000e+00
1.4260000000e+00   0.0000000000e+00 0.0000000000e+00   0.0000000000e+00 0.0000000000e+00   0.0000000000e+00 0.0000000000e+00
1.4280000000e+00   0.0000000000e+00 0.0000000000e+00   0.0000000000e+00 0.0000000000e+00   0.0000000000e+00 0.0000000000e+00
1.4300000000e+00   0.0000000000e+00 0.0000000000e+00   0.0000000000e+00 0.0000000000e+00   0.0000000000e+00 0.0000000000e+00
1.4320000000e+00   0.0000000000e+00 0.0000000000e+00   0.0000000000e+00 0.0000000000e+00   0.0000000000e+00 0.0000000000e+00
1.4340000000e+00   0.0000000000e+00 0.0000000000e+00   0.0000000000e+00 0.0000000000e+00   0.0000000000e+00 0.0000000000e+00
1.4360000000e+00   0.0000000000e+00 0.0000000000e+00   0.0000000000e+00 0.0000000000e+00   0.0000000000e+00 0.0000000000e+00
1.4380000000e+00   0.0000000000e+00 0.0000000000e+00   0.0000000000e+00 0.0000000000e+00   0.0000000000e+00 0.0000000000e+00
1.4400000000e+00   0.0000000000e+00 0.0000000000e+00   0.0000000000e+00 0.0000000000e+00   0.0000000000e+00 0.0000000000e+00
1.4420000000e+00   0.0000000000e+00 0.0000000000e+00   0.0000000000e+00 0.0000000000e+00   0.0000000000e+00 0.0000000000e+00
1.4440000000e+00   0.0000000000e+00 0.0000000000e+00   0.0000000000e+00 0.0000000000e+00   0.0000000000e+00 0.0000000000e+00
1.4460000000e+00   0.0000000000e+00 0.0000000000e+00   0.0000000000e+00 0.0000000000e+00   0.0000000000e+00 0.0000000000e+00
1.4480000000e+00   0.0000000000e+00 0.0000000000e+00   0.0000000000e+00 0.0000000000e+00   0.0000000000e+00 0.0000000000e+00
1.4500000000e+00   0.0000000000e+00 0.0000000000e+00   0.0000000000e+00 0.0000000000e+00   0.0000000000e+00 0.0000000000e+00
1.4520000000e+00   0.0000000000e+00 0.0000000000e+00   0.0000000000e+00 0.0000000000e+00   0.0000000000e+00 0.0000000000e+00
1.4540000000e+00   0.0000000000e+00 0.0000000000e+00   0.0000000000e+00 0.0000000000e+00   0.0000000000e+00 0.0000000000e+00
1.4560000000e+00   0.0000000000e+00 0.0000000000e+00   0.0000000000e+00 0.0000000000e+00   0.0000000000e+00 0.0000000000e+00
1.4580000000e+00   0.0000000000e+00 0.0000000000e+00   0.0000000000e+00 0.0000000000e+00   0.0000000000e+00 0.0000000000e+00
1.4600000000e+00   0.0000000000e+00 0.0000000000e+00   0.0000000000e+00 0.0000000000e+00   0.0000000000e+00 0.0000000000e+00
1.4620000000e+00   0.0000000000e+00 0.0000000000e+00   0.0000000000e+00 0.0000000000e+00   0.0000000000e+00 0.0000000000e+00
1.4640000000e+00   0.0000000000e+00 0.0000000000e+00   0.0000000000e+00 0.0000000000e+00   0.0000000000e+00 0.0000000000e+00
1.4660000000e+00   0.0000000000e+00 0.0000000000e+00   0.0000000000e+00 0.0000000000e+00   0.0000000000e+00 0.0000000000e+00
1.4680000000e+00   0.0000000000e+00 0.0000000000e+00   0.0000000000e+00 0.0000000000e+00   0.0000000000e+00 0.0000000000e+00
1.4700000000e+00   0.0000000000e+00 0.0000000000e+00   0.0000000000e+00 0.0000000000e+00   0.0000000000e+00 0.0000000000e+00
1.4720000000e+00   0.0000000000e+00 0.0000000000e+00   0.0000000000e+00 0.0000000000e+00   0.0000000000e+00 0.0000000000e+00
1.4740000000e+00   0.0000000000e+00 0.0000000000e+00   0.0000000000e+00 0.0000000000e+00   0.0000000000e+00 0.0000000000e+00
1.4760000000e+00   0.0000000000e+00 0.0000000000e+00   0.0000000000e+00 0.0000000000e+00   0.0000000000e+00 0.0000000000e+00
1.4780000000e+00   0.0000000000e+00 0.0000000000e+00   0.0000000000e+00 0.0000000000e+00   0.0000000000e+00 0.0000000000e+00
1.4800000000e+00   0.0000000000e+00 0.0000000000e+00   0.0000000000e+00 0.0000000000e+00   0.0000000000e+00 0.0000000000e+00
1.4820000000e+00   0.0000000000e+00 0.0000000000e+00   0.0000000000e+00 0.0000000000e+00   0.0000000000e+00 0.0000000000e+00
1.4840000000e+00   0.0000000000e+00 0.0000000000e+00   0.0000000000e+00 0.0000000000e+00   0.0000000000e+00 0.0000000000e+00
1.4860000000e+00   0.0000000000e+00 0.0000000000e+00   0.0000000000e+00 0.0000000000e+00   0.0000000000e+00 0.0000000000e+00
1.4880000000e+00   0.0000000000e+00 0.0000000000e+00   0.0000000000e+00 0.0000000000e+00   0.0000000000e+00 0.0000000000e+00
1.4900000000e+00   0.0000000000e+00 0.0000000000e+00   0.0000000000e+00 0.0000000000e+00   0.0000000000e+00 0.0000000000e+00
1.4920000000e+00   0.0000000000e+00 0.0000000000e+00   0.0000000000e+00 0.0000000000e+00   0.0000000000e+00 0.0000000000e+00
1.4940000000e+00   0.0000000000e+00 0.0000000000e+00   0.0000000000e+00 0.0000000000e+00   0.0000000000e+00 0.0000000000e+00
1.4960000000e+00   0.0000000000e+00 0.0000000000e+00   0.0000000000e+00 0.0000000000e+00   0.0000000000e+00 0.0000000000e+00
1.4980000000e+00   0.0000000000e+00 0.0000000000e+00   0.0000000000e+00 0.0000000000e+00   0.0000000000e+00 0.0000000000e+00
1.5000000000e+00   0.0000000000e+00 0.0000000000e+00   0.0000000000e+00 0.0000000000e+00   0.0000000000e+00 0.0000000000e+00
1.5020000000e+00   0.0000000000e+00 0.0000000000e+00   0.0000000000e+00 0.0000000000e+00   0.0000000000e+00 0.0000000000e+00
1.5040000000e+00   0.0000000000e+00 0.0000000000e+00   0.0000000000e+00 0.0000000000e+00   0.0000000000e+00 0.0000000000e+00
1.5060000000e+00   0.0000000000e+00 0.0000000000e+00   0.0000000000e+00 0.0000000000e+00   0.0000000000e+00 0.0000000000e+00
1.5080000000e+00   0.0000000000e+00 0.0000000000e+00   0.0000000000e+00 0.0000000000e+00   0.0000000000e+00 0.0000000000e+00
1.5100000000e+00   0.0000000000e+00 0.0000000000e+00   0.0000000000e+00 0.0000000000e+00   0.0000000000e+00 0.0000000000e+00
1.5120000000e+00   0.0000000000e+00 0.0000000000e+00   0.0000000000e+00 0.0000000000e+00   0.0000000000e+00 0.0000000000e+00
1.5140000000e+00   0.0000000000e+00 0.0000000000e+00   0.0000000000e+00 0.0000000000e+00   0.0000000000e+00 0.0000000000e+00
1.5160000000e+00   0.0000000000e+00 0.0000000000e+00   0.0000000000e+00 0.0000000000e+00   0.0000000000e+00 0.0000000000e+00
1.5180000000e+00   0.0000000000e+00 0.0000000000e+00   0.0000000000e+00 0.0000000000e+00   0.0000000000e+00 0.0000000000e+00
1.5200000000e+00   0.0000000000e+00 0.0000000000e+00   0.0000000000e+00 0.0000000000e+00   0.0000000000e+00 0.0000000000e+00
1.5220000000e+00   0.0000000000e+00 0.0000000000e+00   0.0000000000e+00 0.0000000000e+00   0.0000000000e+00 0.0000000000e+00
1.5240000000e+00   0.0000000000e+00 0.0000000000e+00   0.0000000000e+00 0.0000000000e+00   0.0000000000e+00 0.0000000000e+00
1.5260000000e+00   0.0000000000e+00 0.0000000000e+00   0.0000000000e+00 0.0000000000e+00   0.0000000000e+00 0.0000000000e+00
1.5280000000e+00   0.0000000000e+00 0.0000000000e+00   0.0000000000e+00 0.0000000000e+00   0.0000000000e+00 0.0000000000e+00
1.5300000000e+00   0.0000000000e+00 0.0000000000e+00   0.0000000000e+00 0.0000000000e+00   0.0000000000e+00 0.0000000000e+00
1.5320000000e+00   0.0000000000e+00 0.0000000000e+00   0.0000000000e+00 0.0000000000e+00   0.0000000000e+00 0.0000000000e+00
1.5340000000e+00   0.0000000000e+00 0.0000000000e+00   0.0000000000e+00 0.0000000000e+00   0.0000000000e+00 0.0000000000e+00
1.5360000000e+00   0.0000000000e+00 0.0000000000e+00   0.0000000000e+00 0.0000000000e+00   0.0000000000e+00 0.0000000000e+00
1.5380000000e+00   0.0000000000e+00 0.0000000000e+00   0.0000000000e+00 0.0000000000e+00   0.0000000000e+00 0.0000000000e+00
1.5400000000e+00   0.0000000000e+00 0.0000000000e+00   0.0000000000e+00 0.0000000000e+00   0.0000000000e+00 0.0000000000e+00
1.5420000000e+00   0.0000000000e+00 0.0000000000e+00   0.0000000000e+00 0.0000000000e+00   0.0000000000e+00 0.0000000000e+00
1.5440000000e+00   0.0000000000e+00 0.0000000000e+00   0.0000000000e+00 0.0000000000e+00   0.0000000000e+00 0.0000000000e+00
1.5460000000e+00   0.0000000000e+00 0.0000000000e+00   0.0000000000e+00 0.0000000000e+00   0.0000000000e+00 0.0000000000e+00
1.5480000000e+00   0.0000000000e+00 0.0000000000e+00   0.0000000000e+00 0.0000000000e+00   0.0000000000e+00 0.0000000000e+00
1.5500000000e+00   0.0000000000e+00 0.0000000000e+00   0.0000000000e+00 0.0000000000e+00   0.0000000000e+00 0.0000000000e+00
1.5520000000e+00   0.0000000000e+00 0.0000000000e+00   0.0000000000e+00 0.0000000000e+00   0.0000000000e+00 0.0000000000e+00
1.5540000000e+00   0.0000000000e+00 0.0000000000e+00   0.0000000000e+00 0.0000000000e+00   0.0000000000e+00 0.0000000000e+00
1.5560000000e+00   0.0000000000e+00 0.0000000000e+00   0.0000000000e+00 0.0000000000e+00   0.0000000000e+00 0.0000000000e+00
1.5580000000e+00   0.0000000000e+00 0.0000000000e+00   0.0000000000e+00 0.0000000000e+00   0.0000000000e+00 0.0000000000e+00
1.5600000000e+00   0.0000000000e+00 0.0000000000e+00   0.0000000000e+00 0.0000000000e+00   0.0000000000e+00 0.0000000000e+00
1.5620000000e+00   0.0000000000e+00 0.0000000000e+00   0.0000000000e+00 0.0000000000e+00   0.0000000000e+00 0.0000000000e+00
1.5640000000e+00   0.0000000000e+00 0.0000000000e+00   0.0000000000e+00 0.0000000000e+00   0.0000000000e+00 0.0000000000e+00
1.5660000000e+00   0.0000000000e+00 0.0000000000e+00   0.0000000000e+00 0.0000000000e+00   0.0000000000e+00 0.0000000000e+00
1.5680000000e+00   0.0000000000e+00 0.0000000000e+00   0.0000000000e+00 0.0000000000e+00   0.0000000000e+00 0.0000000000e+00
1.5700000000e+00   0.0000000000e+00 0.0000000000e+00   0.0000000000e+00 0.0000000000e+00   0.0000000000e+00 0.0000000000e+00
1.5720000000e+00   0.0000000000e+00 0.0000000000e+00   0.0000000000e+00 0.0000000000e+00   0.0000000000e+00 0.0000000000e+00
1.5740000000e+00   0.0000000000e+00 0.0000000000e+00   0.0000000000e+00 0.0000000000e+00   0.0000000000e+00 0.0000000000e+00
1.5760000000e+00   0.0000000000e+00 0.0000000000e+00   0.0000000000e+00 0.0000000000e+00   0.0000000000e+00 0.0000000000e+00
1.5780000000e+00   0.0000000000e+00 0.0000000000e+00   0.0000000000e+00 0.0000000000e+00   0.0000000000e+00 0.0000000000e+00
1.5800000000e+00   0.0000000000e+00 0.0000000000e+00   0.0000000000e+00 0.0000000000e+00   0.0000000000e+00 0.0000000000e+00
1.5820000000e+00   0.0000000000e+00 0.0000000000e+00   0.0000000000e+00 0.0000000000e+00   0.0000000000e+00 0.0000000000e+00
1.5840000000e+00   0.0000000000e+00 0.0000000000e+00   0.0000000000e+00 0.0000000000e+00   0.0000000000e+00 0.0000000000e+00
1.5860000000e+00   0.0000000000e+00 0.0000000000e+00   0.0000000000e+00 0.0000000000e+00   0.0000000000e+00 0.0000000000e+00
1.5880000000e+00   0.0000000000e+00 0.0000000000e+00   0.0000000000e+00 0.0000000000e+00   0.0000000000e+00 0.0000000000e+00
1.5900000000e+00   0.0000000000e+00 0.0000000000e+00   0.0000000000e+00 0.0000000000e+00   0.0000000000e+00 0.0000000000e+00
1.5920000000e+00   0.0000000000e+00 0.0000000000e+00   0.0000000000e+00 0.0000000000e+00   0.0000000000e+00 0.0000000000e+00
1.5940000000e+00   0.0000000000e+00 0.0000000000e+00   0.0000000000e+00 0.0000000000e+00   0.0000000000e+00 0.0000000000e+00
1.5960000000e+00   0.0000000000e+00 0.0000000000e+00   0.0000000000e+00 0.0000000000e+00   0.0000000000e+00 0.0000000000e+00
1.5980000000e+00   0.0000000000e+00 0.0000000000e+00   0.0000000000e+00 0.0000000000e+00   0.0000000000e+00 0.0000000000e+00
1.6000000000e+00   0.0000000000e+00 0.0000000000e+00   0.0000000000e+00 0.0000000000e+00   0.0000000000e+00 0.0000000000e+00
1.6020000000e+00   0.0000000000e+00 0.0000000000e+00   0.0000000000e+00 0.0000000000e+00   0.0000000000e+00 0.0000000000e+00
1.6040000000e+00   0.0000000000e+00 0.0000000000e+00   0.0000000000e+00 0.0000000000e+00   0.0000000000e+00 0.0000000000e+00
1.6060000000e+00   0.0000000000e+00 0.0000000000e+00   0.0000000000e+00 0.0000000000e+00   0.0000000000e+00 0.0000000000e+00
1.6080000000e+00   0.0000000000e+00 0.0000000000e+00   0.0000000000e+00 0.0000000000e+00   0.0000000000e+00 0.0000000000e+00
1.6100000000e+00   0.0000000000e+00 0.0000000000e+00   0.0000000000e+00 0.0000000000e+00   0.0000000000e+00 0.0000000000e+00
1.6120000000e+00   0.0000000000e+00 0.0000000000e+00   0.0000000000e+00 0.0000000000e+00   0.0000000000e+00 0.0000000000e+00
1.6140000000e+00   0.0000000000e+00 0.0000000000e+00   0.0000000000e+00 0.0000000000e+00   0.0000000000e+00 0.0000000000e+00
1.6160000000e+00   0.0000000000e+00 0.0000000000e+00   0.0000000000e+00 0.0000000000e+00   0.0000000000e+00 0.0000000000e+00
1.6180000000e+00   0.0000000000e+00 0.0000000000e+00   0.0000000000e+00 0.0000000000e+00   0.0000000000e+00 0.0000000000e+00
1.6200000000e+00   0.0000000000e+00 0.0000000000e+00   0.0000000000e+00 0.0000000000e+00   0.0000000000e+00 0.0000000000e+00
1.6220000000e+00   0.0000000000e+00 0.0000000000e+00   0.0000000000e+00 0.0000000000e+00   0.0000000000e+00 0.0000000000e+00
1.6240000000e+00   0.0000000000e+00 0.0000000000e+00   0.0000000000e+00 0.0000000000e+00   0.0000000000e+00 0.0000000000e+00
1.6260000000e+00   0.0000000000e+00 0.0000000000e+00   0.0000000000e+00 0.0000000000e+00   0.0000000000e+00 0.0000000000e+00
1.6280000000e+00   0.0000000000e+00 0.0000000000e+00   0.0000000000e+00 0.0000000000e+00   0.0000000000e+00 0.0000000000e+00
1.6300000000e+00   0.0000000000e+00 0.0000000000e+00   0.0000000000e+00 0.0000000000e+00   0.0000000000e+00 0.0000000000e+00
1.6320000000e+00   0.0000000000e+00 0.0000000000e+00   0.0000000000e+00 0.0000000000e+00   0.0000000000e+00 0.0000000000e+00
1.6340000000e+00   0.0000000000e+00 0.0000000000e+00   0.0000000000e+00 0.0000000000e+00   0.0000000000e+00 0.0000000000e+00
1.6360000000e+00   0.0000000000e+00 0.0000000000e+00   0.0000000000e+00 0.0000000000e+00   0.0000000000e+00 0.0000000000e+00
1.6380000000e+00   0.0000000000e+00 0.0000000000e+00   0.0000000000e+00 0.0000000000e+00   0.0000000000e+00 0.0000000000e+00
1.6400000000e+00   0.0000000000e+00 0.0000000000e+00   0.0000000000e+00 0.0000000000e+00   0.0000000000e+00 0.0000000000e+00
1.6420000000e+00   0.0000000000e+00 0.0000000000e+00   0.0000000000e+00 0.0000000000e+00   0.0000000000e+00 0.0000000000e+00
1.6440000000e+00   0.0000000000e+00 0.0000000000e+00   0.0000000000e+00 0.0000000000e+00   0.0000000000e+00 0.0000000000e+00
1.6460000000e+00   0.0000000000e+00 0.0000000000e+00   0.0000000000e+00 0.0000000000e+00   0.0000000000e+00 0.0000000000e+00
1.6480000000e+00   0.0000000000e+00 0.0000000000e+00   0.0000000000e+00 0.0000000000e+00   0.0000000000e+00 0.0000000000e+00
1.6500000000e+00   0.0000000000e+00 0.0000000000e+00   0.0000000000e+00 0.0000000000e+00   0.0000000000e+00 0.0000000000e+00
1.6520000000e+00   0.0000000000e+00 0.0000000000e+00   0.0000000000e+00 0.0000000000e+00   0.0000000000e+00 0.0000000000e+00
1.6540000000e+00   0.0000000000e+00 0.0000000000e+00   0.0000000000e+00 0.0000000000e+00   0.0000000000e+00 0.0000000000e+00
1.6560000000e+00   0.0000000000e+00 0.0000000000e+00   0.0000000000e+00 0.0000000000e+00   0.0000000000e+00 0.0000000000e+00
1.6580000000e+00   0.0000000000e+00 0.0000000000e+00   0.0000000000e+00 0.0000000000e+00   0.0000000000e+00 0.0000000000e+00
1.6600000000e+00   0.0000000000e+00 0.0000000000e+00   0.0000000000e+00 0.0000000000e+00   0.0000000000e+00 0.0000000000e+00
1.6620000000e+00   0.0000000000e+00 0.0000000000e+00   0.0000000000e+00 0.0000000000e+00   0.0000000000e+00 0.0000000000e+00
1.6640000000e+00   0.0000000000e+00 0.0000000000e+00   0.0000000000e+00 0.0000000000e+00   0.0000000000e+00 0.0000000000e+00
1.6660000000e+00   0.0000000000e+00 0.0000000000e+00   0.0000000000e+00 0.0000000000e+00   0.0000000000e+00 0.0000000000e+00
1.6680000000e+00   0.0000000000e+00 0.0000000000e+00   0.0000000000e+00 0.0000000000e+00   0.0000000000e+00 0.0000000000e+00
1.6700000000e+00   0.0000000000e+00 0.0000000000e+00   0.0000000000e+00 0.0000000000e+00   0.0000000000e+00 0.0000000000e+00
1.6720000000e+00   0.0000000000e+00 0.0000000000e+00   0.0000000000e+00 0.0000000000e+00   0.0000000000e+00 0.0000000000e+00
1.6740000000e+00   0.0000000000e+00 0.0000000000e+00   0.0000000000e+00 0.0000000000e+00   0.0000000000e+00 0.0000000000e+00
1.6760000000e+00   0.0000000000e+00 0.0000000000e+00   0.0000000000e+00 0.0000000000e+00   0.0000000000e+00 0.0000000000e+00
1.6780000000e+00   0.0000000000e+00 0.0000000000e+00   0.0000000000e+00 0.0000000000e+00   0.0000000000e+00 0.0000000000e+00
1.6800000000e+00   0.0000000000e+00 0.0000000000e+00   0.0000000000e+00 0.0000000000e+00   0.0000000000e+00 0.0000000000e+00
1.6820000000e+00   0.0000000000e+00 0.0000000000e+00   0.0000000000e+00 0.0000000000e+00   0.0000000000e+00 0.0000000000e+00
1.6840000000e+00   0.0000000000e+00 0.0000000000e+00   0.0000000000e+00 0.0000000000e+00   0.0000000000e+00 0.0000000000e+00
1.6860000000e+00   0.0000000000e+00 0.0000000000e+00   0.0000000000e+00 0.0000000000e+00   0.0000000000e+00 0.0000000000e+00
1.6880000000e+00   0.0000000000e+00 0.0000000000e+00   0.0000000000e+00 0.0000000000e+00   0.0000000000e+00 0.0000000000e+00
1.6900000000e+00   0.0000000000e+00 0.0000000000e+00   0.0000000000e+00 0.0000000000e+00   0.0000000000e+00 0.0000000000e+00
1.6920000000e+00   0.0000000000e+00 0.0000000000e+00   0.0000000000e+00 0.0000000000e+00   0.0000000000e+00 0.0000000000e+00
1.6940000000e+00   0.0000000000e+00 0.0000000000e+00   0.0000000000e+00 0.0000000000e+00   0.0000000000e+00 0.0000000000e+00
1.6960000000e+00   0.0000000000e+00 0.0000000000e+00   0.0000000000e+00 0.0000000000e+00   0.0000000000e+00 0.0000000000e+00
1.6980000000e+00   0.0000000000e+00 0.0000000000e+00   0.0000000000e+00 0.0000000000e+00   0.0000000000e+00 0.0000000000e+00
1.7000000000e+00   0.0000000000e+00 0.0000000000e+00   0.0000000000e+00 0.0000000000e+00   0.0000000000e+00 0.0000000000e+00
1.7020000000e+00   0.0000000000e+00 0.0000000000e+00   0.0000000000e+00 0.0000000000e+00   0.0000000000e+00 0.0000000000e+00
1.7040000000e+00   0.0000000000e+00 0.0000000000e+00   0.0000000000e+00 0.0000000000e+00   0.0000000000e+00 0.0000000000e+00
1.7060000000e+00   0.0000000000e+00 0.0000000000e+00   0.0000000000e+00 0.0000000000e+00   0.0000000000e+00 0.0000000000e+00
1.7080000000e+00   0.0000000000e+00 0.0000000000e+00   0.0000000000e+00 0.0000000000e+00   0.0000000000e+00 0.0000000000e+00
1.7100000000e+00   0.0000000000e+00 0.0000000000e+00   0.0000000000e+00 0.0000000000e+00   0.0000000000e+00 0.0000000000e+00
1.7120000000e+00   0.0000000000e+00 0.0000000000e+00   0.0000000000e+00 0.0000000000e+00   0.0000000000e+00 0.0000000000e+00
1.7140000000e+00   0.0000000000e+00 0.0000000000e+00   0.0000000000e+00 0.0000000000e+00   0.0000000000e+00 0.0000000000e+00
1.7160000000e+00   0.0000000000e+00 0.0000000000e+00   0.0000000000e+00 0.0000000000e+00   0.0000000000e+00 0.0000000000e+00
1.7180000000e+00   0.0000000000e+00 0.0000000000e+00   0.0000000000e+00 0.0000000000e+00   0.0000000000e+00 0.0000000000e+00
1.7200000000e+00   0.0000000000e+00 0.0000000000e+00   0.0000000000e+00 0.0000000000e+00   0.0000000000e+00 0.0000000000e+00
1.7220000000e+00   0.0000000000e+00 0.0000000000e+00   0.0000000000e+00 0.0000000000e+00   0.0000000000e+00 0.0000000000e+00
1.7240000000e+00   0.0000000000e+00 0.0000000000e+00   0.0000000000e+00 0.0000000000e+00   0.0000000000e+00 0.0000000000e+00
1.7260000000e+00   0.0000000000e+00 0.0000000000e+00   0.0000000000e+00 0.0000000000e+00   0.0000000000e+00 0.0000000000e+00
1.7280000000e+00   0.0000000000e+00 0.0000000000e+00   0.0000000000e+00 0.0000000000e+00   0.0000000000e+00 0.0000000000e+00
1.7300000000e+00   0.0000000000e+00 0.0000000000e+00   0.0000000000e+00 0.0000000000e+00   0.0000000000e+00 0.0000000000e+00
1.7320000000e+00   0.0000000000e+00 0.0000000000e+00   0.0000000000e+00 0.0000000000e+00   0.0000000000e+00 0.0000000000e+00
1.7340000000e+00   0.0000000000e+00 0.0000000000e+00   0.0000000000e+00 0.0000000000e+00   0.0000000000e+00 0.0000000000e+00
1.7360000000e+00   0.0000000000e+00 0.0000000000e+00   0.0000000000e+00 0.0000000000e+00   0.0000000000e+00 0.0000000000e+00
1.7380000000e+00   0.0000000000e+00 0.0000000000e+00   0.0000000000e+00 0.0000000000e+00   0.0000000000e+00 0.0000000000e+00
1.7400000000e+00   0.0000000000e+00 0.0000000000e+00   0.0000000000e+00 0.0000000000e+00   0.0000000000e+00 0.0000000000e+00
1.7420000000e+00   0.0000000000e+00 0.0000000000e+00   0.0000000000e+00 0.0000000000e+00   0.0000000000e+00 0.0000000000e+00
1.7440000000e+00   0.0000000000e+00 0.0000000000e+00   0.0000000000e+00 0.0000000000e+00   0.0000000000e+00 0.0000000000e+00
1.7460000000e+00   0.0000000000e+00 0.0000000000e+00   0.0000000000e+00 0.0000000000e+00   0.0000000000e+00 0.0000000000e+00
1.7480000000e+00   0.0000000000e+00 0.0000000000e+00   0.0000000000e+00 0.0000000000e+00   0.0000000000e+00 0.0000000000e+00
1.7500000000e+00   0.0000000000e+00 0.0000000000e+00   0.0000000000e+00 0.0000000000e+00   0.0000000000e+00 0.0000000000e+00
1.7520000000e+00   0.0000000000e+00 0.0000000000e+00   0.0000000000e+00 0.0000000000e+00   0.0000000000e+00 0.0000000000e+00
1.7540000000e+00   0.0000000000e+00 0.0000000000e+00   0.0000000000e+00 0.0000000000e+00   0.0000000000e+00 0.0000000000e+00
1.7560000000e+00   0.0000000000e+00 0.0000000000e+00   0.0000000000e+00 0.0000000000e+00   0.0000000000e+00 0.0000000000e+00
1.7580000000e+00   0.0000000000e+00 0.0000000000e+00   0.0000000000e+00 0.0000000000e+00   0.0000000000e+00 0.0000000000e+00
1.7600000000e+00   0.0000000000e+00 0.0000000000e+00   0.0000000000e+00 0.0000000000e+00   0.0000000000e+00 0.0000000000e+00
1.7620000000e+00   0.0000000000e+00 0.0000000000e+00   0.0000000000e+00 0.0000000000e+00   0.0000000000e+00 0.0000000000e+00
1.7640000000e+00   0.0000000000e+00 0.0000000000e+00   0.0000000000e+00 0.0000000000e+00   0.0000000000e+00 0.0000000000e+00
1.7660000000e+00   0.0000000000e+00 0.0000000000e+00   0.0000000000e+00 0.0000000000e+00   0.0000000000e+00 0.0000000000e+00
1.7680000000e+00   0.0000000000e+00 0.0000000000e+00   0.0000000000e+00 0.0000000000e+00   0.0000000000e+00 0.0000000000e+00
1.7700000000e+00   0.0000000000e+00 0.0000000000e+00   0.0000000000e+00 0.0000000000e+00   0.0000000000e+00 0.0000000000e+00
1.7720000000e+00   0.0000000000e+00 0.0000000000e+00   0.0000000000e+00 0.0000000000e+00   0.0000000000e+00 0.0000000000e+00
1.7740000000e+00   0.0000000000e+00 0.0000000000e+00   0.0000000000e+00 0.0000000000e+00   0.0000000000e+00 0.0000000000e+00
1.7760000000e+00   0.0000000000e+00 0.0000000000e+00   0.0000000000e+00 0.0000000000e+00   0.0000000000e+00 0.0000000000e+00
1.7780000000e+00   0.0000000000e+00 0.0000000000e+00   0.0000000000e+00 0.0000000000e+00   0.0000000000e+00 0.0000000000e+00
1.7800000000e+00   0.0000000000e+00 0.0000000000e+00   0.0000000000e+00 0.0000000000e+00   0.0000000000e+00 0.0000000000e+00
1.7820000000e+00   0.0000000000e+00 0.0000000000e+00   0.0000000000e+00 0.0000000000e+00   0.0000000000e+00 0.0000000000e+00
1.7840000000e+00   0.0000000000e+00 0.0000000000e+00   0.0000000000e+00 0.0000000000e+00   0.0000000000e+00 0.0000000000e+00
1.7860000000e+00   0.0000000000e+00 0.0000000000e+00   0.0000000000e+00 0.0000000000e+00   0.0000000000e+00 0.0000000000e+00
1.7880000000e+00   0.0000000000e+00 0.0000000000e+00   0.0000000000e+00 0.0000000000e+00   0.0000000000e+00 0.0000000000e+00
1.7900000000e+00   0.0000000000e+00 0.0000000000e+00   0.0000000000e+00 0.0000000000e+00   0.0000000000e+00 0.0000000000e+00
1.7920000000e+00   0.0000000000e+00 0.0000000000e+00   0.0000000000e+00 0.0000000000e+00   0.0000000000e+00 0.0000000000e+00
1.7940000000e+00   0.0000000000e+00 0.0000000000e+00   0.0000000000e+00 0.0000000000e+00   0.0000000000e+00 0.0000000000e+00
1.7960000000e+00   0.0000000000e+00 0.0000000000e+00   0.0000000000e+00 0.0000000000e+00   0.0000000000e+00 0.0000000000e+00
1.7980000000e+00   0.0000000000e+00 0.0000000000e+00   0.0000000000e+00 0.0000000000e+00   0.0000000000e+00 0.0000000000e+00
1.8000000000e+00   0.0000000000e+00 0.0000000000e+00   0.0000000000e+00 0.0000000000e+00   0.0000000000e+00 0.0000000000e+00
1.8020000000e+00   0.0000000000e+00 0.0000000000e+00   0.0000000000e+00 0.0000000000e+00   0.0000000000e+00 0.0000000000e+00
1.8040000000e+00   0.0000000000e+00 0.0000000000e+00   0.0000000000e+00 0.0000000000e+00   0.0000000000e+00 0.0000000000e+00
1.8060000000e+00   0.0000000000e+00 0.0000000000e+00   0.0000000000e+00 0.0000000000e+00   0.0000000000e+00 0.0000000000e+00
1.8080000000e+00   0.0000000000e+00 0.0000000000e+00   0.0000000000e+00 0.0000000000e+00   0.0000000000e+00 0.0000000000e+00
1.8100000000e+00   0.0000000000e+00 0.0000000000e+00   0.0000000000e+00 0.0000000000e+00   0.0000000000e+00 0.0000000000e+00
1.8120000000e+00   0.0000000000e+00 0.0000000000e+00   0.0000000000e+00 0.0000000000e+00   0.0000000000e+00 0.0000000000e+00
1.8140000000e+00   0.0000000000e+00 0.0000000000e+00   0.0000000000e+00 0.0000000000e+00   0.0000000000e+00 0.0000000000e+00
1.8160000000e+00   0.0000000000e+00 0.0000000000e+00   0.0000000000e+00 0.0000000000e+00   0.0000000000e+00 0.0000000000e+00
1.8180000000e+00   0.0000000000e+00 0.0000000000e+00   0.0000000000e+00 0.0000000000e+00   0.0000000000e+00 0.0000000000e+00
1.8200000000e+00   0.0000000000e+00 0.0000000000e+00   0.0000000000e+00 0.0000000000e+00   0.0000000000e+00 0.0000000000e+00
1.8220000000e+00   0.0000000000e+00 0.0000000000e+00   0.0000000000e+00 0.0000000000e+00   0.0000000000e+00 0.0000000000e+00
1.8240000000e+00   0.0000000000e+00 0.0000000000e+00   0.0000000000e+00 0.0000000000e+00   0.0000000000e+00 0.0000000000e+00
1.8260000000e+00   0.0000000000e+00 0.0000000000e+00   0.0000000000e+00 0.0000000000e+00   0.0000000000e+00 0.0000000000e+00
1.8280000000e+00   0.0000000000e+00 0.0000000000e+00   0.0000000000e+00 0.0000000000e+00   0.0000000000e+00 0.0000000000e+00
1.8300000000e+00   0.0000000000e+00 0.0000000000e+00   0.0000000000e+00 0.0000000000e+00   0.0000000000e+00 0.0000000000e+00
1.8320000000e+00   0.0000000000e+00 0.0000000000e+00   0.0000000000e+00 0.0000000000e+00   0.0000000000e+00 0.0000000000e+00
1.8340000000e+00   0.0000000000e+00 0.0000000000e+00   0.0000000000e+00 0.0000000000e+00   0.0000000000e+00 0.0000000000e+00
1.8360000000e+00   0.0000000000e+00 0.0000000000e+00   0.0000000000e+00 0.0000000000e+00   0.0000000000e+00 0.0000000000e+00
1.8380000000e+00   0.0000000000e+00 0.0000000000e+00   0.0000000000e+00 0.0000000000e+00   0.0000000000e+00 0.0000000000e+00
1.8400000000e+00   0.0000000000e+00 0.0000000000e+00   0.0000000000e+00 0.0000000000e+00   0.0000000000e+00 0.0000000000e+00
1.8420000000e+00   0.0000000000e+00 0.0000000000e+00   0.0000000000e+00 0.0000000000e+00   0.0000000000e+00 0.0000000000e+00
1.8440000000e+00   0.0000000000e+00 0.0000000000e+00   0.0000000000e+00 0.0000000000e+00   0.0000000000e+00 0.0000000000e+00
1.8460000000e+00   0.0000000000e+00 0.0000000000e+00   0.0000000000e+00 0.0000000000e+00   0.0000000000e+00 0.0000000000e+00
1.8480000000e+00   0.0000000000e+00 0.0000000000e+00   0.0000000000e+00 0.0000000000e+00   0.0000000000e+00 0.0000000000e+00
1.8500000000e+00   0.0000000000e+00 0.0000000000e+00   0.0000000000e+00 0.0000000000e+00   0.0000000000e+00 0.0000000000e+00
1.8520000000e+00   0.0000000000e+00 0.0000000000e+00   0.0000000000e+00 0.0000000000e+00   0.0000000000e+00 0.0000000000e+00
1.8540000000e+00   0.0000000000e+00 0.0000000000e+00   0.0000000000e+00 0.0000000000e+00   0.0000000000e+00 0.0000000000e+00
1.8560000000e+00   0.0000000000e+00 0.0000000000e+00   0.0000000000e+00 0.0000000000e+00   0.0000000000e+00 0.0000000000e+00
1.8580000000e+00   0.0000000000e+00 0.0000000000e+00   0.0000000000e+00 0.0000000000e+00   0.0000000000e+00 0.0000000000e+00
1.8600000000e+00   0.0000000000e+00 0.0000000000e+00   0.0000000000e+00 0.0000000000e+00   0.0000000000e+00 0.0000000000e+00
1.8620000000e+00   0.0000000000e+00 0.0000000000e+00   0.0000000000e+00 0.0000000000e+00   0.0000000000e+00 0.0000000000e+00
1.8640000000e+00   0.0000000000e+00 0.0000000000e+00   0.0000000000e+00 0.0000000000e+00   0.0000000000e+00 0.0000000000e+00
1.8660000000e+00   0.0000000000e+00 0.0000000000e+00   0.0000000000e+00 0.0000000000e+00   0.0000000000e+00 0.0000000000e+00
1.8680000000e+00   0.0000000000e+00 0.0000000000e+00   0.0000000000e+00 0.0000000000e+00   0.0000000000e+00 0.0000000000e+00
1.8700000000e+00   0.0000000000e+00 0.0000000000e+00   0.0000000000e+00 0.0000000000e+00   0.0000000000e+00 0.0000000000e+00
1.8720000000e+00   0.0000000000e+00 0.0000000000e+00   0.0000000000e+00 0.0000000000e+00   0.0000000000e+00 0.0000000000e+00
1.8740000000e+00   0.0000000000e+00 0.0000000000e+00   0.0000000000e+00 0.0000000000e+00   0.0000000000e+00 0.0000000000e+00
1.8760000000e+00   0.0000000000e+00 0.0000000000e+00   0.0000000000e+00 0.0000000000e+00   0.0000000000e+00 0.0000000000e+00
1.8780000000e+00   0.0000000000e+00 0.0000000000e+00   0.0000000000e+00 0.0000000000e+00   0.0000000000e+00 0.0000000000e+00
1.8800000000e+00   0.0000000000e+00 0.0000000000e+00   0.0000000000e+00 0.0000000000e+00   0.0000000000e+00 0.0000000000e+00
1.8820000000e+00   0.0000000000e+00 0.0000000000e+00   0.0000000000e+00 0.0000000000e+00   0.0000000000e+00 0.0000000000e+00
1.8840000000e+00   0.0000000000e+00 0.0000000000e+00   0.0000000000e+00 0.0000000000e+00   0.0000000000e+00 0.0000000000e+00
1.8860000000e+00   0.0000000000e+00 0.0000000000e+00   0.0000000000e+00 0.0000000000e+00   0.0000000000e+00 0.0000000000e+00
1.8880000000e+00   0.0000000000e+00 0.0000000000e+00   0.0000000000e+00 0.0000000000e+00   0.0000000000e+00 0.0000000000e+00
1.8900000000e+00   0.0000000000e+00 0.0000000000e+00   0.0000000000e+00 0.0000000000e+00   0.0000000000e+00 0.0000000000e+00
1.8920000000e+00   0.0000000000e+00 0.0000000000e+00   0.0000000000e+00 0.0000000000e+00   0.0000000000e+00 0.0000000000e+00
1.8940000000e+00   0.0000000000e+00 0.0000000000e+00   0.0000000000e+00 0.0000000000e+00   0.0000000000e+00 0.0000000000e+00
1.8960000000e+00   0.0000000000e+00 0.0000000000e+00   0.0000000000e+00 0.0000000000e+00   0.0000000000e+00 0.0000000000e+00
1.8980000000e+00   0.0000000000e+00 0.0000000000e+00   0.0000000000e+00 0.0000000000e+00   0.0000000000e+00 0.0000000000e+00
1.9000000000e+00   0.0000000000e+00 0.0000000000e+00   0.0000000000e+00 0.0000000000e+00   0.0000000000e+00 0.0000000000e+00
1.9020000000e+00   0.0000000000e+00 0.0000000000e+00   0.0000000000e+00 0.0000000000e+00   0.0000000000e+00 0.0000000000e+00
1.9040000000e+00   0.0000000000e+00 0.0000000000e+00   0.0000000000e+00 0.0000000000e+00   0.0000000000e+00 0.0000000000e+00
1.9060000000e+00   0.0000000000e+00 0.0000000000e+00   0.0000000000e+00 0.0000000000e+00   0.0000000000e+00 0.0000000000e+00
1.9080000000e+00   0.0000000000e+00 0.0000000000e+00   0.0000000000e+00 0.0000000000e+00   0.0000000000e+00 0.0000000000e+00
1.9100000000e+00   0.0000000000e+00 0.0000000000e+00   0.0000000000e+00 0.0000000000e+00   0.0000000000e+00 0.0000000000e+00
1.9120000000e+00   0.0000000000e+00 0.0000000000e+00   0.0000000000e+00 0.0000000000e+00   0.0000000000e+00 0.0000000000e+00
1.9140000000e+00   0.0000000000e+00 0.0000000000e+00   0.0000000000e+00 0.0000000000e+00   0.0000000000e+00 0.0000000000e+00
1.9160000000e+00   0.0000000000e+00 0.0000000000e+00   0.0000000000e+00 0.0000000000e+00   0.0000000000e+00 0.0000000000e+00
1.9180000000e+00   0.0000000000e+00 0.0000000000e+00   0.0000000000e+00 0.0000000000e+00   0.0000000000e+00 0.0000000000e+00
1.9200000000e+00   0.0000000000e+00 0.0000000000e+00   0.0000000000e+00 0.0000000000e+00   0.0000000000e+00 0.0000000000e+00
1.9220000000e+00   0.0000000000e+00 0.0000000000e+00   0.0000000000e+00 0.0000000000e+00   0.0000000000e+00 0.0000000000e+00
1.9240000000e+00   0.0000000000e+00 0.0000000000e+00   0.0000000000e+00 0.0000000000e+00   0.0000000000e+00 0.0000000000e+00
1.9260000000e+00   0.0000000000e+00 0.0000000000e+00   0.0000000000e+00 0.0000000000e+00   0.0000000000e+00 0.0000000000e+00
1.9280000000e+00   0.0000000000e+00 0.0000000000e+00   0.0000000000e+00 0.0000000000e+00   0.0000000000e+00 0.0000000000e+00
1.9300000000e+00   0.0000000000e+00 0.0000000000e+00   0.0000000000e+00 0.0000000000e+00   0.0000000000e+00 0.0000000000e+00
1.9320000000e+00   0.0000000000e+00 0.0000000000e+00   0.0000000000e+00 0.0000000000e+00   0.0000000000e+00 0.0000000000e+00
1.9340000000e+00   0.0000000000e+00 0.0000000000e+00   0.0000000000e+00 0.0000000000e+00   0.0000000000e+00 0.0000000000e+00
1.9360000000e+00   0.0000000000e+00 0.0000000000e+00   0.0000000000e+00 0.0000000000e+00   0.0000000000e+00 0.0000000000e+00
1.9380000000e+00   0.0000000000e+00 0.0000000000e+00   0.0000000000e+00 0.0000000000e+00   0.0000000000e+00 0.0000000000e+00
1.9400000000e+00   0.0000000000e+00 0.0000000000e+00   0.0000000000e+00 0.0000000000e+00   0.0000000000e+00 0.0000000000e+00
1.9420000000e+00   0.0000000000e+00 0.0000000000e+00   0.0000000000e+00 0.0000000000e+00   0.0000000000e+00 0.0000000000e+00
1.9440000000e+00   0.0000000000e+00 0.0000000000e+00   0.0000000000e+00 0.0000000000e+00   0.0000000000e+00 0.0000000000e+00
1.9460000000e+00   0.0000000000e+00 0.0000000000e+00   0.0000000000e+00 0.0000000000e+00   0.0000000000e+00 0.0000000000e+00
1.9480000000e+00   0.0000000000e+00 0.0000000000e+00   0.0000000000e+00 0.0000000000e+00   0.0000000000e+00 0.0000000000e+00
1.9500000000e+00   0.0000000000e+00 0.0000000000e+00   0.0000000000e+00 0.0000000000e+00   0.0000000000e+00 0.0000000000e+00
1.9520000000e+00   0.0000000000e+00 0.0000000000e+00   0.0000000000e+00 0.0000000000e+00   0.0000000000e+00 0.0000000000e+00
1.9540000000e+00   0.0000000000e+00 0.0000000000e+00   0.0000000000e+00 0.0000000000e+00   0.0000000000e+00 0.0000000000e+00
1.9560000000e+00   0.0000000000e+00 0.0000000000e+00   0.0000000000e+00 0.0000000000e+00   0.0000000000e+00 0.0000000000e+00
1.9580000000e+00   0.0000000000e+00 0.0000000000e+00   0.0000000000e+00 0.0000000000e+00   0.0000000000e+00 0.0000000000e+00
1.9600000000e+00   0.0000000000e+00 0.0000000000e+00   0.0000000000e+00 0.0000000000e+00   0.0000000000e+00 0.0000000000e+00
1.9620000000e+00   0.0000000000e+00 0.0000000000e+00   0.0000000000e+00 0.0000000000e+00   0.0000000000e+00 0.0000000000e+00
1.9640000000e+00   0.0000000000e+00 0.0000000000e+00   0.0000000000e+00 0.0000000000e+00   0.0000000000e+00 0.0000000000e+00
1.9660000000e+00   0.0000000000e+00 0.0000000000e+00   0.0000000000e+00 0.0000000000e+00   0.0000000000e+00 0.0000000000e+00
1.9680000000e+00   0.0000000000e+00 0.0000000000e+00   0.0000000000e+00 0.0000000000e+00   0.0000000000e+00 0.0000000000e+00
1.9700000000e+00   0.0000000000e+00 0.0000000000e+00   0.0000000000e+00 0.0000000000e+00   0.0000000000e+00 0.0000000000e+00
1.9720000000e+00   0.0000000000e+00 0.0000000000e+00   0.0000000000e+00 0.0000000000e+00   0.0000000000e+00 0.0000000000e+00
1.9740000000e+00   0.0000000000e+00 0.0000000000e+00   0.0000000000e+00 0.0000000000e+00   0.0000000000e+00 0.0000000000e+00
1.9760000000e+00   0.0000000000e+00 0.0000000000e+00   0.0000000000e+00 0.0000000000e+00   0.0000000000e+00 0.0000000000e+00
1.9780000000e+00   0.0000000000e+00 0.0000000000e+00   0.0000000000e+00 0.0000000000e+00   0.0000000000e+00 0.0000000000e+00
1.9800000000e+00   0.0000000000e+00 0.0000000000e+00   0.0000000000e+00 0.0000000000e+00   0.0000000000e+00 0.0000000000e+00
1.9820000000e+00   0.0000000000e+00 0.0000000000e+00   0.0000000000e+00 0.0000000000e+00   0.0000000000e+00 0.0000000000e+00
1.9840000000e+00   0.0000000000e+00 0.0000000000e+00   0.0000000000e+00 0.0000000000e+00   0.0000000000e+00 0.0000000000e+00
1.9860000000e+00   0.0000000000e+00 0.0000000000e+00   0.0000000000e+00 0.0000000000e+00   0.0000000000e+00 0.0000000000e+00
1.9880000000e+00   0.0000000000e+00 0.0000000000e+00   0.0000000000e+00 0.0000000000e+00   0.0000000000e+00 0.0000000000e+00
1.9900000000e+00   0.0000000000e+00 0.0000000000e+00   0.0000000000e+00 0.0000000000e+00   0.0000000000e+00 0.0000000000e+00
1.9920000000e+00   0.0000000000e+00 0.0000000000e+00   0.0000000000e+00 0.0000000000e+00   0.0000000000e+00 0.0000000000e+00
1.9940000000e+00   0.0000000000e+00 0.0000000000e+00   0.0000000000e+00 0.0000000000e+00   0.0000000000e+00 0.0000000000e+00
1.9960000000e+00   0.0000000000e+00 0.0000000000e+00   0.0000000000e+00 0.0000000000e+00   0.0000000000e+00 0.0000000000e+00
1.9980000000e+00   0.0000000000e+00 0.0000000000e+00   0.0000000000e+00 0.0000000000e+00   0.0000000000e+00 0.0000000000e+00
2.0000000000e+00   0.0000000000e+00 0.0000000000e+00   0.0000000000e+00 0.0000000000e+00   0.0000000000e+00 0.0000000000e+00
2.0020000000e+00   0.0000000000e+00 0.0000000000e+00   0.0000000000e+00 0.0000000000e+00   0.0000000000e+00 0.0000000000e+00
2.0040000000e+00   0.0000000000e+00 0.0000000000e+00   0.0000000000e+00 0.0000000000e+00   0.0000000000e+00 0.0000000000e+00
2.0060000000e+00   0.0000000000e+00 0.0000000000e+00   0.0000000000e+00 0.0000000000e+00   0.0000000000e+00 0.0000000000e+00
2.0080000000e+00   0.0000000000e+00 0.0000000000e+00   0.0000000000e+00 0.0000000000e+00   0.0000000000e+00 0.0000000000e+00
2.0100000000e+00   0.0000000000e+00 0.0000000000e+00   0.0000000000e+00 0.0000000000e+00   0.0000000000e+00 0.0000000000e+00
2.0120000000e+00   0.0000000000e+00 0.0000000000e+00   0.0000000000e+00 0.0000000000e+00   0.0000000000e+00 0.0000000000e+00
2.0140000000e+00   0.0000000000e+00 0.0000000000e+00   0.0000000000e+00 0.0000000000e+00   0.0000000000e+00 0.0000000000e+00
2.0160000000e+00   0.0000000000e+00 0.0000000000e+00   0.0000000000e+00 0.0000000000e+00   0.0000000000e+00 0.0000000000e+00
2.0180000000e+00   0.0000000000e+00 0.0000000000e+00   0.0000000000e+00 0.0000000000e+00   0.0000000000e+00 0.0000000000e+00
2.0200000000e+00   0.0000000000e+00 0.0000000000e+00   0.0000000000e+00 0.0000000000e+00   0.0000000000e+00 0.0000000000e+00
2.0220000000e+00   0.0000000000e+00 0.0000000000e+00   0.0000000000e+00 0.0000000000e+00   0.0000000000e+00 0.0000000000e+00
2.0240000000e+00   0.0000000000e+00 0.0000000000e+00   0.0000000000e+00 0.0000000000e+00   0.0000000000e+00 0.0000000000e+00
2.0260000000e+00   0.0000000000e+00 0.0000000000e+00   0.0000000000e+00 0.0000000000e+00   0.0000000000e+00 0.0000000000e+00
2.0280000000e+00   0.0000000000e+00 0.0000000000e+00   0.0000000000e+00 0.0000000000e+00   0.0000000000e+00 0.0000000000e+00
2.0300000000e+00   0.0000000000e+00 0.0000000000e+00   0.0000000000e+00 0.0000000000e+00   0.0000000000e+00 0.0000000000e+00
2.0320000000e+00   0.0000000000e+00 0.0000000000e+00   0.0000000000e+00 0.0000000000e+00   0.0000000000e+00 0.0000000000e+00
2.0340000000e+00   0.0000000000e+00 0.0000000000e+00   0.0000000000e+00 0.0000000000e+00   0.0000000000e+00 0.0000000000e+00
2.0360000000e+00   0.0000000000e+00 0.0000000000e+00   0.0000000000e+00 0.0000000000e+00   0.0000000000e+00 0.0000000000e+00
2.0380000000e+00   0.0000000000e+00 0.0000000000e+00   0.0000000000e+00 0.0000000000e+00   0.0000000000e+00 0.0000000000e+00
2.0400000000e+00   0.0000000000e+00 0.0000000000e+00   0.0000000000e+00 0.0000000000e+00   0.0000000000e+00 0.0000000000e+00
2.0420000000e+00   0.0000000000e+00 0.0000000000e+00   0.0000000000e+00 0.0000000000e+00   0.0000000000e+00 0.0000000000e+00
2.0440000000e+00   0.0000000000e+00 0.0000000000e+00   0.0000000000e+00 0.0000000000e+00   0.0000000000e+00 0.0000000000e+00
2.0460000000e+00   0.0000000000e+00 0.0000000000e+00   0.0000000000e+00 0.0000000000e+00   0.0000000000e+00 0.0000000000e+00
2.0480000000e+00   0.0000000000e+00 0.0000000000e+00   0.0000000000e+00 0.0000000000e+00   0.0000000000e+00 0.0000000000e+00
2.0500000000e+00   0.0000000000e+00 0.0000000000e+00   0.0000000000e+00 0.0000000000e+00   0.0000000000e+00 0.0000000000e+00
2.0520000000e+00   0.0000000000e+00 0.0000000000e+00   0.0000000000e+00 0.0000000000e+00   0.0000000000e+00 0.0000000000e+00
2.0540000000e+00   0.0000000000e+00 0.0000000000e+00   0.0000000000e+00 0.0000000000e+00   0.0000000000e+00 0.0000000000e+00
2.0560000000e+00   0.0000000000e+00 0.0000000000e+00   0.0000000000e+00 0.0000000000e+00   0.0000000000e+00 0.0000000000e+00
2.0580000000e+00   0.0000000000e+00 0.0000000000e+00   0.0000000000e+00 0.0000000000e+00   0.0000000000e+00 0.0000000000e+00
2.0600000000e+00   0.0000000000e+00 0.0000000000e+00   0.0000000000e+00 0.0000000000e+00   0.0000000000e+00 0.0000000000e+00
2.0620000000e+00   0.0000000000e+00 0.0000000000e+00   0.0000000000e+00 0.0000000000e+00   0.0000000000e+00 0.0000000000e+00
2.0640000000e+00   0.0000000000e+00 0.0000000000e+00   0.0000000000e+00 0.0000000000e+00   0.0000000000e+00 0.0000000000e+00
2.0660000000e+00   0.0000000000e+00 0.0000000000e+00   0.0000000000e+00 0.0000000000e+00   0.0000000000e+00 0.0000000000e+00
2.0680000000e+00   0.0000000000e+00 0.0000000000e+00   0.0000000000e+00 0.0000000000e+00   0.0000000000e+00 0.0000000000e+00
2.0700000000e+00   0.0000000000e+00 0.0000000000e+00   0.0000000000e+00 0.0000000000e+00   0.0000000000e+00 0.0000000000e+00
2.0720000000e+00   0.0000000000e+00 0.0000000000e+00   0.0000000000e+00 0.0000000000e+00   0.0000000000e+00 0.0000000000e+00
2.0740000000e+00   0.0000000000e+00 0.0000000000e+00   0.0000000000e+00 0.0000000000e+00   0.0000000000e+00 0.0000000000e+00
2.0760000000e+00   0.0000000000e+00 0.0000000000e+00   0.0000000000e+00 0.0000000000e+00   0.0000000000e+00 0.0000000000e+00
2.0780000000e+00   0.0000000000e+00 0.0000000000e+00   0.0000000000e+00 0.0000000000e+00   0.0000000000e+00 0.0000000000e+00
2.0800000000e+00   0.0000000000e+00 0.0000000000e+00   0.0000000000e+00 0.0000000000e+00   0.0000000000e+00 0.0000000000e+00
2.0820000000e+00   0.0000000000e+00 0.0000000000e+00   0.0000000000e+00 0.0000000000e+00   0.0000000000e+00 0.0000000000e+00
2.0840000000e+00   0.0000000000e+00 0.0000000000e+00   0.0000000000e+00 0.0000000000e+00   0.0000000000e+00 0.0000000000e+00
2.0860000000e+00   0.0000000000e+00 0.0000000000e+00   0.0000000000e+00 0.0000000000e+00   0.0000000000e+00 0.0000000000e+00
2.0880000000e+00   0.0000000000e+00 0.0000000000e+00   0.0000000000e+00 0.0000000000e+00   0.0000000000e+00 0.0000000000e+00
2.0900000000e+00   0.0000000000e+00 0.0000000000e+00   0.0000000000e+00 0.0000000000e+00   0.0000000000e+00 0.0000000000e+00
2.0920000000e+00   0.0000000000e+00 0.0000000000e+00   0.0000000000e+00 0.0000000000e+00   0.0000000000e+00 0.0000000000e+00
2.0940000000e+00   0.0000000000e+00 0.0000000000e+00   0.0000000000e+00 0.0000000000e+00   0.0000000000e+00 0.0000000000e+00
2.0960000000e+00   0.0000000000e+00 0.0000000000e+00   0.0000000000e+00 0.0000000000e+00   0.0000000000e+00 0.0000000000e+00
2.0980000000e+00   0.0000000000e+00 0.0000000000e+00   0.0000000000e+00 0.0000000000e+00   0.0000000000e+00 0.0000000000e+00
2.1000000000e+00   0.0000000000e+00 0.0000000000e+00   0.0000000000e+00 0.0000000000e+00   0.0000000000e+00 0.0000000000e+00
2.1020000000e+00   0.0000000000e+00 0.0000000000e+00   0.0000000000e+00 0.0000000000e+00   0.0000000000e+00 0.0000000000e+00
2.1040000000e+00   0.0000000000e+00 0.0000000000e+00   0.0000000000e+00 0.0000000000e+00   0.0000000000e+00 0.0000000000e+00
2.1060000000e+00   0.0000000000e+00 0.0000000000e+00   0.0000000000e+00 0.0000000000e+00   0.0000000000e+00 0.0000000000e+00
2.1080000000e+00   0.0000000000e+00 0.0000000000e+00   0.0000000000e+00 0.0000000000e+00   0.0000000000e+00 0.0000000000e+00
2.1100000000e+00   0.0000000000e+00 0.0000000000e+00   0.0000000000e+00 0.0000000000e+00   0.0000000000e+00 0.0000000000e+00
2.1120000000e+00   0.0000000000e+00 0.0000000000e+00   0.0000000000e+00 0.0000000000e+00   0.0000000000e+00 0.0000000000e+00
2.1140000000e+00   0.0000000000e+00 0.0000000000e+00   0.0000000000e+00 0.0000000000e+00   0.0000000000e+00 0.0000000000e+00
2.1160000000e+00   0.0000000000e+00 0.0000000000e+00   0.0000000000e+00 0.0000000000e+00   0.0000000000e+00 0.0000000000e+00
2.1180000000e+00   0.0000000000e+00 0.0000000000e+00   0.0000000000e+00 0.0000000000e+00   0.0000000000e+00 0.0000000000e+00
2.1200000000e+00   0.0000000000e+00 0.0000000000e+00   0.0000000000e+00 0.0000000000e+00   0.0000000000e+00 0.0000000000e+00
2.1220000000e+00   0.0000000000e+00 0.0000000000e+00   0.0000000000e+00 0.0000000000e+00   0.0000000000e+00 0.0000000000e+00
2.1240000000e+00   0.0000000000e+00 0.0000000000e+00   0.0000000000e+00 0.0000000000e+00   0.0000000000e+00 0.0000000000e+00
2.1260000000e+00   0.0000000000e+00 0.0000000000e+00   0.0000000000e+00 0.0000000000e+00   0.0000000000e+00 0.0000000000e+00
2.1280000000e+00   0.0000000000e+00 0.0000000000e+00   0.0000000000e+00 0.0000000000e+00   0.0000000000e+00 0.0000000000e+00
2.1300000000e+00   0.0000000000e+00 0.0000000000e+00   0.0000000000e+00 0.0000000000e+00   0.0000000000e+00 0.0000000000e+00
2.1320000000e+00   0.0000000000e+00 0.0000000000e+00   0.0000000000e+00 0.0000000000e+00   0.0000000000e+00 0.0000000000e+00
2.1340000000e+00   0.0000000000e+00 0.0000000000e+00   0.0000000000e+00 0.0000000000e+00   0.0000000000e+00 0.0000000000e+00
2.1360000000e+00   0.0000000000e+00 0.0000000000e+00   0.0000000000e+00 0.0000000000e+00   0.0000000000e+00 0.0000000000e+00
2.1380000000e+00   0.0000000000e+00 0.0000000000e+00   0.0000000000e+00 0.0000000000e+00   0.0000000000e+00 0.0000000000e+00
2.1400000000e+00   0.0000000000e+00 0.0000000000e+00   0.0000000000e+00 0.0000000000e+00   0.0000000000e+00 0.0000000000e+00
2.1420000000e+00   0.0000000000e+00 0.0000000000e+00   0.0000000000e+00 0.0000000000e+00   0.0000000000e+00 0.0000000000e+00
2.1440000000e+00   0.0000000000e+00 0.0000000000e+00   0.0000000000e+00 0.0000000000e+00   0.0000000000e+00 0.0000000000e+00
2.1460000000e+00   0.0000000000e+00 0.0000000000e+00   0.0000000000e+00 0.0000000000e+00   0.0000000000e+00 0.0000000000e+00
2.1480000000e+00   0.0000000000e+00 0.0000000000e+00   0.0000000000e+00 0.0000000000e+00   0.0000000000e+00 0.0000000000e+00
2.1500000000e+00   0.0000000000e+00 0.0000000000e+00   0.0000000000e+00 0.0000000000e+00   0.0000000000e+00 0.0000000000e+00
2.1520000000e+00   0.0000000000e+00 0.0000000000e+00   0.0000000000e+00 0.0000000000e+00   0.0000000000e+00 0.0000000000e+00
2.1540000000e+00   0.0000000000e+00 0.0000000000e+00   0.0000000000e+00 0.0000000000e+00   0.0000000000e+00 0.0000000000e+00
2.1560000000e+00   0.0000000000e+00 0.0000000000e+00   0.0000000000e+00 0.0000000000e+00   0.0000000000e+00 0.0000000000e+00
2.1580000000e+00   0.0000000000e+00 0.0000000000e+00   0.0000000000e+00 0.0000000000e+00   0.0000000000e+00 0.0000000000e+00
2.1600000000e+00   0.0000000000e+00 0.0000000000e+00   0.0000000000e+00 0.0000000000e+00   0.0000000000e+00 0.0000000000e+00
2.1620000000e+00   0.0000000000e+00 0.0000000000e+00   0.0000000000e+00 0.0000000000e+00   0.0000000000e+00 0.0000000000e+00
2.1640000000e+00   0.0000000000e+00 0.0000000000e+00   0.0000000000e+00 0.0000000000e+00   0.0000000000e+00 0.0000000000e+00
2.1660000000e+00   0.0000000000e+00 0.0000000000e+00   0.0000000000e+00 0.0000000000e+00   0.0000000000e+00 0.0000000000e+00
2.1680000000e+00   0.0000000000e+00 0.0000000000e+00   0.0000000000e+00 0.0000000000e+00   0.0000000000e+00 0.0000000000e+00
2.1700000000e+00   0.0000000000e+00 0.0000000000e+00   0.0000000000e+00 0.0000000000e+00   0.0000000000e+00 0.0000000000e+00
2.1720000000e+00   0.0000000000e+00 0.0000000000e+00   0.0000000000e+00 0.0000000000e+00   0.0000000000e+00 0.0000000000e+00
2.1740000000e+00   0.0000000000e+00 0.0000000000e+00   0.0000000000e+00 0.0000000000e+00   0.0000000000e+00 0.0000000000e+00
2.1760000000e+00   0.0000000000e+00 0.0000000000e+00   0.0000000000e+00 0.0000000000e+00   0.0000000000e+00 0.0000000000e+00
2.1780000000e+00   0.0000000000e+00 0.0000000000e+00   0.0000000000e+00 0.0000000000e+00   0.0000000000e+00 0.0000000000e+00
2.1800000000e+00   0.0000000000e+00 0.0000000000e+00   0.0000000000e+00 0.0000000000e+00   0.0000000000e+00 0.0000000000e+00
2.1820000000e+00   0.0000000000e+00 0.0000000000e+00   0.0000000000e+00 0.0000000000e+00   0.0000000000e+00 0.0000000000e+00
2.1840000000e+00   0.0000000000e+00 0.0000000000e+00   0.0000000000e+00 0.0000000000e+00   0.0000000000e+00 0.0000000000e+00
2.1860000000e+00   0.0000000000e+00 0.0000000000e+00   0.0000000000e+00 0.0000000000e+00   0.0000000000e+00 0.0000000000e+00
2.1880000000e+00   0.0000000000e+00 0.0000000000e+00   0.0000000000e+00 0.0000000000e+00   0.0000000000e+00 0.0000000000e+00
2.1900000000e+00   0.0000000000e+00 0.0000000000e+00   0.0000000000e+00 0.0000000000e+00   0.0000000000e+00 0.0000000000e+00
2.1920000000e+00   0.0000000000e+00 0.0000000000e+00   0.0000000000e+00 0.0000000000e+00   0.0000000000e+00 0.0000000000e+00
2.1940000000e+00   0.0000000000e+00 0.0000000000e+00   0.0000000000e+00 0.0000000000e+00   0.0000000000e+00 0.0000000000e+00
2.1960000000e+00   0.0000000000e+00 0.0000000000e+00   0.0000000000e+00 0.0000000000e+00   0.0000000000e+00 0.0000000000e+00
2.1980000000e+00   0.0000000000e+00 0.0000000000e+00   0.0000000000e+00 0.0000000000e+00   0.0000000000e+00 0.0000000000e+00
2.2000000000e+00   0.0000000000e+00 0.0000000000e+00   0.0000000000e+00 0.0000000000e+00   0.0000000000e+00 0.0000000000e+00
2.2020000000e+00   0.0000000000e+00 0.0000000000e+00   0.0000000000e+00 0.0000000000e+00   0.0000000000e+00 0.0000000000e+00
2.2040000000e+00   0.0000000000e+00 0.0000000000e+00   0.0000000000e+00 0.0000000000e+00   0.0000000000e+00 0.0000000000e+00
2.2060000000e+00   0.0000000000e+00 0.0000000000e+00   0.0000000000e+00 0.0000000000e+00   0.0000000000e+00 0.0000000000e+00
2.2080000000e+00   0.0000000000e+00 0.0000000000e+00   0.0000000000e+00 0.0000000000e+00   0.0000000000e+00 0.0000000000e+00
2.2100000000e+00   0.0000000000e+00 0.0000000000e+00   0.0000000000e+00 0.0000000000e+00   0.0000000000e+00 0.0000000000e+00
2.2120000000e+00   0.0000000000e+00 0.0000000000e+00   0.0000000000e+00 0.0000000000e+00   0.0000000000e+00 0.0000000000e+00
2.2140000000e+00   0.0000000000e+00 0.0000000000e+00   0.0000000000e+00 0.0000000000e+00   0.0000000000e+00 0.0000000000e+00
2.2160000000e+00   0.0000000000e+00 0.0000000000e+00   0.0000000000e+00 0.0000000000e+00   0.0000000000e+00 0.0000000000e+00
2.2180000000e+00   0.0000000000e+00 0.0000000000e+00   0.0000000000e+00 0.0000000000e+00   0.0000000000e+00 0.0000000000e+00
2.2200000000e+00   0.0000000000e+00 0.0000000000e+00   0.0000000000e+00 0.0000000000e+00   0.0000000000e+00 0.0000000000e+00
2.2220000000e+00   0.0000000000e+00 0.0000000000e+00   0.0000000000e+00 0.0000000000e+00   0.0000000000e+00 0.0000000000e+00
2.2240000000e+00   0.0000000000e+00 0.0000000000e+00   0.0000000000e+00 0.0000000000e+00   0.0000000000e+00 0.0000000000e+00
2.2260000000e+00   0.0000000000e+00 0.0000000000e+00   0.0000000000e+00 0.0000000000e+00   0.0000000000e+00 0.0000000000e+00
2.2280000000e+00   0.0000000000e+00 0.0000000000e+00   0.0000000000e+00 0.0000000000e+00   0.0000000000e+00 0.0000000000e+00
2.2300000000e+00   0.0000000000e+00 0.0000000000e+00   0.0000000000e+00 0.0000000000e+00   0.0000000000e+00 0.0000000000e+00
2.2320000000e+00   0.0000000000e+00 0.0000000000e+00   0.0000000000e+00 0.0000000000e+00   0.0000000000e+00 0.0000000000e+00
2.2340000000e+00   0.0000000000e+00 0.0000000000e+00   0.0000000000e+00 0.0000000000e+00   0.0000000000e+00 0.0000000000e+00
2.2360000000e+00   0.0000000000e+00 0.0000000000e+00   0.0000000000e+00 0.0000000000e+00   0.0000000000e+00 0.0000000000e+00
2.2380000000e+00   0.0000000000e+00 0.0000000000e+00   0.0000000000e+00 0.0000000000e+00   0.0000000000e+00 0.0000000000e+00
2.2400000000e+00   0.0000000000e+00 0.0000000000e+00   0.0000000000e+00 0.0000000000e+00   0.0000000000e+00 0.0000000000e+00
2.2420000000e+00   0.0000000000e+00 0.0000000000e+00   0.0000000000e+00 0.0000000000e+00   0.0000000000e+00 0.0000000000e+00
2.2440000000e+00   0.0000000000e+00 0.0000000000e+00   0.0000000000e+00 0.0000000000e+00   0.0000000000e+00 0.0000000000e+00
2.2460000000e+00   0.0000000000e+00 0.0000000000e+00   0.0000000000e+00 0.0000000000e+00   0.0000000000e+00 0.0000000000e+00
2.2480000000e+00   0.0000000000e+00 0.0000000000e+00   0.0000000000e+00 0.0000000000e+00   0.0000000000e+00 0.0000000000e+00
2.2500000000e+00   0.0000000000e+00 0.0000000000e+00   0.0000000000e+00 0.0000000000e+00   0.0000000000e+00 0.0000000000e+00
2.2520000000e+00   0.0000000000e+00 0.0000000000e+00   0.0000000000e+00 0.0000000000e+00   0.0000000000e+00 0.0000000000e+00
2.2540000000e+00   0.0000000000e+00 0.0000000000e+00   0.0000000000e+00 0.0000000000e+00   0.0000000000e+00 0.0000000000e+00
2.2560000000e+00   0.0000000000e+00 0.0000000000e+00   0.0000000000e+00 0.0000000000e+00   0.0000000000e+00 0.0000000000e+00
2.2580000000e+00   0.0000000000e+00 0.0000000000e+00   0.0000000000e+00 0.0000000000e+00   0.0000000000e+00 0.0000000000e+00
2.2600000000e+00   0.0000000000e+00 0.0000000000e+00   0.0000000000e+00 0.0000000000e+00   0.0000000000e+00 0.0000000000e+00
2.2620000000e+00   0.0000000000e+00 0.0000000000e+00   0.0000000000e+00 0.0000000000e+00   0.0000000000e+00 0.0000000000e+00
2.2640000000e+00   0.0000000000e+00 0.0000000000e+00   0.0000000000e+00 0.0000000000e+00   0.0000000000e+00 0.0000000000e+00
2.2660000000e+00   0.0000000000e+00 0.0000000000e+00   0.0000000000e+00 0.0000000000e+00   0.0000000000e+00 0.0000000000e+00
2.2680000000e+00   0.0000000000e+00 0.0000000000e+00   0.0000000000e+00 0.0000000000e+00   0.0000000000e+00 0.0000000000e+00
2.2700000000e+00   0.0000000000e+00 0.0000000000e+00   0.0000000000e+00 0.0000000000e+00   0.0000000000e+00 0.0000000000e+00
2.2720000000e+00   0.0000000000e+00 0.0000000000e+00   0.0000000000e+00 0.0000000000e+00   0.0000000000e+00 0.0000000000e+00
2.2740000000e+00   0.0000000000e+00 0.0000000000e+00   0.0000000000e+00 0.0000000000e+00   0.0000000000e+00 0.0000000000e+00
2.2760000000e+00   0.0000000000e+00 0.0000000000e+00   0.0000000000e+00 0.0000000000e+00   0.0000000000e+00 0.0000000000e+00
2.2780000000e+00   0.0000000000e+00 0.0000000000e+00   0.0000000000e+00 0.0000000000e+00   0.0000000000e+00 0.0000000000e+00
2.2800000000e+00   0.0000000000e+00 0.0000000000e+00   0.0000000000e+00 0.0000000000e+00   0.0000000000e+00 0.0000000000e+00
2.2820000000e+00   0.0000000000e+00 0.0000000000e+00   0.0000000000e+00 0.0000000000e+00   0.0000000000e+00 0.0000000000e+00
2.2840000000e+00   0.0000000000e+00 0.0000000000e+00   0.0000000000e+00 0.0000000000e+00   0.0000000000e+00 0.0000000000e+00
2.2860000000e+00   0.0000000000e+00 0.0000000000e+00   0.0000000000e+00 0.0000000000e+00   0.0000000000e+00 0.0000000000e+00
2.2880000000e+00   0.0000000000e+00 0.0000000000e+00   0.0000000000e+00 0.0000000000e+00   0.0000000000e+00 0.0000000000e+00
2.2900000000e+00   0.0000000000e+00 0.0000000000e+00   0.0000000000e+00 0.0000000000e+00   0.0000000000e+00 0.0000000000e+00
2.2920000000e+00   0.0000000000e+00 0.0000000000e+00   0.0000000000e+00 0.0000000000e+00   0.0000000000e+00 0.0000000000e+00
2.2940000000e+00   0.0000000000e+00 0.0000000000e+00   0.0000000000e+00 0.0000000000e+00   0.0000000000e+00 0.0000000000e+00
2.2960000000e+00   0.0000000000e+00 0.0000000000e+00   0.0000000000e+00 0.0000000000e+00   0.0000000000e+00 0.0000000000e+00
2.2980000000e+00   0.0000000000e+00 0.0000000000e+00   0.0000000000e+00 0.0000000000e+00   0.0000000000e+00 0.0000000000e+00
2.3000000000e+00   0.0000000000e+00 0.0000000000e+00   0.0000000000e+00 0.0000000000e+00   0.0000000000e+00 0.0000000000e+00
2.3020000000e+00   0.0000000000e+00 0.0000000000e+00   0.0000000000e+00 0.0000000000e+00   0.0000000000e+00 0.0000000000e+00
2.3040000000e+00   0.0000000000e+00 0.0000000000e+00   0.0000000000e+00 0.0000000000e+00   0.0000000000e+00 0.0000000000e+00
2.3060000000e+00   0.0000000000e+00 0.0000000000e+00   0.0000000000e+00 0.0000000000e+00   0.0000000000e+00 0.0000000000e+00
2.3080000000e+00   0.0000000000e+00 0.0000000000e+00   0.0000000000e+00 0.0000000000e+00   0.0000000000e+00 0.0000000000e+00
2.3100000000e+00   0.0000000000e+00 0.0000000000e+00   0.0000000000e+00 0.0000000000e+00   0.0000000000e+00 0.0000000000e+00
2.3120000000e+00   0.0000000000e+00 0.0000000000e+00   0.0000000000e+00 0.0000000000e+00   0.0000000000e+00 0.0000000000e+00
2.3140000000e+00   0.0000000000e+00 0.0000000000e+00   0.0000000000e+00 0.0000000000e+00   0.0000000000e+00 0.0000000000e+00
2.3160000000e+00   0.0000000000e+00 0.0000000000e+00   0.0000000000e+00 0.0000000000e+00   0.0000000000e+00 0.0000000000e+00
2.3180000000e+00   0.0000000000e+00 0.0000000000e+00   0.0000000000e+00 0.0000000000e+00   0.0000000000e+00 0.0000000000e+00
2.3200000000e+00   0.0000000000e+00 0.0000000000e+00   0.0000000000e+00 0.0000000000e+00   0.0000000000e+00 0.0000000000e+00
2.3220000000e+00   0.0000000000e+00 0.0000000000e+00   0.0000000000e+00 0.0000000000e+00   0.0000000000e+00 0.0000000000e+00
2.3240000000e+00   0.0000000000e+00 0.0000000000e+00   0.0000000000e+00 0.0000000000e+00   0.0000000000e+00 0.0000000000e+00
2.3260000000e+00   0.0000000000e+00 0.0000000000e+00   0.0000000000e+00 0.0000000000e+00   0.0000000000e+00 0.0000000000e+00
2.3280000000e+00   0.0000000000e+00 0.0000000000e+00   0.0000000000e+00 0.0000000000e+00   0.0000000000e+00 0.0000000000e+00
2.3300000000e+00   0.0000000000e+00 0.0000000000e+00   0.0000000000e+00 0.0000000000e+00   0.0000000000e+00 0.0000000000e+00
2.3320000000e+00   0.0000000000e+00 0.0000000000e+00   0.0000000000e+00 0.0000000000e+00   0.0000000000e+00 0.0000000000e+00
2.3340000000e+00   0.0000000000e+00 0.0000000000e+00   0.0000000000e+00 0.0000000000e+00   0.0000000000e+00 0.0000000000e+00
2.3360000000e+00   0.0000000000e+00 0.0000000000e+00   0.0000000000e+00 0.0000000000e+00   0.0000000000e+00 0.0000000000e+00
2.3380000000e+00   0.0000000000e+00 0.0000000000e+00   0.0000000000e+00 0.0000000000e+00   0.0000000000e+00 0.0000000000e+00
2.3400000000e+00   0.0000000000e+00 0.0000000000e+00   0.0000000000e+00 0.0000000000e+00   0.0000000000e+00 0.0000000000e+00
2.3420000000e+00   0.0000000000e+00 0.0000000000e+00   0.0000000000e+00 0.0000000000e+00   0.0000000000e+00 0.0000000000e+00
2.3440000000e+00   0.0000000000e+00 0.0000000000e+00   0.0000000000e+00 0.0000000000e+00   0.0000000000e+00 0.0000000000e+00
2.3460000000e+00   0.0000000000e+00 0.0000000000e+00   0.0000000000e+00 0.0000000000e+00   0.0000000000e+00 0.0000000000e+00
2.3480000000e+00   0.0000000000e+00 0.0000000000e+00   0.0000000000e+00 0.0000000000e+00   0.0000000000e+00 0.0000000000e+00
2.3500000000e+00   0.0000000000e+00 0.0000000000e+00   0.0000000000e+00 0.0000000000e+00   0.0000000000e+00 0.0000000000e+00
2.3520000000e+00   0.0000000000e+00 0.0000000000e+00   0.0000000000e+00 0.0000000000e+00   0.0000000000e+00 0.0000000000e+00
2.3540000000e+00   0.0000000000e+00 0.0000000000e+00   0.0000000000e+00 0.0000000000e+00   0.0000000000e+00 0.0000000000e+00
2.3560000000e+00   0.0000000000e+00 0.0000000000e+00   0.0000000000e+00 0.0000000000e+00   0.0000000000e+00 0.0000000000e+00
2.3580000000e+00   0.0000000000e+00 0.0000000000e+00   0.0000000000e+00 0.0000000000e+00   0.0000000000e+00 0.0000000000e+00
2.3600000000e+00   0.0000000000e+00 0.0000000000e+00   0.0000000000e+00 0.0000000000e+00   0.0000000000e+00 0.0000000000e+00
2.3620000000e+00   0.0000000000e+00 0.0000000000e+00   0.0000000000e+00 0.0000000000e+00   0.0000000000e+00 0.0000000000e+00
2.3640000000e+00   0.0000000000e+00 0.0000000000e+00   0.0000000000e+00 0.0000000000e+00   0.0000000000e+00 0.0000000000e+00
2.3660000000e+00   0.0000000000e+00 0.0000000000e+00   0.0000000000e+00 0.0000000000e+00   0.0000000000e+00 0.0000000000e+00
2.3680000000e+00   0.0000000000e+00 0.0000000000e+00   0.0000000000e+00 0.0000000000e+00   0.0000000000e+00 0.0000000000e+00
2.3700000000e+00   0.0000000000e+00 0.0000000000e+00   0.0000000000e+00 0.0000000000e+00   0.0000000000e+00 0.0000000000e+00
2.3720000000e+00   0.0000000000e+00 0.0000000000e+00   0.0000000000e+00 0.0000000000e+00   0.0000000000e+00 0.0000000000e+00
2.3740000000e+00   0.0000000000e+00 0.0000000000e+00   0.0000000000e+00 0.0000000000e+00   0.0000000000e+00 0.0000000000e+00
2.3760000000e+00   0.0000000000e+00 0.0000000000e+00   0.0000000000e+00 0.0000000000e+00   0.0000000000e+00 0.0000000000e+00
2.3780000000e+00   0.0000000000e+00 0.0000000000e+00   0.0000000000e+00 0.0000000000e+00   0.0000000000e+00 0.0000000000e+00
2.3800000000e+00   0.0000000000e+00 0.0000000000e+00   0.0000000000e+00 0.0000000000e+00   0.0000000000e+00 0.0000000000e+00
2.3820000000e+00   0.0000000000e+00 0.0000000000e+00   0.0000000000e+00 0.0000000000e+00   0.0000000000e+00 0.0000000000e+00
2.3840000000e+00   0.0000000000e+00 0.0000000000e+00   0.0000000000e+00 0.0000000000e+00   0.0000000000e+00 0.0000000000e+00
2.3860000000e+00   0.0000000000e+00 0.0000000000e+00   0.0000000000e+00 0.0000000000e+00   0.0000000000e+00 0.0000000000e+00
2.3880000000e+00   0.0000000000e+00 0.0000000000e+00   0.0000000000e+00 0.0000000000e+00   0.0000000000e+00 0.0000000000e+00
2.3900000000e+00   0.0000000000e+00 0.0000000000e+00   0.0000000000e+00 0.0000000000e+00   0.0000000000e+00 0.0000000000e+00
2.3920000000e+00   0.0000000000e+00 0.0000000000e+00   0.0000000000e+00 0.0000000000e+00   0.0000000000e+00 0.0000000000e+00
2.3940000000e+00   0.0000000000e+00 0.0000000000e+00   0.0000000000e+00 0.0000000000e+00   0.0000000000e+00 0.0000000000e+00
2.3960000000e+00   0.0000000000e+00 0.0000000000e+00   0.0000000000e+00 0.0000000000e+00   0.0000000000e+00 0.0000000000e+00
2.3980000000e+00   0.0000000000e+00 0.0000000000e+00   0.0000000000e+00 0.0000000000e+00   0.0000000000e+00 0.0000000000e+00
2.4000000000e+00   0.0000000000e+00 0.0000000000e+00   0.0000000000e+00 0.0000000000e+00   0.0000000000e+00 0.0000000000e+00
2.4020000000e+00   0.0000000000e+00 0.0000000000e+00   0.0000000000e+00 0.0000000000e+00   0.0000000000e+00 0.0000000000e+00
2.4040000000e+00   0.0000000000e+00 0.0000000000e+00   0.0000000000e+00 0.0000000000e+00   0.0000000000e+00 0.0000000000e+00
2.4060000000e+00   0.0000000000e+00 0.0000000000e+00   0.0000000000e+00 0.0000000000e+00   0.0000000000e+00 0.0000000000e+00
2.4080000000e+00   0.0000000000e+00 0.0000000000e+00   0.0000000000e+00 0.0000000000e+00   0.0000000000e+00 0.0000000000e+00
2.4100000000e+00   0.0000000000e+00 0.0000000000e+00   0.0000000000e+00 0.0000000000e+00   0.0000000000e+00 0.0000000000e+00
2.4120000000e+00   0.0000000000e+00 0.0000000000e+00   0.0000000000e+00 0.0000000000e+00   0.0000000000e+00 0.0000000000e+00
2.4140000000e+00   0.0000000000e+00 0.0000000000e+00   0.0000000000e+00 0.0000000000e+00   0.0000000000e+00 0.0000000000e+00
2.4160000000e+00   0.0000000000e+00 0.0000000000e+00   0.0000000000e+00 0.0000000000e+00   0.0000000000e+00 0.0000000000e+00
2.4180000000e+00   0.0000000000e+00 0.0000000000e+00   0.0000000000e+00 0.0000000000e+00   0.0000000000e+00 0.0000000000e+00
2.4200000000e+00   0.0000000000e+00 0.0000000000e+00   0.0000000000e+00 0.0000000000e+00   0.0000000000e+00 0.0000000000e+00
2.4220000000e+00   0.0000000000e+00 0.0000000000e+00   0.0000000000e+00 0.0000000000e+00   0.0000000000e+00 0.0000000000e+00
2.4240000000e+00   0.0000000000e+00 0.0000000000e+00   0.0000000000e+00 0.0000000000e+00   0.0000000000e+00 0.0000000000e+00
2.4260000000e+00   0.0000000000e+00 0.0000000000e+00   0.0000000000e+00 0.0000000000e+00   0.0000000000e+00 0.0000000000e+00
2.4280000000e+00   0.0000000000e+00 0.0000000000e+00   0.0000000000e+00 0.0000000000e+00   0.0000000000e+00 0.0000000000e+00
2.4300000000e+00   0.0000000000e+00 0.0000000000e+00   0.0000000000e+00 0.0000000000e+00   0.0000000000e+00 0.0000000000e+00
2.4320000000e+00   0.0000000000e+00 0.0000000000e+00   0.0000000000e+00 0.0000000000e+00   0.0000000000e+00 0.0000000000e+00
2.4340000000e+00   0.0000000000e+00 0.0000000000e+00   0.0000000000e+00 0.0000000000e+00   0.0000000000e+00 0.0000000000e+00
2.4360000000e+00   0.0000000000e+00 0.0000000000e+00   0.0000000000e+00 0.0000000000e+00   0.0000000000e+00 0.0000000000e+00
2.4380000000e+00   0.0000000000e+00 0.0000000000e+00   0.0000000000e+00 0.0000000000e+00   0.0000000000e+00 0.0000000000e+00
2.4400000000e+00   0.0000000000e+00 0.0000000000e+00   0.0000000000e+00 0.0000000000e+00   0.0000000000e+00 0.0000000000e+00
2.4420000000e+00   0.0000000000e+00 0.0000000000e+00   0.0000000000e+00 0.0000000000e+00   0.0000000000e+00 0.0000000000e+00
2.4440000000e+00   0.0000000000e+00 0.0000000000e+00   0.0000000000e+00 0.0000000000e+00   0.0000000000e+00 0.0000000000e+00
2.4460000000e+00   0.0000000000e+00 0.0000000000e+00   0.0000000000e+00 0.0000000000e+00   0.0000000000e+00 0.0000000000e+00
2.4480000000e+00   0.0000000000e+00 0.0000000000e+00   0.0000000000e+00 0.0000000000e+00   0.0000000000e+00 0.0000000000e+00
2.4500000000e+00   0.0000000000e+00 0.0000000000e+00   0.0000000000e+00 0.0000000000e+00   0.0000000000e+00 0.0000000000e+00
2.4520000000e+00   0.0000000000e+00 0.0000000000e+00   0.0000000000e+00 0.0000000000e+00   0.0000000000e+00 0.0000000000e+00
2.4540000000e+00   0.0000000000e+00 0.0000000000e+00   0.0000000000e+00 0.0000000000e+00   0.0000000000e+00 0.0000000000e+00
2.4560000000e+00   0.0000000000e+00 0.0000000000e+00   0.0000000000e+00 0.0000000000e+00   0.0000000000e+00 0.0000000000e+00
2.4580000000e+00   0.0000000000e+00 0.0000000000e+00   0.0000000000e+00 0.0000000000e+00   0.0000000000e+00 0.0000000000e+00
2.4600000000e+00   0.0000000000e+00 0.0000000000e+00   0.0000000000e+00 0.0000000000e+00   0.0000000000e+00 0.0000000000e+00
2.4620000000e+00   0.0000000000e+00 0.0000000000e+00   0.0000000000e+00 0.0000000000e+00   0.0000000000e+00 0.0000000000e+00
2.4640000000e+00   0.0000000000e+00 0.0000000000e+00   0.0000000000e+00 0.0000000000e+00   0.0000000000e+00 0.0000000000e+00
2.4660000000e+00   0.0000000000e+00 0.0000000000e+00   0.0000000000e+00 0.0000000000e+00   0.0000000000e+00 0.0000000000e+00
2.4680000000e+00   0.0000000000e+00 0.0000000000e+00   0.0000000000e+00 0.0000000000e+00   0.0000000000e+00 0.0000000000e+00
2.4700000000e+00   0.0000000000e+00 0.0000000000e+00   0.0000000000e+00 0.0000000000e+00   0.0000000000e+00 0.0000000000e+00
2.4720000000e+00   0.0000000000e+00 0.0000000000e+00   0.0000000000e+00 0.0000000000e+00   0.0000000000e+00 0.0000000000e+00
2.4740000000e+00   0.0000000000e+00 0.0000000000e+00   0.0000000000e+00 0.0000000000e+00   0.0000000000e+00 0.0000000000e+00
2.4760000000e+00   0.0000000000e+00 0.0000000000e+00   0.0000000000e+00 0.0000000000e+00   0.0000000000e+00 0.0000000000e+00
2.4780000000e+00   0.0000000000e+00 0.0000000000e+00   0.0000000000e+00 0.0000000000e+00   0.0000000000e+00 0.0000000000e+00
2.4800000000e+00   0.0000000000e+00 0.0000000000e+00   0.0000000000e+00 0.0000000000e+00   0.0000000000e+00 0.0000000000e+00
2.4820000000e+00   0.0000000000e+00 0.0000000000e+00   0.0000000000e+00 0.0000000000e+00   0.0000000000e+00 0.0000000000e+00
2.4840000000e+00   0.0000000000e+00 0.0000000000e+00   0.0000000000e+00 0.0000000000e+00   0.0000000000e+00 0.0000000000e+00
2.4860000000e+00   0.0000000000e+00 0.0000000000e+00   0.0000000000e+00 0.0000000000e+00   0.0000000000e+00 0.0000000000e+00
2.4880000000e+00   0.0000000000e+00 0.0000000000e+00   0.0000000000e+00 0.0000000000e+00   0.0000000000e+00 0.0000000000e+00
2.4900000000e+00   0.0000000000e+00 0.0000000000e+00   0.0000000000e+00 0.0000000000e+00   0.0000000000e+00 0.0000000000e+00
2.4920000000e+00   0.0000000000e+00 0.0000000000e+00   0.0000000000e+00 0.0000000000e+00   0.0000000000e+00 0.0000000000e+00
2.4940000000e+00   0.0000000000e+00 0.0000000000e+00   0.0000000000e+00 0.0000000000e+00   0.0000000000e+00 0.0000000000e+00
2.4960000000e+00   0.0000000000e+00 0.0000000000e+00   0.0000000000e+00 0.0000000000e+00   0.0000000000e+00 0.0000000000e+00
2.4980000000e+00   0.0000000000e+00 0.0000000000e+00   0.0000000000e+00 0.0000000000e+00   0.0000000000e+00 0.0000000000e+00
2.5000000000e+00   0.0000000000e+00 0.0000000000e+00   0.0000000000e+00 0.0000000000e+00   0.0000000000e+00 0.0000000000e+00
2.5020000000e+00   0.0000000000e+00 0.0000000000e+00   0.0000000000e+00 0.0000000000e+00   0.0000000000e+00 0.0000000000e+00
2.5040000000e+00   0.0000000000e+00 0.0000000000e+00   0.0000000000e+00 0.0000000000e+00   0.0000000000e+00 0.0000000000e+00
2.5060000000e+00   0.0000000000e+00 0.0000000000e+00   0.0000000000e+00 0.0000000000e+00   0.0000000000e+00 0.0000000000e+00
2.5080000000e+00   0.0000000000e+00 0.0000000000e+00   0.0000000000e+00 0.0000000000e+00   0.0000000000e+00 0.0000000000e+00
2.5100000000e+00   0.0000000000e+00 0.0000000000e+00   0.0000000000e+00 0.0000000000e+00   0.0000000000e+00 0.0000000000e+00
2.5120000000e+00   0.0000000000e+00 0.0000000000e+00   0.0000000000e+00 0.0000000000e+00   0.0000000000e+00 0.0000000000e+00
2.5140000000e+00   0.0000000000e+00 0.0000000000e+00   0.0000000000e+00 0.0000000000e+00   0.0000000000e+00 0.0000000000e+00
2.5160000000e+00   0.0000000000e+00 0.0000000000e+00   0.0000000000e+00 0.0000000000e+00   0.0000000000e+00 0.0000000000e+00
2.5180000000e+00   0.0000000000e+00 0.0000000000e+00   0.0000000000e+00 0.0000000000e+00   0.0000000000e+00 0.0000000000e+00
2.5200000000e+00   0.0000000000e+00 0.0000000000e+00   0.0000000000e+00 0.0000000000e+00   0.0000000000e+00 0.0000000000e+00
2.5220000000e+00   0.0000000000e+00 0.0000000000e+00   0.0000000000e+00 0.0000000000e+00   0.0000000000e+00 0.0000000000e+00
2.5240000000e+00   0.0000000000e+00 0.0000000000e+00   0.0000000000e+00 0.0000000000e+00   0.0000000000e+00 0.0000000000e+00
2.5260000000e+00   0.0000000000e+00 0.0000000000e+00   0.0000000000e+00 0.0000000000e+00   0.0000000000e+00 0.0000000000e+00
2.5280000000e+00   0.0000000000e+00 0.0000000000e+00   0.0000000000e+00 0.0000000000e+00   0.0000000000e+00 0.0000000000e+00
2.5300000000e+00   0.0000000000e+00 0.0000000000e+00   0.0000000000e+00 0.0000000000e+00   0.0000000000e+00 0.0000000000e+00
2.5320000000e+00   0.0000000000e+00 0.0000000000e+00   0.0000000000e+00 0.0000000000e+00   0.0000000000e+00 0.0000000000e+00
2.5340000000e+00   0.0000000000e+00 0.0000000000e+00   0.0000000000e+00 0.0000000000e+00   0.0000000000e+00 0.0000000000e+00
2.5360000000e+00   0.0000000000e+00 0.0000000000e+00   0.0000000000e+00 0.0000000000e+00   0.0000000000e+00 0.0000000000e+00
2.5380000000e+00   0.0000000000e+00 0.0000000000e+00   0.0000000000e+00 0.0000000000e+00   0.0000000000e+00 0.0000000000e+00
2.5400000000e+00   0.0000000000e+00 0.0000000000e+00   0.0000000000e+00 0.0000000000e+00   0.0000000000e+00 0.0000000000e+00
2.5420000000e+00   0.0000000000e+00 0.0000000000e+00   0.0000000000e+00 0.0000000000e+00   0.0000000000e+00 0.0000000000e+00
2.5440000000e+00   0.0000000000e+00 0.0000000000e+00   0.0000000000e+00 0.0000000000e+00   0.0000000000e+00 0.0000000000e+00
2.5460000000e+00   0.0000000000e+00 0.0000000000e+00   0.0000000000e+00 0.0000000000e+00   0.0000000000e+00 0.0000000000e+00
2.5480000000e+00   0.0000000000e+00 0.0000000000e+00   0.0000000000e+00 0.0000000000e+00   0.0000000000e+00 0.0000000000e+00
2.5500000000e+00   0.0000000000e+00 0.0000000000e+00   0.0000000000e+00 0.0000000000e+00   0.0000000000e+00 0.0000000000e+00
2.5520000000e+00   0.0000000000e+00 0.0000000000e+00   0.0000000000e+00 0.0000000000e+00   0.0000000000e+00 0.0000000000e+00
2.5540000000e+00   0.0000000000e+00 0.0000000000e+00   0.0000000000e+00 0.0000000000e+00   0.0000000000e+00 0.0000000000e+00
2.5560000000e+00   0.0000000000e+00 0.0000000000e+00   0.0000000000e+00 0.0000000000e+00   0.0000000000e+00 0.0000000000e+00
2.5580000000e+00   0.0000000000e+00 0.0000000000e+00   0.0000000000e+00 0.0000000000e+00   0.0000000000e+00 0.0000000000e+00
2.5600000000e+00   0.0000000000e+00 0.0000000000e+00   0.0000000000e+00 0.0000000000e+00   0.0000000000e+00 0.0000000000e+00
2.5620000000e+00   0.0000000000e+00 0.0000000000e+00   0.0000000000e+00 0.0000000000e+00   0.0000000000e+00 0.0000000000e+00
2.5640000000e+00   0.0000000000e+00 0.0000000000e+00   0.0000000000e+00 0.0000000000e+00   0.0000000000e+00 0.0000000000e+00
2.5660000000e+00   0.0000000000e+00 0.0000000000e+00   0.0000000000e+00 0.0000000000e+00   0.0000000000e+00 0.0000000000e+00
2.5680000000e+00   0.0000000000e+00 0.0000000000e+00   0.0000000000e+00 0.0000000000e+00   0.0000000000e+00 0.0000000000e+00
2.5700000000e+00   0.0000000000e+00 0.0000000000e+00   0.0000000000e+00 0.0000000000e+00   0.0000000000e+00 0.0000000000e+00
2.5720000000e+00   0.0000000000e+00 0.0000000000e+00   0.0000000000e+00 0.0000000000e+00   0.0000000000e+00 0.0000000000e+00
2.5740000000e+00   0.0000000000e+00 0.0000000000e+00   0.0000000000e+00 0.0000000000e+00   0.0000000000e+00 0.0000000000e+00
2.5760000000e+00   0.0000000000e+00 0.0000000000e+00   0.0000000000e+00 0.0000000000e+00   0.0000000000e+00 0.0000000000e+00
2.5780000000e+00   0.0000000000e+00 0.0000000000e+00   0.0000000000e+00 0.0000000000e+00   0.0000000000e+00 0.0000000000e+00
2.5800000000e+00   0.0000000000e+00 0.0000000000e+00   0.0000000000e+00 0.0000000000e+00   0.0000000000e+00 0.0000000000e+00
2.5820000000e+00   0.0000000000e+00 0.0000000000e+00   0.0000000000e+00 0.0000000000e+00   0.0000000000e+00 0.0000000000e+00
2.5840000000e+00   0.0000000000e+00 0.0000000000e+00   0.0000000000e+00 0.0000000000e+00   0.0000000000e+00 0.0000000000e+00
2.5860000000e+00   0.0000000000e+00 0.0000000000e+00   0.0000000000e+00 0.0000000000e+00   0.0000000000e+00 0.0000000000e+00
2.5880000000e+00   0.0000000000e+00 0.0000000000e+00   0.0000000000e+00 0.0000000000e+00   0.0000000000e+00 0.0000000000e+00
2.5900000000e+00   0.0000000000e+00 0.0000000000e+00   0.0000000000e+00 0.0000000000e+00   0.0000000000e+00 0.0000000000e+00
2.5920000000e+00   0.0000000000e+00 0.0000000000e+00   0.0000000000e+00 0.0000000000e+00   0.0000000000e+00 0.0000000000e+00
2.5940000000e+00   0.0000000000e+00 0.0000000000e+00   0.0000000000e+00 0.0000000000e+00   0.0000000000e+00 0.0000000000e+00
2.5960000000e+00   0.0000000000e+00 0.0000000000e+00   0.0000000000e+00 0.0000000000e+00   0.0000000000e+00 0.0000000000e+00
2.5980000000e+00   0.0000000000e+00 0.0000000000e+00   0.0000000000e+00 0.0000000000e+00   0.0000000000e+00 0.0000000000e+00
2.6000000000e+00   0.0000000000e+00 0.0000000000e+00   0.0000000000e+00 0.0000000000e+00   0.0000000000e+00 0.0000000000e+00
2.6020000000e+00   0.0000000000e+00 0.0000000000e+00   0.0000000000e+00 0.0000000000e+00   0.0000000000e+00 0.0000000000e+00
2.6040000000e+00   0.0000000000e+00 0.0000000000e+00   0.0000000000e+00 0.0000000000e+00   0.0000000000e+00 0.0000000000e+00
2.6060000000e+00   0.0000000000e+00 0.0000000000e+00   0.0000000000e+00 0.0000000000e+00   0.0000000000e+00 0.0000000000e+00
2.6080000000e+00   0.0000000000e+00 0.0000000000e+00   0.0000000000e+00 0.0000000000e+00   0.0000000000e+00 0.0000000000e+00
2.6100000000e+00   0.0000000000e+00 0.0000000000e+00   0.0000000000e+00 0.0000000000e+00   0.0000000000e+00 0.0000000000e+00
2.6120000000e+00   0.0000000000e+00 0.0000000000e+00   0.0000000000e+00 0.0000000000e+00   0.0000000000e+00 0.0000000000e+00
2.6140000000e+00   0.0000000000e+00 0.0000000000e+00   0.0000000000e+00 0.0000000000e+00   0.0000000000e+00 0.0000000000e+00
2.6160000000e+00   0.0000000000e+00 0.0000000000e+00   0.0000000000e+00 0.0000000000e+00   0.0000000000e+00 0.0000000000e+00
2.6180000000e+00   0.0000000000e+00 0.0000000000e+00   0.0000000000e+00 0.0000000000e+00   0.0000000000e+00 0.0000000000e+00
2.6200000000e+00   0.0000000000e+00 0.0000000000e+00   0.0000000000e+00 0.0000000000e+00   0.0000000000e+00 0.0000000000e+00
2.6220000000e+00   0.0000000000e+00 0.0000000000e+00   0.0000000000e+00 0.0000000000e+00   0.0000000000e+00 0.0000000000e+00
2.6240000000e+00   0.0000000000e+00 0.0000000000e+00   0.0000000000e+00 0.0000000000e+00   0.0000000000e+00 0.0000000000e+00
2.6260000000e+00   0.0000000000e+00 0.0000000000e+00   0.0000000000e+00 0.0000000000e+00   0.0000000000e+00 0.0000000000e+00
2.6280000000e+00   0.0000000000e+00 0.0000000000e+00   0.0000000000e+00 0.0000000000e+00   0.0000000000e+00 0.0000000000e+00
2.6300000000e+00   0.0000000000e+00 0.0000000000e+00   0.0000000000e+00 0.0000000000e+00   0.0000000000e+00 0.0000000000e+00
2.6320000000e+00   0.0000000000e+00 0.0000000000e+00   0.0000000000e+00 0.0000000000e+00   0.0000000000e+00 0.0000000000e+00
2.6340000000e+00   0.0000000000e+00 0.0000000000e+00   0.0000000000e+00 0.0000000000e+00   0.0000000000e+00 0.0000000000e+00
2.6360000000e+00   0.0000000000e+00 0.0000000000e+00   0.0000000000e+00 0.0000000000e+00   0.0000000000e+00 0.0000000000e+00
2.6380000000e+00   0.0000000000e+00 0.0000000000e+00   0.0000000000e+00 0.0000000000e+00   0.0000000000e+00 0.0000000000e+00
2.6400000000e+00   0.0000000000e+00 0.0000000000e+00   0.0000000000e+00 0.0000000000e+00   0.0000000000e+00 0.0000000000e+00
2.6420000000e+00   0.0000000000e+00 0.0000000000e+00   0.0000000000e+00 0.0000000000e+00   0.0000000000e+00 0.0000000000e+00
2.6440000000e+00   0.0000000000e+00 0.0000000000e+00   0.0000000000e+00 0.0000000000e+00   0.0000000000e+00 0.0000000000e+00
2.6460000000e+00   0.0000000000e+00 0.0000000000e+00   0.0000000000e+00 0.0000000000e+00   0.0000000000e+00 0.0000000000e+00
2.6480000000e+00   0.0000000000e+00 0.0000000000e+00   0.0000000000e+00 0.0000000000e+00   0.0000000000e+00 0.0000000000e+00
2.6500000000e+00   0.0000000000e+00 0.0000000000e+00   0.0000000000e+00 0.0000000000e+00   0.0000000000e+00 0.0000000000e+00
2.6520000000e+00   0.0000000000e+00 0.0000000000e+00   0.0000000000e+00 0.0000000000e+00   0.0000000000e+00 0.0000000000e+00
2.6540000000e+00   0.0000000000e+00 0.0000000000e+00   0.0000000000e+00 0.0000000000e+00   0.0000000000e+00 0.0000000000e+00
2.6560000000e+00   0.0000000000e+00 0.0000000000e+00   0.0000000000e+00 0.0000000000e+00   0.0000000000e+00 0.0000000000e+00
2.6580000000e+00   0.0000000000e+00 0.0000000000e+00   0.0000000000e+00 0.0000000000e+00   0.0000000000e+00 0.0000000000e+00
2.6600000000e+00   0.0000000000e+00 0.0000000000e+00   0.0000000000e+00 0.0000000000e+00   0.0000000000e+00 0.0000000000e+00
2.6620000000e+00   0.0000000000e+00 0.0000000000e+00   0.0000000000e+00 0.0000000000e+00   0.0000000000e+00 0.0000000000e+00
2.6640000000e+00   0.0000000000e+00 0.0000000000e+00   0.0000000000e+00 0.0000000000e+00   0.0000000000e+00 0.0000000000e+00
2.6660000000e+00   0.0000000000e+00 0.0000000000e+00   0.0000000000e+00 0.0000000000e+00   0.0000000000e+00 0.0000000000e+00
2.6680000000e+00   0.0000000000e+00 0.0000000000e+00   0.0000000000e+00 0.0000000000e+00   0.0000000000e+00 0.0000000000e+00
2.6700000000e+00   0.0000000000e+00 0.0000000000e+00   0.0000000000e+00 0.0000000000e+00   0.0000000000e+00 0.0000000000e+00
2.6720000000e+00   0.0000000000e+00 0.0000000000e+00   0.0000000000e+00 0.0000000000e+00   0.0000000000e+00 0.0000000000e+00
2.6740000000e+00   0.0000000000e+00 0.0000000000e+00   0.0000000000e+00 0.0000000000e+00   0.0000000000e+00 0.0000000000e+00
2.6760000000e+00   0.0000000000e+00 0.0000000000e+00   0.0000000000e+00 0.0000000000e+00   0.0000000000e+00 0.0000000000e+00
2.6780000000e+00   0.0000000000e+00 0.0000000000e+00   0.0000000000e+00 0.0000000000e+00   0.0000000000e+00 0.0000000000e+00
2.6800000000e+00   0.0000000000e+00 0.0000000000e+00   0.0000000000e+00 0.0000000000e+00   0.0000000000e+00 0.0000000000e+00
2.6820000000e+00   0.0000000000e+00 0.0000000000e+00   0.0000000000e+00 0.0000000000e+00   0.0000000000e+00 0.0000000000e+00
2.6840000000e+00   0.0000000000e+00 0.0000000000e+00   0.0000000000e+00 0.0000000000e+00   0.0000000000e+00 0.0000000000e+00
2.6860000000e+00   0.0000000000e+00 0.0000000000e+00   0.0000000000e+00 0.0000000000e+00   0.0000000000e+00 0.0000000000e+00
2.6880000000e+00   0.0000000000e+00 0.0000000000e+00   0.0000000000e+00 0.0000000000e+00   0.0000000000e+00 0.0000000000e+00
2.6900000000e+00   0.0000000000e+00 0.0000000000e+00   0.0000000000e+00 0.0000000000e+00   0.0000000000e+00 0.0000000000e+00
2.6920000000e+00   0.0000000000e+00 0.0000000000e+00   0.0000000000e+00 0.0000000000e+00   0.0000000000e+00 0.0000000000e+00
2.6940000000e+00   0.0000000000e+00 0.0000000000e+00   0.0000000000e+00 0.0000000000e+00   0.0000000000e+00 0.0000000000e+00
2.6960000000e+00   0.0000000000e+00 0.0000000000e+00   0.0000000000e+00 0.0000000000e+00   0.0000000000e+00 0.0000000000e+00
2.6980000000e+00   0.0000000000e+00 0.0000000000e+00   0.0000000000e+00 0.0000000000e+00   0.0000000000e+00 0.0000000000e+00
2.7000000000e+00   0.0000000000e+00 0.0000000000e+00   0.0000000000e+00 0.0000000000e+00   0.0000000000e+00 0.0000000000e+00
2.7020000000e+00   0.0000000000e+00 0.0000000000e+00   0.0000000000e+00 0.0000000000e+00   0.0000000000e+00 0.0000000000e+00
2.7040000000e+00   0.0000000000e+00 0.0000000000e+00   0.0000000000e+00 0.0000000000e+00   0.0000000000e+00 0.0000000000e+00
2.7060000000e+00   0.0000000000e+00 0.0000000000e+00   0.0000000000e+00 0.0000000000e+00   0.0000000000e+00 0.0000000000e+00
2.7080000000e+00   0.0000000000e+00 0.0000000000e+00   0.0000000000e+00 0.0000000000e+00   0.0000000000e+00 0.0000000000e+00
2.7100000000e+00   0.0000000000e+00 0.0000000000e+00   0.0000000000e+00 0.0000000000e+00   0.0000000000e+00 0.0000000000e+00
2.7120000000e+00   0.0000000000e+00 0.0000000000e+00   0.0000000000e+00 0.0000000000e+00   0.0000000000e+00 0.0000000000e+00
2.7140000000e+00   0.0000000000e+00 0.0000000000e+00   0.0000000000e+00 0.0000000000e+00   0.0000000000e+00 0.0000000000e+00
2.7160000000e+00   0.0000000000e+00 0.0000000000e+00   0.0000000000e+00 0.0000000000e+00   0.0000000000e+00 0.0000000000e+00
2.7180000000e+00   0.0000000000e+00 0.0000000000e+00   0.0000000000e+00 0.0000000000e+00   0.0000000000e+00 0.0000000000e+00
2.7200000000e+00   0.0000000000e+00 0.0000000000e+00   0.0000000000e+00 0.0000000000e+00   0.0000000000e+00 0.0000000000e+00
2.7220000000e+00   0.0000000000e+00 0.0000000000e+00   0.0000000000e+00 0.0000000000e+00   0.0000000000e+00 0.0000000000e+00
2.7240000000e+00   0.0000000000e+00 0.0000000000e+00   0.0000000000e+00 0.0000000000e+00   0.0000000000e+00 0.0000000000e+00
2.7260000000e+00   0.0000000000e+00 0.0000000000e+00   0.0000000000e+00 0.0000000000e+00   0.0000000000e+00 0.0000000000e+00
2.7280000000e+00   0.0000000000e+00 0.0000000000e+00   0.0000000000e+00 0.0000000000e+00   0.0000000000e+00 0.0000000000e+00
2.7300000000e+00   0.0000000000e+00 0.0000000000e+00   0.0000000000e+00 0.0000000000e+00   0.0000000000e+00 0.0000000000e+00
2.7320000000e+00   0.0000000000e+00 0.0000000000e+00   0.0000000000e+00 0.0000000000e+00   0.0000000000e+00 0.0000000000e+00
2.7340000000e+00   0.0000000000e+00 0.0000000000e+00   0.0000000000e+00 0.0000000000e+00   0.0000000000e+00 0.0000000000e+00
2.7360000000e+00   0.0000000000e+00 0.0000000000e+00   0.0000000000e+00 0.0000000000e+00   0.0000000000e+00 0.0000000000e+00
2.7380000000e+00   0.0000000000e+00 0.0000000000e+00   0.0000000000e+00 0.0000000000e+00   0.0000000000e+00 0.0000000000e+00
2.7400000000e+00   0.0000000000e+00 0.0000000000e+00   0.0000000000e+00 0.0000000000e+00   0.0000000000e+00 0.0000000000e+00
2.7420000000e+00   0.0000000000e+00 0.0000000000e+00   0.0000000000e+00 0.0000000000e+00   0.0000000000e+00 0.0000000000e+00
2.7440000000e+00   0.0000000000e+00 0.0000000000e+00   0.0000000000e+00 0.0000000000e+00   0.0000000000e+00 0.0000000000e+00
2.7460000000e+00   0.0000000000e+00 0.0000000000e+00   0.0000000000e+00 0.0000000000e+00   0.0000000000e+00 0.0000000000e+00
2.7480000000e+00   0.0000000000e+00 0.0000000000e+00   0.0000000000e+00 0.0000000000e+00   0.0000000000e+00 0.0000000000e+00
2.7500000000e+00   0.0000000000e+00 0.0000000000e+00   0.0000000000e+00 0.0000000000e+00   0.0000000000e+00 0.0000000000e+00
2.7520000000e+00   0.0000000000e+00 0.0000000000e+00   0.0000000000e+00 0.0000000000e+00   0.0000000000e+00 0.0000000000e+00
2.7540000000e+00   0.0000000000e+00 0.0000000000e+00   0.0000000000e+00 0.0000000000e+00   0.0000000000e+00 0.0000000000e+00
2.7560000000e+00   0.0000000000e+00 0.0000000000e+00   0.0000000000e+00 0.0000000000e+00   0.0000000000e+00 0.0000000000e+00
2.7580000000e+00   0.0000000000e+00 0.0000000000e+00   0.0000000000e+00 0.0000000000e+00   0.0000000000e+00 0.0000000000e+00
2.7600000000e+00   0.0000000000e+00 0.0000000000e+00   0.0000000000e+00 0.0000000000e+00   0.0000000000e+00 0.0000000000e+00
2.7620000000e+00   0.0000000000e+00 0.0000000000e+00   0.0000000000e+00 0.0000000000e+00   0.0000000000e+00 0.0000000000e+00
2.7640000000e+00   0.0000000000e+00 0.0000000000e+00   0.0000000000e+00 0.0000000000e+00   0.0000000000e+00 0.0000000000e+00
2.7660000000e+00   0.0000000000e+00 0.0000000000e+00   0.0000000000e+00 0.0000000000e+00   0.0000000000e+00 0.0000000000e+00
2.7680000000e+00   0.0000000000e+00 0.0000000000e+00   0.0000000000e+00 0.0000000000e+00   0.0000000000e+00 0.0000000000e+00
2.7700000000e+00   0.0000000000e+00 0.0000000000e+00   0.0000000000e+00 0.0000000000e+00   0.0000000000e+00 0.0000000000e+00
2.7720000000e+00   0.0000000000e+00 0.0000000000e+00   0.0000000000e+00 0.0000000000e+00   0.0000000000e+00 0.0000000000e+00
2.7740000000e+00   0.0000000000e+00 0.0000000000e+00   0.0000000000e+00 0.0000000000e+00   0.0000000000e+00 0.0000000000e+00
2.7760000000e+00   0.0000000000e+00 0.0000000000e+00   0.0000000000e+00 0.0000000000e+00   0.0000000000e+00 0.0000000000e+00
2.7780000000e+00   0.0000000000e+00 0.0000000000e+00   0.0000000000e+00 0.0000000000e+00   0.0000000000e+00 0.0000000000e+00
2.7800000000e+00   0.0000000000e+00 0.0000000000e+00   0.0000000000e+00 0.0000000000e+00   0.0000000000e+00 0.0000000000e+00
2.7820000000e+00   0.0000000000e+00 0.0000000000e+00   0.0000000000e+00 0.0000000000e+00   0.0000000000e+00 0.0000000000e+00
2.7840000000e+00   0.0000000000e+00 0.0000000000e+00   0.0000000000e+00 0.0000000000e+00   0.0000000000e+00 0.0000000000e+00
2.7860000000e+00   0.0000000000e+00 0.0000000000e+00   0.0000000000e+00 0.0000000000e+00   0.0000000000e+00 0.0000000000e+00
2.7880000000e+00   0.0000000000e+00 0.0000000000e+00   0.0000000000e+00 0.0000000000e+00   0.0000000000e+00 0.0000000000e+00
2.7900000000e+00   0.0000000000e+00 0.0000000000e+00   0.0000000000e+00 0.0000000000e+00   0.0000000000e+00 0.0000000000e+00
2.7920000000e+00   0.0000000000e+00 0.0000000000e+00   0.0000000000e+00 0.0000000000e+00   0.0000000000e+00 0.0000000000e+00
2.7940000000e+00   0.0000000000e+00 0.0000000000e+00   0.0000000000e+00 0.0000000000e+00   0.0000000000e+00 0.0000000000e+00
2.7960000000e+00   0.0000000000e+00 0.0000000000e+00   0.0000000000e+00 0.0000000000e+00   0.0000000000e+00 0.0000000000e+00
2.7980000000e+00   0.0000000000e+00 0.0000000000e+00   0.0000000000e+00 0.0000000000e+00   0.0000000000e+00 0.0000000000e+00
2.8000000000e+00   0.0000000000e+00 0.0000000000e+00   0.0000000000e+00 0.0000000000e+00   0.0000000000e+00 0.0000000000e+00
2.8020000000e+00   0.0000000000e+00 0.0000000000e+00   0.0000000000e+00 0.0000000000e+00   0.0000000000e+00 0.0000000000e+00
2.8040000000e+00   0.0000000000e+00 0.0000000000e+00   0.0000000000e+00 0.0000000000e+00   0.0000000000e+00 0.0000000000e+00
2.8060000000e+00   0.0000000000e+00 0.0000000000e+00   0.0000000000e+00 0.0000000000e+00   0.0000000000e+00 0.0000000000e+00
2.8080000000e+00   0.0000000000e+00 0.0000000000e+00   0.0000000000e+00 0.0000000000e+00   0.0000000000e+00 0.0000000000e+00
2.8100000000e+00   0.0000000000e+00 0.0000000000e+00   0.0000000000e+00 0.0000000000e+00   0.0000000000e+00 0.0000000000e+00
2.8120000000e+00   0.0000000000e+00 0.0000000000e+00   0.0000000000e+00 0.0000000000e+00   0.0000000000e+00 0.0000000000e+00
2.8140000000e+00   0.0000000000e+00 0.0000000000e+00   0.0000000000e+00 0.0000000000e+00   0.0000000000e+00 0.0000000000e+00
2.8160000000e+00   0.0000000000e+00 0.0000000000e+00   0.0000000000e+00 0.0000000000e+00   0.0000000000e+00 0.0000000000e+00
2.8180000000e+00   0.0000000000e+00 0.0000000000e+00   0.0000000000e+00 0.0000000000e+00   0.0000000000e+00 0.0000000000e+00
2.8200000000e+00   0.0000000000e+00 0.0000000000e+00   0.0000000000e+00 0.0000000000e+00   0.0000000000e+00 0.0000000000e+00
2.8220000000e+00   0.0000000000e+00 0.0000000000e+00   0.0000000000e+00 0.0000000000e+00   0.0000000000e+00 0.0000000000e+00
2.8240000000e+00   0.0000000000e+00 0.0000000000e+00   0.0000000000e+00 0.0000000000e+00   0.0000000000e+00 0.0000000000e+00
2.8260000000e+00   0.0000000000e+00 0.0000000000e+00   0.0000000000e+00 0.0000000000e+00   0.0000000000e+00 0.0000000000e+00
2.8280000000e+00   0.0000000000e+00 0.0000000000e+00   0.0000000000e+00 0.0000000000e+00   0.0000000000e+00 0.0000000000e+00
2.8300000000e+00   0.0000000000e+00 0.0000000000e+00   0.0000000000e+00 0.0000000000e+00   0.0000000000e+00 0.0000000000e+00
2.8320000000e+00   0.0000000000e+00 0.0000000000e+00   0.0000000000e+00 0.0000000000e+00   0.0000000000e+00 0.0000000000e+00
2.8340000000e+00   0.0000000000e+00 0.0000000000e+00   0.0000000000e+00 0.0000000000e+00   0.0000000000e+00 0.0000000000e+00
2.8360000000e+00   0.0000000000e+00 0.0000000000e+00   0.0000000000e+00 0.0000000000e+00   0.0000000000e+00 0.0000000000e+00
2.8380000000e+00   0.0000000000e+00 0.0000000000e+00   0.0000000000e+00 0.0000000000e+00   0.0000000000e+00 0.0000000000e+00
2.8400000000e+00   0.0000000000e+00 0.0000000000e+00   0.0000000000e+00 0.0000000000e+00   0.0000000000e+00 0.0000000000e+00
2.8420000000e+00   0.0000000000e+00 0.0000000000e+00   0.0000000000e+00 0.0000000000e+00   0.0000000000e+00 0.0000000000e+00
2.8440000000e+00   0.0000000000e+00 0.0000000000e+00   0.0000000000e+00 0.0000000000e+00   0.0000000000e+00 0.0000000000e+00
2.8460000000e+00   0.0000000000e+00 0.0000000000e+00   0.0000000000e+00 0.0000000000e+00   0.0000000000e+00 0.0000000000e+00
2.8480000000e+00   0.0000000000e+00 0.0000000000e+00   0.0000000000e+00 0.0000000000e+00   0.0000000000e+00 0.0000000000e+00
2.8500000000e+00   0.0000000000e+00 0.0000000000e+00   0.0000000000e+00 0.0000000000e+00   0.0000000000e+00 0.0000000000e+00
2.8520000000e+00   0.0000000000e+00 0.0000000000e+00   0.0000000000e+00 0.0000000000e+00   0.0000000000e+00 0.0000000000e+00
2.8540000000e+00   0.0000000000e+00 0.0000000000e+00   0.0000000000e+00 0.0000000000e+00   0.0000000000e+00 0.0000000000e+00
2.8560000000e+00   0.0000000000e+00 0.0000000000e+00   0.0000000000e+00 0.0000000000e+00   0.0000000000e+00 0.0000000000e+00
2.8580000000e+00   0.0000000000e+00 0.0000000000e+00   0.0000000000e+00 0.0000000000e+00   0.0000000000e+00 0.0000000000e+00
2.8600000000e+00   0.0000000000e+00 0.0000000000e+00   0.0000000000e+00 0.0000000000e+00   0.0000000000e+00 0.0000000000e+00
2.8620000000e+00   0.0000000000e+00 0.0000000000e+00   0.0000000000e+00 0.0000000000e+00   0.0000000000e+00 0.0000000000e+00
2.8640000000e+00   0.0000000000e+00 0.0000000000e+00   0.0000000000e+00 0.0000000000e+00   0.0000000000e+00 0.0000000000e+00
2.8660000000e+00   0.0000000000e+00 0.0000000000e+00   0.0000000000e+00 0.0000000000e+00   0.0000000000e+00 0.0000000000e+00
2.8680000000e+00   0.0000000000e+00 0.0000000000e+00   0.0000000000e+00 0.0000000000e+00   0.0000000000e+00 0.0000000000e+00
2.8700000000e+00   0.0000000000e+00 0.0000000000e+00   0.0000000000e+00 0.0000000000e+00   0.0000000000e+00 0.0000000000e+00
2.8720000000e+00   0.0000000000e+00 0.0000000000e+00   0.0000000000e+00 0.0000000000e+00   0.0000000000e+00 0.0000000000e+00
2.8740000000e+00   0.0000000000e+00 0.0000000000e+00   0.0000000000e+00 0.0000000000e+00   0.0000000000e+00 0.0000000000e+00
2.8760000000e+00   0.0000000000e+00 0.0000000000e+00   0.0000000000e+00 0.0000000000e+00   0.0000000000e+00 0.0000000000e+00
2.8780000000e+00   0.0000000000e+00 0.0000000000e+00   0.0000000000e+00 0.0000000000e+00   0.0000000000e+00 0.0000000000e+00
2.8800000000e+00   0.0000000000e+00 0.0000000000e+00   0.0000000000e+00 0.0000000000e+00   0.0000000000e+00 0.0000000000e+00
2.8820000000e+00   0.0000000000e+00 0.0000000000e+00   0.0000000000e+00 0.0000000000e+00   0.0000000000e+00 0.0000000000e+00
2.8840000000e+00   0.0000000000e+00 0.0000000000e+00   0.0000000000e+00 0.0000000000e+00   0.0000000000e+00 0.0000000000e+00
2.8860000000e+00   0.0000000000e+00 0.0000000000e+00   0.0000000000e+00 0.0000000000e+00   0.0000000000e+00 0.0000000000e+00
2.8880000000e+00   0.0000000000e+00 0.0000000000e+00   0.0000000000e+00 0.0000000000e+00   0.0000000000e+00 0.0000000000e+00
2.8900000000e+00   0.0000000000e+00 0.0000000000e+00   0.0000000000e+00 0.0000000000e+00   0.0000000000e+00 0.0000000000e+00
2.8920000000e+00   0.0000000000e+00 0.0000000000e+00   0.0000000000e+00 0.0000000000e+00   0.0000000000e+00 0.0000000000e+00
2.8940000000e+00   0.0000000000e+00 0.0000000000e+00   0.0000000000e+00 0.0000000000e+00   0.0000000000e+00 0.0000000000e+00
2.8960000000e+00   0.0000000000e+00 0.0000000000e+00   0.0000000000e+00 0.0000000000e+00   0.0000000000e+00 0.0000000000e+00
2.8980000000e+00   0.0000000000e+00 0.0000000000e+00   0.0000000000e+00 0.0000000000e+00   0.0000000000e+00 0.0000000000e+00
2.9000000000e+00   0.0000000000e+00 0.0000000000e+00   0.0000000000e+00 0.0000000000e+00   0.0000000000e+00 0.0000000000e+00
2.9020000000e+00   0.0000000000e+00 0.0000000000e+00   0.0000000000e+00 0.0000000000e+00   0.0000000000e+00 0.0000000000e+00
2.9040000000e+00   0.0000000000e+00 0.0000000000e+00   0.0000000000e+00 0.0000000000e+00   0.0000000000e+00 0.0000000000e+00
2.9060000000e+00   0.0000000000e+00 0.0000000000e+00   0.0000000000e+00 0.0000000000e+00   0.0000000000e+00 0.0000000000e+00
2.9080000000e+00   0.0000000000e+00 0.0000000000e+00   0.0000000000e+00 0.0000000000e+00   0.0000000000e+00 0.0000000000e+00
2.9100000000e+00   0.0000000000e+00 0.0000000000e+00   0.0000000000e+00 0.0000000000e+00   0.0000000000e+00 0.0000000000e+00
2.9120000000e+00   0.0000000000e+00 0.0000000000e+00   0.0000000000e+00 0.0000000000e+00   0.0000000000e+00 0.0000000000e+00
2.9140000000e+00   0.0000000000e+00 0.0000000000e+00   0.0000000000e+00 0.0000000000e+00   0.0000000000e+00 0.0000000000e+00
2.9160000000e+00   0.0000000000e+00 0.0000000000e+00   0.0000000000e+00 0.0000000000e+00   0.0000000000e+00 0.0000000000e+00
2.9180000000e+00   0.0000000000e+00 0.0000000000e+00   0.0000000000e+00 0.0000000000e+00   0.0000000000e+00 0.0000000000e+00
2.9200000000e+00   0.0000000000e+00 0.0000000000e+00   0.0000000000e+00 0.0000000000e+00   0.0000000000e+00 0.0000000000e+00
2.9220000000e+00   0.0000000000e+00 0.0000000000e+00   0.0000000000e+00 0.0000000000e+00   0.0000000000e+00 0.0000000000e+00
2.9240000000e+00   0.0000000000e+00 0.0000000000e+00   0.0000000000e+00 0.0000000000e+00   0.0000000000e+00 0.0000000000e+00
2.9260000000e+00   0.0000000000e+00 0.0000000000e+00   0.0000000000e+00 0.0000000000e+00   0.0000000000e+00 0.0000000000e+00
2.9280000000e+00   0.0000000000e+00 0.0000000000e+00   0.0000000000e+00 0.0000000000e+00   0.0000000000e+00 0.0000000000e+00
2.9300000000e+00   0.0000000000e+00 0.0000000000e+00   0.0000000000e+00 0.0000000000e+00   0.0000000000e+00 0.0000000000e+00
2.9320000000e+00   0.0000000000e+00 0.0000000000e+00   0.0000000000e+00 0.0000000000e+00   0.0000000000e+00 0.0000000000e+00
2.9340000000e+00   0.0000000000e+00 0.0000000000e+00   0.0000000000e+00 0.0000000000e+00   0.0000000000e+00 0.0000000000e+00
2.9360000000e+00   0.0000000000e+00 0.0000000000e+00   0.0000000000e+00 0.0000000000e+00   0.0000000000e+00 0.0000000000e+00
2.9380000000e+00   0.0000000000e+00 0.0000000000e+00   0.0000000000e+00 0.0000000000e+00   0.0000000000e+00 0.0000000000e+00
2.9400000000e+00   0.0000000000e+00 0.0000000000e+00   0.0000000000e+00 0.0000000000e+00   0.0000000000e+00 0.0000000000e+00
2.9420000000e+00   0.0000000000e+00 0.0000000000e+00   0.0000000000e+00 0.0000000000e+00   0.0000000000e+00 0.0000000000e+00
2.9440000000e+00   0.0000000000e+00 0.0000000000e+00   0.0000000000e+00 0.0000000000e+00   0.0000000000e+00 0.0000000000e+00
2.9460000000e+00   0.0000000000e+00 0.0000000000e+00   0.0000000000e+00 0.0000000000e+00   0.0000000000e+00 0.0000000000e+00
2.9480000000e+00   0.0000000000e+00 0.0000000000e+00   0.0000000000e+00 0.0000000000e+00   0.0000000000e+00 0.0000000000e+00
2.9500000000e+00   0.0000000000e+00 0.0000000000e+00   0.0000000000e+00 0.0000000000e+00   0.0000000000e+00 0.0000000000e+00
2.9520000000e+00   0.0000000000e+00 0.0000000000e+00   0.0000000000e+00 0.0000000000e+00   0.0000000000e+00 0.0000000000e+00
2.9540000000e+00   0.0000000000e+00 0.0000000000e+00   0.0000000000e+00 0.0000000000e+00   0.0000000000e+00 0.0000000000e+00
2.9560000000e+00   0.0000000000e+00 0.0000000000e+00   0.0000000000e+00 0.0000000000e+00   0.0000000000e+00 0.0000000000e+00
2.9580000000e+00   0.0000000000e+00 0.0000000000e+00   0.0000000000e+00 0.0000000000e+00   0.0000000000e+00 0.0000000000e+00
2.9600000000e+00   0.0000000000e+00 0.0000000000e+00   0.0000000000e+00 0.0000000000e+00   0.0000000000e+00 0.0000000000e+00
2.9620000000e+00   0.0000000000e+00 0.0000000000e+00   0.0000000000e+00 0.0000000000e+00   0.0000000000e+00 0.0000000000e+00
2.9640000000e+00   0.0000000000e+00 0.0000000000e+00   0.0000000000e+00 0.0000000000e+00   0.0000000000e+00 0.0000000000e+00
2.9660000000e+00   0.0000000000e+00 0.0000000000e+00   0.0000000000e+00 0.0000000000e+00   0.0000000000e+00 0.0000000000e+00
2.9680000000e+00   0.0000000000e+00 0.0000000000e+00   0.0000000000e+00 0.0000000000e+00   0.0000000000e+00 0.0000000000e+00
2.9700000000e+00   0.0000000000e+00 0.0000000000e+00   0.0000000000e+00 0.0000000000e+00   0.0000000000e+00 0.0000000000e+00
2.9720000000e+00   0.0000000000e+00 0.0000000000e+00   0.0000000000e+00 0.0000000000e+00   0.0000000000e+00 0.0000000000e+00
2.9740000000e+00   0.0000000000e+00 0.0000000000e+00   0.0000000000e+00 0.0000000000e+00   0.0000000000e+00 0.0000000000e+00
2.9760000000e+00   0.0000000000e+00 0.0000000000e+00   0.0000000000e+00 0.0000000000e+00   0.0000000000e+00 0.0000000000e+00
2.9780000000e+00   0.0000000000e+00 0.0000000000e+00   0.0000000000e+00 0.0000000000e+00   0.0000000000e+00 0.0000000000e+00
2.9800000000e+00   0.0000000000e+00 0.0000000000e+00   0.0000000000e+00 0.0000000000e+00   0.0000000000e+00 0.0000000000e+00
2.9820000000e+00   0.0000000000e+00 0.0000000000e+00   0.0000000000e+00 0.0000000000e+00   0.0000000000e+00 0.0000000000e+00
2.9840000000e+00   0.0000000000e+00 0.0000000000e+00   0.0000000000e+00 0.0000000000e+00   0.0000000000e+00 0.0000000000e+00
2.9860000000e+00   0.0000000000e+00 0.0000000000e+00   0.0000000000e+00 0.0000000000e+00   0.0000000000e+00 0.0000000000e+00
2.9880000000e+00   0.0000000000e+00 0.0000000000e+00   0.0000000000e+00 0.0000000000e+00   0.0000000000e+00 0.0000000000e+00
2.9900000000e+00   0.0000000000e+00 0.0000000000e+00   0.0000000000e+00 0.0000000000e+00   0.0000000000e+00 0.0000000000e+00
2.9920000000e+00   0.0000000000e+00 0.0000000000e+00   0.0000000000e+00 0.0000000000e+00   0.0000000000e+00 0.0000000000e+00
2.9940000000e+00   0.0000000000e+00 0.0000000000e+00   0.0000000000e+00 0.0000000000e+00   0.0000000000e+00 0.0000000000e+00
2.9960000000e+00   0.0000000000e+00 0.0000000000e+00   0.0000000000e+00 0.0000000000e+00   0.0000000000e+00 0.0000000000e+00
2.9980000000e+00   0.0000000000e+00 0.0000000000e+00   0.0000000000e+00 0.0000000000e+00   0.0000000000e+00 0.0000000000e+00
3.0000000000e+00   0.0000000000e+00 0.0000000000e+00   0.0000000000e+00 0.0000000000e+00   0.0000000000e+00 0.0000000000e+00
