# Supplementary material for: Reactive Martini: Chemical Reactions in Coarse-Grained Molecular Dynamics Simulations
Source: J Chem Theory Comput. 2023 Jun 16;19(13):4040–6. doi: 10.1021/acs.jctc.2c01186 (PMC10339680; doi:10.1021/acs.jctc.2c01186)
Supplement: Supplementary file 2 — ct2c01186_si_002.zip [file ct2c01186_si_002.zip › md_files/forcefields/thiophene/solvated.gro]

Reactive martini
  680
    1THPH    S1    1   3.137   0.857   2.170
    1THPH    R2    2   3.360   1.019   1.972
    1THPH    R3    3   3.097   1.139   1.985
    1THPH VSCOG    4   3.228   1.079   1.978
    1THPH   DSR    5   3.204   0.737   2.198
    1THPH   VSR    6   3.146   0.840   2.174
    1THPH   VSP    7   3.252   0.754   2.157
    1THPH   VSU    8   3.153   0.703   2.176
    1THPH   VSD    9   3.208   0.754   2.261
    2THPH    S1   10   3.273   0.621   2.224
    2THPH    R2   11   3.581   0.738   2.307
    2THPH    R3   12   3.537   0.457   2.362
    2THPH VSCOG   13   3.559   0.597   2.334
    2THPH   DSR   14   3.203   0.739   2.197
    2THPH   VSR   15   3.263   0.638   2.220
    2THPH   VSP   16   3.254   0.774   2.217
    2THPH   VSU   17   3.157   0.722   2.240
    2THPH   VSD   18   3.198   0.722   2.134
    3W        W   19   1.495   0.821   3.127
    4W        W   20   2.276   4.379   0.851
    5W        W   21   3.026   2.679   3.002
    6W        W   22   1.525   3.724   1.065
    7W        W   23   2.891   2.358   2.013
    8W        W   24   0.394   3.593   2.307
    9W        W   25   0.121   0.230   1.920
   10W        W   26   3.273   4.052   1.223
   11W        W   27   0.823   0.105   0.652
   12W        W   28   1.259   3.336   3.304
   13W        W   29   3.139   1.761   0.834
   14W        W   30   3.415   1.193   3.145
   15W        W   31   0.097   2.465   0.167
   16W        W   32   4.158   0.392   3.947
   17W        W   33   2.276   2.197   3.599
   18W        W   34   0.722   2.399   1.416
   19W        W   35   3.430   2.494   1.925
   20W        W   36   2.218   3.970   3.977
   21W        W   37   2.969   3.123   1.046
   22W        W   38   1.251   1.355   0.676
   23W        W   39   0.181   0.529   3.770
   24W        W   40   3.634   2.447   4.145
   25W        W   41   0.259   0.398   4.461
   26W        W   42   3.829   2.971   1.985
   27W        W   43   2.297   3.616   1.311
   28W        W   44   2.743   4.463   2.923
   29W        W   45   1.660   1.930   0.709
   30W        W   46   2.402   3.083   0.186
   31W        W   47   1.347   0.060   3.224
   32W        W   48   2.972   1.640   0.098
   33W        W   49   3.587   0.662   0.683
   34W        W   50   1.996   0.566   2.654
   35W        W   51   3.672   3.356   0.461
   36W        W   52   4.010   2.783   0.941
   37W        W   53   1.910   2.466   2.474
   38W        W   54   2.707   4.346   2.332
   39W        W   55   2.239   1.523   3.757
   40W        W   56   3.142   0.401   0.801
   41W        W   57   0.805   3.617   2.721
   42W        W   58   1.639   4.307   0.941
   43W        W   59   4.021   0.958   0.403
   44W        W   60   2.629   1.826   1.619
   45W        W   61   2.474   0.860   2.542
   46W        W   62   3.137   4.186   0.256
   47W        W   63   1.563   3.319   2.342
   48W        W   64   2.126   3.860   2.688
   49W        W   65   1.772   0.220   0.149
   50W        W   66   1.096   2.511   2.028
   51W        W   67   1.265   1.050   2.287
   52W        W   68   3.667   4.200   2.636
   53W        W   69   3.932   2.834   3.884
   54W        W   70   2.799   4.083   3.835
   55W        W   71   1.718   3.025   0.671
   56W        W   72   1.603   2.247   0.244
   57W        W   73   3.298   2.833   4.270
   58W        W   74   2.879   2.756   3.896
   59W        W   75   1.718   4.138   0.067
   60W        W   76   3.532   1.017   0.380
   61W        W   77   3.437   0.112   0.153
   62W        W   78   4.048   3.825   2.619
   63W        W   79   2.669   3.494   2.326
   64W        W   80   1.954   2.646   1.644
   65W        W   81   0.470   2.876   0.556
   66W        W   82   2.868   0.734   3.498
   67W        W   83   2.398   3.151   1.051
   68W        W   84   0.071   3.639   1.009
   69W        W   85   3.315   2.030   0.316
   70W        W   86   4.355   3.617   2.165
   71W        W   87   0.412   2.566   3.745
   72W        W   88   3.761   1.346   1.277
   73W        W   89   3.809   1.285   2.830
   74W        W   90   2.467   0.229   1.758
   75W        W   91   4.292   1.817   0.572
   76W        W   92   3.715   4.305   1.393
   77W        W   93   2.065   2.754   2.108
   78W        W   94   4.412   0.937   3.338
   79W        W   95   1.217   2.215   3.110
   80W        W   96   0.220   2.079   2.294
   81W        W   97   0.196   0.681   1.774
   82W        W   98   3.466   3.436   1.858
   83W        W   99   0.574   1.785   2.484
   84W        W  100   2.219   3.722   3.162
   85W        W  101   2.596   1.706   3.480
   86W        W  102   3.035   0.005   0.522
   87W        W  103   2.305   2.589   1.276
   88W        W  104   1.052   4.049   2.752
   89W        W  105   3.629   3.485   3.814
   90W        W  106   3.810   2.095   2.003
   91W        W  107   1.695   1.918   4.358
   92W        W  108   2.153   4.505   4.366
   93W        W  109   2.893   1.105   2.836
   94W        W  110   0.826   1.222   3.335
   95W        W  111   1.546   1.747   3.344
   96W        W  112   1.291   0.610   0.047
   97W        W  113   3.547   1.517   4.523
   98W        W  114   2.384   2.507   4.029
   99W        W  115   0.736   2.846   3.026
  100W        W  116   0.105   1.060   0.939
  101W        W  117   1.283   2.088   3.576
  102W        W  118   3.712   2.625   0.175
  103W        W  119   3.237   0.312   1.313
  104W        W  120   1.102   0.072   1.631
  105W        W  121   0.916   1.594   3.678
  106W        W  122   1.841   2.837   1.127
  107W        W  123   2.810   0.489   0.376
  108W        W  124   2.092   2.191   0.393
  109W        W  125   2.793   2.228   3.730
  110W        W  126   2.617   1.074   2.111
  111W        W  127   0.802   1.981   0.370
  112W        W  128   1.940   3.367   0.980
  113W        W  129   1.546   0.911   3.760
  114W        W  130   2.186   2.539   2.885
  115W        W  131   3.725   3.813   0.120
  116W        W  132   1.961   1.540   4.169
  117W        W  133   3.009   3.572   2.696
  118W        W  134   3.434   2.168   2.380
  119W        W  135   1.023   0.296   4.109
  120W        W  136   2.525   3.706   3.614
  121W        W  137   0.420   1.776   1.983
  122W        W  138   2.114   0.194   3.832
  123W        W  139   0.158   1.359   3.066
  124W        W  140   2.889   1.346   0.551
  125W        W  141   2.190   2.894   0.662
  126W        W  142   0.370   3.641   3.405
  127W        W  143   3.602   0.293   1.626
  128W        W  144   2.390   2.413   0.786
  129W        W  145   1.584   4.103   1.953
  130W        W  146   4.340   1.649   4.101
  131W        W  147   1.574   0.820   1.486
  132W        W  148   1.600   3.613   0.099
  133W        W  149   0.445   3.323   0.851
  134W        W  150   2.057   3.025   2.987
  135W        W  151   2.457   3.381   0.646
  136W        W  152   2.726   3.351   1.426
  137W        W  153   0.836   3.833   3.249
  138W        W  154   1.243   0.585   1.808
  139W        W  155   3.804   1.712   2.512
  140W        W  156   0.612   2.963   3.479
  141W        W  157   0.208   0.070   0.336
  142W        W  158   2.414   3.947   2.196
  143W        W  159   0.423   2.836   0.075
  144W        W  160   1.368   3.728   3.654
  145W        W  161   3.079   2.972   3.467
  146W        W  162   1.889   3.821   2.270
  147W        W  163   2.339   0.229   2.450
  148W        W  164   0.151   1.448   2.261
  149W        W  165   1.888   2.483   0.735
  150W        W  166   1.207   2.254   0.573
  151W        W  167   0.480   1.628   4.020
  152W        W  168   2.840   0.361   2.659
  153W        W  169   3.737   2.781   1.470
  154W        W  170   2.428   2.023   0.027
  155W        W  171   1.560   0.300   1.604
  156W        W  172   4.695   0.422   0.677
  157W        W  173   0.101   2.898   4.051
  158W        W  174   0.713   1.173   3.859
  159W        W  175   2.909   3.910   2.031
  160W        W  176   1.939   3.720   0.625
  161W        W  177   2.736   1.065   1.027
  162W        W  178   3.412   0.818   3.439
  163W        W  179   1.030   3.538   1.078
  164W        W  180   1.182   3.122   0.659
  165W        W  181   0.821   2.055   1.792
  166W        W  182   1.727   2.383   1.226
  167W        W  183   0.888   2.899   1.629
  168W        W  184   2.003   3.738   3.589
  169W        W  185   2.173   0.615   2.125
  170W        W  186   1.501   2.878   1.529
  171W        W  187   2.537   1.580   0.265
  172W        W  188   3.344   3.171   0.022
  173W        W  189   1.183   3.537   4.088
  174W        W  190   0.438   0.559   2.236
  175W        W  191   2.379   0.547   3.527
  176W        W  192   0.475   2.159   0.009
  177W        W  193   4.404   0.538   0.223
  178W        W  194   3.223   3.460   1.377
  179W        W  195   0.824   1.487   1.152
  180W        W  196   0.477   4.237   2.655
  181W        W  197   1.107   3.352   1.611
  182W        W  198   1.015   2.885   1.149
  183W        W  199   1.179   2.736   3.227
  184W        W  200   3.025   1.513   1.746
  185W        W  201   1.057   0.501   0.455
  186W        W  202   4.288   4.505   0.059
  187W        W  203   4.140   4.282   2.986
  188W        W  204   1.749   1.465   2.585
  189W        W  205   3.216   3.276   2.316
  190W        W  206   3.877   4.271   0.340
  191W        W  207   1.997   0.073   1.483
  192W        W  208   2.527   3.358   2.812
  193W        W  209   0.245   2.351   1.304
  194W        W  210   2.137   1.964   0.858
  195W        W  211   1.675   0.942   0.050
  196W        W  212   0.511   4.005   3.666
  197W        W  213   1.479   0.454   4.037
  198W        W  214   2.289   4.162   3.525
  199W        W  215   2.717   0.508   2.193
  200W        W  216   1.828   2.057   2.807
  201W        W  217   4.131   1.572   3.565
  202W        W  218   0.108   1.706   2.709
  203W        W  219   0.054   3.225   0.054
  204W        W  220   4.352   3.754   3.088
  205W        W  221   1.969   1.013   3.954
  206W        W  222   3.569   3.957   0.640
  207W        W  223   2.117   4.179   0.407
  208W        W  224   3.663   1.532   0.788
  209W        W  225   1.847   2.184   1.817
  210W        W  226   2.105   1.089   2.723
  211W        W  227   0.315   2.576   3.068
  212W        W  228   3.949   1.910   3.867
  213W        W  229   2.473   3.871   0.770
  214W        W  230   1.231   4.283   2.275
  215W        W  231   4.175   2.087   2.495
  216W        W  232   1.044   3.041   3.761
  217W        W  233   0.722   3.368   3.137
  218W        W  234   1.000   4.125   1.826
  219W        W  235   0.702   3.799   0.229
  220W        W  236   1.285   1.293   2.826
  221W        W  237   4.157   2.362   0.314
  222W        W  238   0.134   1.158   4.804
  223W        W  239   3.331   1.536   0.432
  224W        W  240   1.361   2.099   1.676
  225W        W  241   0.673   0.424   2.698
  226W        W  242   3.319   2.990   1.761
  227W        W  243   0.967   1.891   2.731
  228W        W  244   2.253   0.987   1.305
  229W        W  245   3.968   1.155   3.279
  230W        W  246   2.871   1.475   1.192
  231W        W  247   3.348   3.890   1.709
  232W        W  248   0.443   1.886   1.294
  233W        W  249   1.621   2.492   2.937
  234W        W  250   3.549   3.405   3.172
  235W        W  251   0.147   0.926   4.343
  236W        W  252   3.138   1.289   3.593
  237W        W  253   2.775   2.829   0.567
  238W        W  254   3.580   2.052   0.926
  239W        W  255   2.280   4.267   3.030
  240W        W  256   1.863   2.754   0.248
  241W        W  257   2.690   0.209   0.820
  242W        W  258   0.250   1.881   3.178
  243W        W  259   1.425   2.733   3.913
  244W        W  260   3.714   2.238   1.515
  245W        W  261   2.000   0.595   1.617
  246W        W  262   1.619   4.001   2.736
  247W        W  263   2.221   3.423   3.863
  248W        W  264   4.406   0.589   3.012
  249W        W  265   3.342   3.876   3.057
  250W        W  266   0.474   2.732   0.997
  251W        W  267   4.318   3.044   1.850
  252W        W  268   0.980   0.080   2.561
  253W        W  269   4.413   2.000   3.714
  254W        W  270   3.245   2.541   1.426
  255W        W  271   4.251   4.209   1.143
  256W        W  272   3.107   2.521   2.477
  257W        W  273   1.815   2.947   2.532
  258W        W  274   0.920   3.660   2.021
  259W        W  275   3.324   0.785   1.080
  260W        W  276   1.480   0.491   2.480
  261W        W  277   4.172   1.541   1.542
  262W        W  278   4.100   0.872   3.804
  263W        W  279   1.868   4.031   3.167
  264W        W  280   1.448   1.743   2.877
  265W        W  281   1.802   3.904   1.533
  266W        W  282   4.110   1.156   2.325
  267W        W  283   2.183   1.679   2.717
  268W        W  284   2.152   1.949   2.297
  269W        W  285   2.308   1.462   1.235
  270W        W  286   0.004   0.200   1.425
  271W        W  287   2.588   4.129   0.412
  272W        W  288   3.872   2.456   2.337
  273W        W  289   0.912   2.006   3.937
  274W        W  290   0.731   2.493   3.338
  275W        W  291   0.593   1.625   2.978
  276W        W  292   0.076   2.327   3.459
  277W        W  293   1.022   0.515   2.346
  278W        W  294   2.583   0.830   3.108
  279W        W  295   2.400   0.676   0.853
  280W        W  296   2.041   1.741   1.844
  281W        W  297   0.011   1.693   0.960
  282W        W  298   3.804   2.095   2.858
  283W        W  299   3.703   0.416   1.087
  284W        W  300   1.083   1.137   1.663
  285W        W  301   0.816   2.434   0.230
  286W        W  302   1.348   2.692   2.536
  287W        W  303   2.952   1.424   3.200
  288W        W  304   0.709   3.893   4.205
  289W        W  305   2.042   2.718   4.343
  290W        W  306   3.057   0.673   2.995
  291W        W  307   1.979   0.798   3.111
  292W        W  308   2.475   2.502   2.281
  293W        W  309   1.316   3.771   2.331
  294W        W  310   0.385   2.845   1.579
  295W        W  311   2.989   4.079   0.754
  296W        W  312   3.281   0.676   1.712
  297W        W  313   1.704   3.886   3.979
  298W        W  314   2.688   2.312   1.502
  299W        W  315   3.910   1.824   4.340
  300W        W  316   1.715   1.113   0.563
  301W        W  317   2.378   0.415   2.915
  302W        W  318   1.582   0.616   0.411
  303W        W  319   1.630   1.472   0.131
  304W        W  320   1.263   1.564   1.896
  305W        W  321   4.008   1.347   4.553
  306W        W  322   1.664   1.921   2.325
  307W        W  323   0.062   2.835   3.491
  308W        W  324   1.544   3.041   2.903
  309W        W  325   0.387   1.005   3.388
  310W        W  326   2.182   1.099   0.673
  311W        W  327   0.341   3.745   2.874
  312W        W  328   3.637   0.754   3.873
  313W        W  329   2.708   1.741   2.904
  314W        W  330   0.022   3.262   0.551
  315W        W  331   3.069   0.025   3.499
  316W        W  332   2.977   1.990   3.317
  317W        W  333   0.775   1.418   0.516
  318W        W  334   2.474   2.811   3.604
  319W        W  335   2.016   3.390   2.638
  320W        W  336   1.242   0.450   2.934
  321W        W  337   3.623   2.476   1.082
  322W        W  338   1.449   2.225   4.050
  323W        W  339   2.270   1.947   4.084
  324W        W  340   0.783   0.819   1.985
  325W        W  341   0.740   1.324   0.008
  326W        W  342   3.927   0.628   3.332
  327W        W  343   3.454   1.694   2.176
  328W        W  344   1.077   1.662   3.200
  329W        W  345   0.985   0.972   0.621
  330W        W  346   1.408   0.244   0.885
  331W        W  347   1.082   3.703   0.604
  332W        W  348   3.564   0.263   4.130
  333W        W  349   1.149   2.508   4.350
  334W        W  350   3.178   4.573   2.635
  335W        W  351   3.123   0.920   0.669
  336W        W  352   2.765   4.598   4.301
  337W        W  353   1.214   2.485   1.400
  338W        W  354   3.132   3.479   3.490
  339W        W  355   3.391   4.376   1.758
  340W        W  356   4.159   4.112   3.464
  341W        W  357   1.887   3.459   4.224
  342W        W  358   1.753   1.443   1.548
  343W        W  359   3.248   4.332   3.115
  344W        W  360   2.951   2.184   2.856
  345W        W  361   1.971   3.200   3.451
  346W        W  362   3.107   1.796   2.580
  347W        W  363   3.551   1.141   4.109
  348W        W  364   4.712   3.124   2.219
  349W        W  365   3.840   2.943   2.620
  350W        W  366   2.258   2.079   3.069
  351W        W  367   4.051   2.945   0.354
  352W        W  368   3.849   3.094   3.476
  353W        W  369   1.072   0.769   3.924
  354W        W  370   0.602   2.830   4.136
  355W        W  371   1.868   0.830   0.954
  356W        W  372   1.265   1.614   1.375
  357W        W  373   1.559   3.231   3.872
  358W        W  374   1.769   1.285   3.083
  359W        W  375   1.451   4.428   4.079
  360W        W  376   2.855   2.386   0.208
  361W        W  377   4.079   0.299   1.839
  362W        W  378   2.459   2.630   1.795
  363W        W  379   0.606   2.606   1.952
  364W        W  380   0.713   0.280   1.903
  365W        W  381   2.713   0.276   3.748
  366W        W  382   2.123   3.294   2.183
  367W        W  383   2.993   3.224   3.070
  368W        W  384   3.972   0.430   2.872
  369W        W  385   0.562   3.135   2.657
  370W        W  386   0.233   4.039   1.216
  371W        W  387   3.991   3.732   0.601
  372W        W  388   1.879   2.449   3.886
  373W        W  389   1.384   0.773   0.882
  374W        W  390   3.185   3.160   0.596
  375W        W  391   2.471   3.553   1.848
  376W        W  392   2.205   0.621   4.112
  377W        W  393   2.975   3.630   3.973
  378W        W  394   3.866   3.825   1.531
  379W        W  395   2.689   3.239   3.894
  380W        W  396   0.225   3.749   4.024
  381W        W  397   3.943   1.855   1.229
  382W        W  398   3.946   3.294   0.894
  383W        W  399   1.381   3.183   1.106
  384W        W  400   4.112   0.153   3.304
  385W        W  401   3.735   3.359   2.367
  386W        W  402   2.836   5.035   1.114
  387W        W  403   1.784   0.406   1.185
  388W        W  404   0.623   3.180   2.008
  389W        W  405   4.090   1.694   2.904
  390W        W  406   1.470   1.721   3.958
  391W        W  407   0.630   0.701   3.704
  392W        W  408   2.545   3.586   4.223
  393W        W  409   0.859   0.689   3.156
  394W        W  410   4.026   0.824   4.275
  395W        W  411   1.686   3.383   1.390
  396W        W  412   3.899   0.550   0.080
  397W        W  413   2.143   1.152   3.429
  398W        W  414   4.101   0.007   1.452
  399W        W  415   4.035   3.454   1.831
  400W        W  416   4.006   2.052   3.348
  401W        W  417   3.925   3.905   3.875
  402W        W  418   2.641   1.225   3.627
  403W        W  419   1.119   2.998   4.258
  404W        W  420   4.392   2.397   2.142
  405W        W  421   0.085   3.020   1.166
  406W        W  422   3.667   1.706   1.677
  407W        W  423   4.180   1.018   1.256
  408W        W  424   0.073   2.911   2.814
  409W        W  425   2.339   3.709   0.290
  410W        W  426   0.705   2.208   2.280
  411W        W  427   2.775   3.630   3.194
  412W        W  428   4.276   0.503   2.516
  413W        W  429   2.077   1.202   0.153
  414W        W  430   2.047   3.931   1.092
  415W        W  431   0.949   2.932   0.242
  416W        W  432   0.159   0.128   3.440
  417W        W  433   2.759   2.582   1.062
  418W        W  434   3.886   3.573   4.282
  419W        W  435   1.309   3.799   1.542
  420W        W  436   1.956   3.280   0.310
  421W        W  437   1.123   0.000   0.269
  422W        W  438   2.512   4.150   4.354
  423W        W  439   3.154   1.043   1.427
  424W        W  440   2.541   2.948   3.085
  425W        W  441   4.025   1.549   2.059
  426W        W  442   1.171   2.033   2.244
  427W        W  443   4.144   1.462   0.931
  428W        W  444   4.430   4.369   3.730
  429W        W  445   3.998   0.011   0.941
  430W        W  446   3.268   3.619   0.825
  431W        W  447   2.840   3.855   1.543
  432W        W  448   0.938   1.961   1.312
  433W        W  449   1.020   4.268   3.501
  434W        W  450   2.632   0.758   3.910
  435W        W  451   0.035   2.162   2.847
  436W        W  452   3.044   1.949   2.136
  437W        W  453   0.323   1.346   1.291
  438W        W  454   2.596   0.960   0.433
  439W        W  455   3.371   4.200   2.189
  440W        W  456   2.647   1.234   1.569
  441W        W  457   1.207   3.015   2.042
  442W        W  458   4.062   2.393   3.809
  443W        W  459   0.334   1.952   3.686
  444W        W  460   4.212   2.574   2.669
  445W        W  461   3.852   4.385   1.932
  446W        W  462   2.519   1.611   0.760
  447W        W  463   0.701   3.245   4.428
  448W        W  464   2.138   0.148   3.306
  449W        W  465   2.000   2.980   3.894
  450W        W  466   1.543   2.554   3.494
  451W        W  467   3.328   1.249   2.619
  452W        W  468   1.398   2.637   0.895
  453W        W  469   1.895   1.896   3.748
  454W        W  470   3.707   0.787   1.462
  455W        W  471   0.349   1.480   3.504
  456W        W  472   3.205   2.723   0.835
  457W        W  473   0.910   2.503   3.841
  458W        W  474   0.537   0.034   4.421
  459W        W  475   3.793   1.963   0.426
  460W        W  476   3.619   3.959   3.538
  461W        W  477   0.559   2.156   2.865
  462W        W  478   1.900   0.620   3.616
  463W        W  479   3.528   0.043   0.656
  464W        W  480   4.111   3.461   0.172
  465W        W  481   3.582   3.624   2.739
  466W        W  482   1.022   3.296   2.391
  467W        W  483   4.003   1.296   4.012
  468W        W  484   3.764   3.326   1.432
  469W        W  485   1.832   2.148   3.304
  470W        W  486   3.564   2.215   3.666
  471W        W  487   2.531   0.756   1.731
  472W        W  488   1.375   2.701   0.378
  473W        W  489   3.113   1.817   3.813
  474W        W  490   0.312   4.334   3.995
  475W        W  491   2.965   3.433   1.838
  476W        W  492   2.910   4.334   1.724
  477W        W  493   3.000   2.844   2.078
  478W        W  494   1.819   0.085   2.440
  479W        W  495   0.693   0.572   4.336
  480W        W  496   4.117   3.312   3.931
  481W        W  497   0.452   1.705   0.188
  482W        W  498   0.055   4.218   1.736
  483W        W  499   0.547   0.682   0.616
  484W        W  500   1.381   1.260   3.382
  485W        W  501   1.221   0.513   1.291
  486W        W  502   3.149   3.954   3.507
  487W        W  503   2.622   2.057   0.552
  488W        W  504   2.868   3.289   0.193
  489W        W  505   0.216   2.026   4.173
  490W        W  506   3.120   4.312   4.090
  491W        W  507   1.005   0.973   1.131
  492W        W  508   0.211   3.429   1.424
  493W        W  509   2.430   1.336   3.029
  494W        W  510   3.897   2.655   3.227
  495W        W  511   2.602   1.987   1.107
  496W        W  512   1.363   0.482   3.534
  497W        W  513   4.278   2.901   2.330
  498W        W  514   2.726   4.108   3.302
  499W        W  515   3.140   0.426   3.854
  500W        W  516   2.052   1.619   3.266
  501W        W  517   2.953   0.296   1.812
  502W        W  518   0.741   0.500   1.468
  503W        W  519   4.204   2.055   1.653
  504W        W  520   1.246   1.261   3.901
  505W        W  521   2.395   1.229   4.122
  506W        W  522   2.370   2.605   0.269
  507W        W  523   0.184   1.189   3.946
  508W        W  524   1.737   3.105   1.936
  509W        W  525   3.281   1.268   0.967
  510W        W  526   4.093   2.562   1.783
  511W        W  527   2.366   0.305   0.230
  512W        W  528   1.690   0.064   3.588
  513W        W  529   0.482   3.345   0.307
  514W        W  530   2.695   1.629   4.016
  515W        W  531   3.121   2.499   3.496
  516W        W  532   0.057   0.816   2.520
  517W        W  533   4.848   0.730   0.244
  518W        W  534   2.760   0.361   3.233
  519W        W  535   0.446   2.396   0.602
  520W        W  536   3.531   1.628   4.032
  521W        W  537   4.256   1.725   0.115
  522W        W  538   0.030   3.355   3.804
  523W        W  539   1.337   2.169   2.655
  524W        W  540   2.668   2.619   2.709
  525W        W  541   1.523   3.993   0.515
  526W        W  542   1.052   4.063   1.086
  527W        W  543   1.318   3.592   2.829
  528W        W  544   0.478   0.041   2.292
  529W        W  545   1.224   3.999   0.121
  530W        W  546   1.708   0.751   2.076
  531W        W  547   3.208   3.215   3.942
  532W        W  548   0.280   3.199   3.113
  533W        W  549   0.760   4.034   2.286
  534W        W  550   1.512   3.582   1.927
  535W        W  551   3.860   3.854   3.074
  536W        W  552   0.177   0.338   2.604
  537W        W  553   3.160   0.896   3.902
  538W        W  554   4.343   3.675   4.306
  539W        W  555   2.572   4.152   1.213
  540W        W  556   2.858   2.827   1.520
  541W        W  557   1.368   3.893   3.199
  542W        W  558   1.614   0.962   2.646
  543W        W  559   1.338   2.103   1.086
  544W        W  560   0.789   1.340   2.614
  545W        W  561   2.601   1.978   2.475
  546W        W  562   4.129   4.191   4.209
  547W        W  563   3.207   2.686   0.328
  548W        W  564   4.308   2.824   1.427
  549W        W  565   2.330   3.071   1.553
  550W        W  566   3.514   2.304   3.209
  551W        W  567   3.856   1.014   0.903
  552W        W  568   3.358   3.737   2.347
  553W        W  569   4.261   0.036   2.248
  554W        W  570   1.061   1.783   0.809
  555W        W  571   0.136   1.487   4.427
  556W        W  572   1.392   3.160   0.159
  557W        W  573   2.600   1.427   2.529
  558W        W  574   3.110   2.136   1.198
  559W        W  575   0.961   2.456   2.775
  560W        W  576   4.007   4.724   0.479
  561W        W  577   3.290   0.504   0.327
  562W        W  578   4.148   0.708   2.055
  563W        W  579   1.262   1.729   0.324
  564W        W  580   0.847   0.554   0.953
  565W        W  581   4.109   0.910   2.770
  566W        W  582   3.702   0.301   3.658
  567W        W  583   4.599   2.067   0.311
  568W        W  584   4.060   2.295   0.810
  569W        W  585   0.653   3.195   1.338
  570W        W  586   0.472   1.767   0.736
  571W        W  587   4.179   2.381   1.297
  572W        W  588   3.554   2.438   0.612
  573W        W  589   3.628   0.794   2.932
  574W        W  590   3.981   3.353   2.910
  575W        W  591   0.885   3.588   3.713
  576W        W  592   0.737   3.794   1.432
  577W        W  593   1.295   1.553   2.403
  578W        W  594   2.170   1.249   1.755
  579W        W  595   1.983   2.641   3.395
  580W        W  596   3.615   2.903   0.600
  581W        W  597   4.623   1.714   1.615
  582W        W  598   2.000   3.476   1.762
  583W        W  599   0.403   1.249   1.837
  584W        W  600   3.382   1.831   3.009
  585W        W  601   0.924   2.653   0.656
  586W        W  602   2.440   3.302   3.360
  587W        W  603   1.712   1.865   1.300
  588W        W  604   3.781   3.830   2.090
  589W        W  605   1.756   0.347   3.066
  590W        W  606   3.400   3.162   2.752
  591W        W  607   1.208   1.215   0.173
  592W        W  608   3.982   1.094   1.725
  593W        W  609   2.205   2.079   1.419
  594W        W  610   1.669   1.266   2.024
  595W        W  611   2.598   2.397   3.181
  596W        W  612   3.299   3.683   0.290
  597W        W  613   0.584   1.152   0.844
  598W        W  614   2.997   1.030   0.128
  599W        W  615   1.768   3.504   3.122
  600W        W  616   4.006   3.563   3.483
  601W        W  617   0.842   2.801   2.381
  602W        W  618   3.671   3.115   4.169
  603W        W  619   3.320   1.618   1.311
  604W        W  620   1.851   1.437   0.903
  605W        W  621   2.823   3.784   0.027
  606W        W  622   2.343   2.151   1.891
  607W        W  623   3.454   2.870   3.212
  608W        W  624   0.677   4.330   1.062
  609W        W  625   2.627   4.006   2.738
  610W        W  626   0.290   2.152   1.747
  611W        W  627   3.538   0.388   3.188
  612W        W  628   1.082   0.874   2.700
  613W        W  629   3.431   2.857   2.286
  614W        W  630   2.297   0.418   1.258
  615W        W  631   2.875   3.037   2.585
  616W        W  632   3.146   4.066   2.632
  617W        W  633   3.447   2.809   3.778
  618W        W  634   3.643   3.671   1.105
  619W        W  635   4.161   3.972   1.864
  620W        W  636   2.149   1.251   2.242
  621W        W  637   1.168   4.044   3.956
  622W        W  638   0.012   2.733   0.736
  623W        W  639   2.322   2.940   2.530
  624W        W  640   0.758   2.014   3.449
  625W        W  641   1.068   3.131   2.843
  626W        W  642   3.406   3.891   3.990
  627W        W  643   1.437   1.210   1.113
  628W        W  644   0.587   0.964   1.454
  629W        W  645   1.090   1.997   4.463
  630W        W  646   3.612   1.712   3.496
  631W        W  647   0.549   3.309   3.941
  632W        W  648   3.058   2.303   0.655
  633W        W  649   2.750   2.106   4.253
  634W        W  650   3.196   2.041   1.689
  635W        W  651   0.878   0.300   3.423
  636W        W  652   0.049   2.170   0.869
  637W        W  653   1.589   2.652   1.992
  638W        W  654   3.100   1.357   4.105
  639W        W  655   3.603   1.220   3.639
  640W        W  656   2.046   4.245   1.992
  641W        W  657   0.120   3.358   2.589
  642W        W  658   1.769   1.382   3.700
  643W        W  659   0.170   3.752   0.442
  644W        W  660   4.239   2.565   4.354
  645W        W  661   2.573   3.096   2.021
  646W        W  662   1.334   0.162   2.086
  647W        W  663   0.454   1.099   2.328
  648W        W  664   0.839   1.450   2.135
  649W        W  665   3.504   3.015   1.081
  650W        W  666   0.382   0.531   3.249
  651W        W  667   0.374   2.519   2.565
  652W        W  668   2.850   3.688   0.491
  653W        W  669   2.514   1.599   2.064
  654W        W  670   0.459   0.065   3.042
  655W        W  671   3.546   2.578   2.772
  656W        W  672   3.161   2.313   4.015
  657W        W  673   0.485   0.033   1.520
  658W        W  674   0.531   0.211   3.953
  659W        W  675   2.818   3.653   1.065
  660W        W  676   1.528   4.309   1.440
  661W        W  677   2.350   4.015   1.670
  662W        W  678   0.972   0.124   1.147
  663W        W  679   1.525   3.455   0.600
  664W        W  680   4.301   3.342   1.379
   4.50000   4.50000   4.50000
