# Supplementary material for: Reactive Martini: Chemical Reactions in Coarse-Grained Molecular Dynamics Simulations
Source: J Chem Theory Comput. 2023 Jun 16;19(13):4040–6. doi: 10.1021/acs.jctc.2c01186 (PMC10339680; doi:10.1021/acs.jctc.2c01186)
Supplement: Supplementary file 2 — ct2c01186_si_002.zip [file ct2c01186_si_002.zip › md_files/forcefields/thiophene/reactive_martini.itp]

[ defaults ]  
1 1 ; c6-c12 format of LJ parameters
   

[ atomtypes ]

; standard Martini beads
 TC5  36.0 0.000 A 0.0 0.0
   W  72.0 0.000 A 0.0 0.0
 SC6  54.0 0.000 A 0.0 0.0

; reactive Martini sites
  VM   0.0    0.000 V 0.0 0.0
  DR   0.0    0.000 A 0.0 0.0
  VR   0.0    0.000 V 0.0 0.0
  VU   0.0    0.000 V 0.0 0.0
  VD   0.0    0.000 V 0.0 0.0
  VP   0.0    0.000 V 0.0 0.0
  
[ nonbond_params ]

; attractive

    VR    VR  1 1.000000e+00   1.000000e+00  ; dist = 0.240

    VP    VP  1 1.000000e+00   1.000000e+00  ; dist = 0.065
    VU    VD  1 1.000000e+00   1.000000e+00  ; dist = 0.065
    

; default Martini
   SC6   SC6  1  0.049401084106399984   0.00023466029912380817
   SC6   TC5  1  0.01806552326324937    4.271768727421521e-05
   TC5   TC5  1  0.009330618672640003   1.4413980929506341e-05
   SC6     W  1  0.053272369082031236   0.0003139320030544422
     W     W  1  0.20049340511939995    0.002161161585826442
     W   TC5  1  0.018275307360672437   6.139464322188385e-05
