# Supplementary material for: Reactive Martini: Chemical Reactions in Coarse-Grained Molecular Dynamics Simulations
Source: J Chem Theory Comput. 2023 Jun 16;19(13):4040–6. doi: 10.1021/acs.jctc.2c01186 (PMC10339680; doi:10.1021/acs.jctc.2c01186)
Supplement: Supplementary file 2 — ct2c01186_si_002.zip [file ct2c01186_si_002.zip › md_files/forcefields/thiophene/thph.itp]

; REACTIVE THIOPHENOL
  
[ moleculetype ]
; molname       nrexcl
  THPH          1

[ atoms ]
; id    type    resnr   residu   atom    cgnr    charge           mass
  1      SC6        1     THPH     S1       1         0        28.5475
  2      TC5        1     THPH     R2       2         0        26.0370
  3      TC5        1     THPH     R3       3         0        26.0370
  4       VM        1     THPH  VSCOG       4         0        
  5       DR        1     THPH    DSR       5         0        28.5475
  6       VR        1     THPH    VSR       6         0 
  7       VP        1     THPH    VSP       7         0
  8       VU        1     THPH    VSU       8         0 
  9       VD        1     THPH    VSD       9         0 


[ constraints ]
; i j   funct   length
  1 2       1     0.340
  1 3       1     0.340
  2 3       1     0.290

  1 5       1     0.140

[ angles ]
4  1  5   2   128.00000   600


 [ virtual_sites2 ]
; com   from          funct     a
  4     2   3         1         0.50000


[ virtual_sites3 ]
; Site  from               funct   a                len
  6     1   4   5     2   1.000000    0.020000
;
  7     1   5   4     3         25.00000   0.15447   
; oop   from          funct     a          b          c
  8     1   7   5     4         -0.50000   1.50000    6.18590    ; len = 0.154, angle= 25.000
  9     1   7   5     4         -0.50000   1.50000    -6.18590   ; len = 0.154, angle= 25.000

[ exclusions ]
 1  2  3  4  5  6  7  8  9
 2  3  4  5  6  7  8  9
 3  4  5  6  7  8  9
 4  5  6  7  8  9
 5  6  7  8  9
 6  7  8  9
 7  8  9
 8  9
